# Supplementary material for: Focal adhesion kinase-YAP signaling axis drives drug-tolerant persister cells and residual disease in lung cancer
Source: Nat Commun. 2024 May 3;15:3741. doi: 10.1038/s41467-024-47423-0 (PMC11068778; doi:10.1038/s41467-024-47423-0)
Supplement: Supplementary file 4 — Supplementary Data 1-8 [file 41467_2024_47423_MOESM4_ESM.xlsx]

## Sheet: Supp. Data 1
Experiment	patient_id	smokingHx	histolgy	driver_gene	driver_mutation	stage.at.dx	biopsy_site	biopsy_time_status	analysis	treatment_history	treatment_history_detail	line_of_therapy	treatment_type	treatment
scRNA profiling	TH158	Never	Adenocarcinoma	EGFR	del19	IV	Lung	PR	grouped_pr	naive	on firstline TKI	1st	TKI	Erlotinib
scRNA profiling	TH158	Never	Adenocarcinoma	EGFR	del19	IV	Lung	PR	grouped_pr	prior	prior TKI	2nd	TKI	Osimertinib
scRNA profiling	TH169	Never	Adenocarcinoma	EGFR	del19	IV	Lung	Early	grouped_pr	naive	on firstline TKI	1st	TKI	Erlotinib
scRNA profiling	TH179	Never	Adenocarcinoma	BRAF	V600E	IV	Lung	PD	grouped_pd	naive	on firsline TKI	1st	TKI	Dabrafinib/Trametinib
scRNA profiling	TH226	Former	Adenocarcinoma	EGFR	del19	IV	Lung	PD	grouped_pd	naive	on firstline TKI	1st	TKI	Osimertinib
scRNA profiling	TH226	Former	Adenocarcinoma	EGFR	del19	IV	Lung	PR	grouped_pr	naive	on treatment	1st	TKI	Osimertinib
scRNA profiling	TH226	Former	Adenocarcinoma	EGFR	del19	IV	Lung	off treatment	naive	naive	tx naive	1st	TKI	Osimertinib
scRNA profiling	TH231	Never	Adenocarcinoma	ALK	fusion	IV	Lung	off treatment	naive	naive	tx naive	1st	TKI	Alectinib
scRNA profiling	TH236	Never	Adenocarcinoma	EGFR	del19	IV	Lung	PR	grouped_pr	prior	on treatment	1st	TKI	Osimertinib
scRNA profiling	TH238	Former	Adenocarcinoma	BRAF	V600E	I	Lung	off treatment	naive	naive	tx naive	NA	None	None
scRNA profiling	TH248	Never	Adenocarcinoma	EGFR	del19	IIIB	Lung	off treatment	naive	naive	tx naive	1st	TKI	Osimertinib
Organoid establishment	TH107	Never	Adenocarcinoma	EGFR	del19	IV	Pleural Mass	Early	grouped_pr	on treatment	on chemo	3rd	Chemo	Carboplatin+Etoposide
Organoid establishment	TH330	Never	Adenocarcinoma	EGFR	L858R	N/A	Lung	off treatment	naive	naive	tx naive	1st	TKI	Osimertinib
Immunohistochemistry	AZ003	Former	Adenocarcinoma	EGFR	L858R	IIIA	lung	off treatment	naive	naive	tx naive	1st	TKI	Osimertinib
Immunohistochemistry	AZ003	Former	Adenocarcinoma	EGFR	L858R	IIIA	lung	PR	grouped_pr	naive	on treatment	1st	TKI	Osimertinib
Immunohistochemistry	AZ005	Never	Adenocarcinoma	EGFR	L858R	IA	lung	off treatment	naive	naive	tx naive	1st	TKI	Osimertinib
Immunohistochemistry	AZ005	Never	Adenocarcinoma	EGFR	L858R	IA	lung	PR	grouped_pr	naive	on treatment	1st	TKI	Osimertinib
Immunohistochemistry	AZ008	Former	Adenocarcinoma	EGFR	Exon 19 Del	IIIA	lung	off treatment	naive	naive	tx naive	1st	TKI	Osimertinib
Immunohistochemistry	AZ008	Former	Adenocarcinoma	EGFR	Exon 19 Del	IIIA	lung	PR	grouped_pr	naive	on treatment	1st	TKI	Osimertinib
Immunohistochemistry	AZ009	Never	Adenocarcinoma	EGFR	Exon 19 Del	IA	lung	off treatment	naive	naive	tx naive	1st	TKI	Osimertinib
Immunohistochemistry	AZ009	Never	Adenocarcinoma	EGFR	Exon 19 Del	IA	lung	PR	grouped_pr	naive	on treatment	1st	TKI	Osimertinib
Immunohistochemistry	AZ010	Former	Adenocarcinoma	EGFR	Exon 19 Del	IB	lung	off treatment	naive	naive	tx naive	1st	TKI	Osimertinib
Immunohistochemistry	AZ010	Former	Adenocarcinoma	EGFR	Exon 19 Del	IB	lung	PR	grouped_pr	naive	on treatment	1st	TKI	Osimertinib
Immunohistochemistry	AZ017	Never	Adenocarcinoma	EGFR	Exon 19 Del	IIIA	lung	off treatment	naive	naive	tx naive	1st	TKI	Osimertinib
Immunohistochemistry	AZ017	Never	Adenocarcinoma	EGFR	Exon 19 Del	IIIA	lung	PR	grouped_pr	naive	on treatment	1st	TKI	Osimertinib
Immunohistochemistry	AZ021	Never	Adenocarcinoma	EGFR	L858R	IIIA	lung	off treatment	naive	naive	tx naive	1st	TKI	Osimertinib
Immunohistochemistry	AZ021	Never	Adenocarcinoma	EGFR	L858R	IIIA	lung	PR	grouped_pr	naive	on treatment	1st	TKI	Osimertinib
Immunohistochemistry	AZ023	Never	Adenocarcinoma	EGFR	L858R	IA	lung	PR	grouped_pr	naive	on treatment	1st	TKI	Osimertinib
Immunohistochemistry	AZ027	Never	Adenocarcinoma	EGFR	Exon 19 Del	IA	lung	off treatment	naive	naive	tx naive	1st	TKI	Osimertinib
Immunohistochemistry	AZ027	Never	Adenocarcinoma	EGFR	Exon 19 Del	IA	lung	PR	grouped_pr	naive	on treatment	1st	TKI	Osimertinib
Immunohistochemistry	TH107	Never	Adenocarcinoma	EGFR	Exon 19 Del	IV	lung	off treatment	naive	naive	tx naive	1st	TKI	Erlotinib
Immunohistochemistry	TH134	Never	Adenocarcinoma	EGFR	L858R	IV	lung	on treatment	grouped_pr	naive	on treatment	1st	TKI	Erlotinib
Immunohistochemistry	TH134	Never	Adenocarcinoma	EGFR	L858R	IV	lymph node	PD	grouped_pd	naive	on treatment	1st	TKI	Erlotinib
Immunohistochemistry	TH146	Never	Adenocarcinoma	ROS1	ROS1-CD74	IV	lung	off treatment	naive	naive	tx naive	1st	TKI	Crizotinib
Immunohistochemistry	TH146	Never	Adenocarcinoma	ROS1	ROS1-CD74	IV	lung	PD	grouped_pd	prior	on treatment	1st	TKI	Crizotinib
Immunohistochemistry	TH157	Never	Adenocarcinoma	ALK	EML4-ALK	IV	lymph node	off treatment	naive	naive	tx naive	1st	TKI	Alectinib
Immunohistochemistry	TH205	Never	Adenocarcinoma	EGFR	L858R	IV	lung	off treatment	naive	naive	tx naive	1st	TKI	Osimertinib
Immunohistochemistry	TH210	Never	Adenocarcinoma	ALK	EML4-ALK	IV	abdomen	off treatment	naive	naive	tx naive	1st	Chemo	Carboplatin+Pemetrexed
Immunohistochemistry	TH226	Never	Adenocarcinoma	EGFR	Exon 19 Del	IV	lung	off treatment	naive	naive	tx naive	1st	TKI	Osimertinib
Immunohistochemistry	TH236	Never	Adenocarcinoma	EGFR	Exon 19 Del	IV	lymph node	Early	grouped_pr	naive	tx naive	1st	TKI	Osimertinib
Immunohistochemistry	TH239	Former	Adenocarcinoma	NF1	NF1 LOF	IV	lung	off treatment	naive	naive	tx naive	1st	Chemo	Carboplatin+Pemetrexed
Immunohistochemistry	TH239	Former	Adenocarcinoma	NF1	NF1 LOF	IV	lung	PD	grouped_pd	prior	prior chemo	2nd	TKI	Erlotinib
Immunohistochemistry	TH256	Never	Adenocarcinoma	EGFR	L858R	IV	lung	off treatment	naive	naive	tx naive	1st	TKI	Erlotinib
Immunohistochemistry	TH256	Never	Adenocarcinoma	EGFR	L858R	IV	lung	Early	grouped_pr	naive	on treatment	1st	TKI	Erlotinib
Immunohistochemistry	TH262	Never	Adenocarcinoma	EGFR	L858R	IIIB	lung	off treatment	naive	naive	tx naive	1st	TKI	Erlotinib
Immunohistochemistry	TH266	Never	Poorly Differentiated	ALK	EML4-ALK	II	lung	on treatment	grouped_pd	prior	prior chemo	2nd	TKI	Alectinib
Immunohistochemistry	TH273	Former	Adenocarcinoma	EGFR	Exon 19 Del	IV	lung	on treatment	grouped_pd	on treatment	on treatment	2nd	TKI	Osimertinib
Immunohistochemistry	TH281	Never	Adenocarcinoma	EGFR	L858R	IV	lung	off treatment	naive	naive	tx naive	1st	TKI	Osimertinib
Immunohistochemistry	TH169	Never	Adenocarcinoma	EGFR	Exon 19 Del	IV	lung	off treatment	naive	naive	tx naive	1st	TKI	Erlotinib
Immunohistochemistry	TH169	Never	Adenocarcinoma	EGFR	Exon 19 Del	IV	lung	Early	grouped_pr	on treatment	on treatment	1st	TKI	Erlotinib
Immunohistochemistry	TH127	Never	Adenocarcinoma	EGFR	L858R	IIIB	lung	off treatment	naive	naive	tx naive	1st	TKI	Erlotinib
Immunohistochemistry	TH127	Never	Adenocarcinoma	EGFR	L858R	IIIB	lung	Early	grouped_pr	on treatment	on treatment	1st	TKI	Erlotinib
Immunohistochemistry	TH183	Never	Adenocarcinoma	EGFR	Exon 19 Del	IB	lung	off treatment	naive	naive	tx naive	1st	TKI	Erlotinib
Immunohistochemistry	TH183	Never	Adenocarcinoma	EGFR	Exon 19 Del	IB	lung	Early	grouped_pr	naive	off treatment	1st	TKI	Erlotinib
Immunohistochemistry	TH152	Never	Adenocarcinoma	EGFR	Exon 19 Del	IV	lung	off treatment	naive	naive	off treatment	1st	TKI	Gefitinib
Immunohistochemistry	TH152	Never	Adenocarcinoma	EGFR	Exon 19 Del	IV	lung	Early	grouped_pr	naive	N/A	1st	TKI	Gefitnib
Immunohistochemistry	TH158	Never	Adenocarcinoma	EGFR	Exon 19 Del	IV	lung	off treatment	naive	naive	off treatment	1st	TKI	Erlotinib
Immunohistochemistry	TH158	Never	Adenocarcinoma	EGFR	Exon 19 Del	IV	lung	Early	grouped_pr	naive	on treatment	1st	TKI	Erlotinib
Immunohistochemistry	TH157	Never	Adenocarcinoma	ALK	EML4-ALK	IV	lung	off treatment	naive	naive	off treatment	1st	TKI	Alectinib
Immunohistochemistry	TH157	Never	Adenocarcinoma	ALK	EML4-ALK	IV	pleural effusion	Early	grouped_pr	naive	on treatment	1st	TKI	Alectinib

## Sheet: Supp. Data 2
# Cluster	1	2	3	4	5	6	7	8	9	10
Total number of genes	377	388	381	476	669	304	294	967	922	383
Gene names	A2ML1	A4GALT	AARS	AARSD1	ABALON	ABAT	ABCA1	ABCA12	ABCB10	ABHD11.AS1
	ABCC5	ABHD14A	ABCB6	ABCB7	ABCC10	ABCA5	ABCA4	ABCA2	ABCC2	ABHD12
	ABHD17C	ABHD16A	ABCB8	ACACA	ABCD1	ACCS	ABCD3	ABCA7	ABCC4	ACER2
	ABHD4	ABLIM2	ACAT2	ADK	ABHD16B	ACKR3	ABHD2	ABCC3	ABCE1	ACPP
	ACOT4	ACE2	ACLY	ADSL	ABHD17A	ADGRG2	ACADM	ABHD15	ABI2	ACYP2
	ACOX1	ACTL10	ACOT7	AGL	ABTB1	AGAP2.AS1	ACOX3	ABHD8	ACAT1	ADAMTS17
	ACTR3C	AGPAT2	ADA	AGR2	ACADVL	ALDH4A1	ACSS1	ABTB2	ACSL3	ADCK3
	ADAM22	AHRR	ADCY3	AHR	ACBD4	ALOX15	ADGRG6	ACHE	ACSL4	ADGRF1
	ADGRE2	AKAP2	ADCY7	AIM1	ACOT11	ALPPL2	ADGRL2	ACSS3	ACTL6A	ADHFE1
	ADRA2C	ALKBH7	ADGRL1	ALDH1A1	ACP2	ALS2CL	ADPRM	ACTBL2	ACYP1	ADIRF
	ADRB1	ALPP	ADM5	ALG10	ACTN4	ANKRD13A	AGXT	ACTN1	ADCY5	ADPRHL1
	AKTIP	ANKRD24	AEN	AMIGO2	ADAT3	ANO9	ALOX5	ADAM23	ADORA1	AGAP11
	ALCAM	ANKRD33B	AFAP1	AMN1	ADCK5	ANXA11	ANG	ADAM8	ADORA2B	AGPAT9
	ALDH3B1	APBB3	AGO2	ANP32B	ADCY6	APOBEC3F	ANKDD1A	ADAMTS9	AGPAT5	ALAD
	ALG5	APOBEC3B	AIMP2	ANXA5	ADCY9	APOD	ANKMY2	ADAMTSL4	AGPS	ALDH3A1
	ALPK3	ARHGAP1	AK1	APPL1	ADPRH	APOL6	ANXA4	ADAMTSL5	AHCTF1	ALDH5A1
	AMN	ARHGAP23	ALYREF	ARID2	AGER	AQP3	ARFGEF1	ADAP1	AK2	ALDH6A1
	ANAPC13	ARHGEF26	AMD1	ASUN	AGFG2	ARHGAP18	ARHGEF28	ADGRB2	AK4	AMOT
	ANKRD37	ARL11	ANKRD2	ATAD2B	AIM1L	ARHGEF10L	ARL4A	AGAP3	AKR1B10	ANKRA2
	ANTXR2	ARSD	AP3M2	ATG4C	AKAP12	ARMCX6	ARRB1	AGRN	AKR1C1	ANKRD35
	ANXA2P2	ATP6AP1	ARAP3	ATP5A1	ALDH1A3	ASAP3	ATL1	AGTRAP	AKR1C2	ANO6
	APBA1	ATP6V0A4	AREG	ATP5C1	ALDH3B2	ASS1	ATP2A3	AHDC1	AKR1C3	ANXA8
	ARHGAP5.AS1	BBC3	ARHGAP26	ATP5F1	AMDHD2	ATG14	ATP6V1B1	AHNAK2	ALG8	ANXA8L1
	ARHGDIB	BCL2L1	ARL17B	ATRX	AMOTL1	ATG16L2	ATP7A	AKAP17A	AMMECR1	APOBEC3C
	ARMCX3	BEAN1	ARNTL2	ATXN10	ANAPC2	ATG9B	BANK1	AKR1B1	ANAPC7	APP
	ARSG	BLACAT1	ARSB	BAZ1A	ANKMY1	ATP6V1C2	BCAS4	ALDH16A1	ANKRD11	ARHGAP32
	ASAH1	BMP7	ASB13	BCCIP	AP5S1	ATP7B	BCL2L14	ALKBH6	ANKRD18B	ARHGAP5
	ATP6V1E1	BPGM	ASF1B	BCL2L2.PABPN1	AP5Z1	B2M	BCO1	ALOXE3	ANKRD22	ARID5B
	ATP6V1G1	BTD	ASNS	BHLHE41	APBB2	B3GALT4	BDKRB1	AMIGO1	ANKRD32	ARL15
	ATRN	C10orf95	ATAD3B	BLMH	APOBEC3A	B4GALNT3	BDKRB2	AMPD2	ANLN	ARL4C
	B3GNT3	C19orf12	AUNIP	BLOC1S6	APOBR	BAIAP3	BFSP1	AMPD3	ANO1	ARRDC3
	B4GALT4	C19orf33	B9D1	BLVRA	APOL2	BATF	BIVM	ANKRD1	ANP32A	ASB9
	BAG1	C1orf106	BCL2L12	BMPR1B	APOL3	BCAM	BMP3	ANKRD13D	ANP32E	ATP8B1
	BAMBI	C1orf53	BHLHE40	BTF3	ARAF	BCAT1	BPIFB1	ANKRD52	ANXA1	ATP9A
	BDNF	C20orf202	BOP1	BZW2	ARFGAP1	BCKDHB	BPNT1	ANKRD54	APITD1	B4GALT1.AS1
	BTC	C22orf46	BRI3BP	C12orf60	ARHGAP27	BIRC7	BTN3A2	ANO2	APOO	BAZ2B
	C10orf32	C2CD3	BRIP1	C14orf142	ARHGAP4	BTN3A3	C11orf31	ANO8	ARHGAP11A	BBOX1
	C16orf45	C6orf25	BYSL	C14orf2	ARHGEF17	C10orf54	C11orf54	ANTXR1	ARHGAP11B	BCAR4
	C17orf100	CACFD1	C11orf24	C17orf58	ARHGEF34P	C11orf52	C14orf93	ANXA3	ARHGAP19	BCAS1
	C18orf32	CAMK1D	C14orf80	C3orf14	ARHGEF37	C15orf62	C19orf54	ANXA6	ARHGEF39	BCAS3
	C1GALT1C1	CAPN5	C16orf59	C4orf32	ARHGEF40	C1orf115	C1orf54	AOC1	ARL13B	BCL2L11
	C2orf72	CARD11	C17orf53	C7orf55.LUC7L2	ARL4D	C20orf195	C4orf33	AP5B1	ARL6	BCL2L13
	C3orf52	CATIP.AS1	C21orf58	C8orf59	ARMC5	C6orf132	C6orf48	APBA3	ARL6IP1	BCL6
	C4orf19	CATSPERG	C2orf69	CAMKMT	ARRDC1	C9orf9	C7orf31	APBB1	ARNT2	BDH2
	C5orf45	CBR3.AS1	C9orf142	CAPN8	ARRDC2	CACNB3	C8orf31	APLN	ARPIN	BET1L
	C6orf226	CBX6	CA2	CASK	ARSA	CALCOCO1	CALHM3	APLP1	ASPH	BLNK
	C9orf3	CD55	CALB2	CASP6	ASB16.AS1	CAPG	CAMK2D	APOE	ASPM	BMF
	CAB39	CD59	CARD10	CBFA2T3	ASPHD1	CAPN1	CAMK2N1	APOL1	ASRGL1	BNIPL
	CCDC115	CDC14A	CBS	CBX3	ATF3	CARD6	CAPN9	ARHGDIA	ATAD2	BRPF3
	CCDC169	CDC42EP5	CCDC85B	CCBL1	ATHL1	CASKIN2	CAT	ARHGEF18	ATAD5	BTG1
	CCL17	CDIP1	CCND1	CCDC14	ATP6V0E1	CCDC149	CAV1	ARHGEF4	ATL2	BTG2
	CD24	CEBPD	CCSAP	CCDC58	ATP6V1F	CCDC80	CCL28	ARID5A	ATP1B3	BTN3A1
	CD47	CERS5	CD320	CCDC59	ATXN1	CD151	CCNG2	ARSI	ATP2A1.AS1	C10orf10
	CD99P1	CES4A	CDC25A	CCDC77	B3GNT9	CD27.AS1	CD9	ARTN	ATP2B1	C14orf28
	CDC42EP3	CH17.340M24.3	CDC25B	CCNG1	B4GALT1	CD82	CDC14B	ASGR1	ATP5B	C1orf116
	CDKL5	CH17.360D5.1	CDCA4	CCZ1B	B4GALT7	CDA	CES1	ASPSCR1	ATP5G1	C1orf228
	CDRT1	CHMP1B	CDKN2C	CD200	BAIAP2	CDH16	CHD9	ATG2A	ATP5G3	C2orf54
	CEACAM6	CHPF2	CDKN2D	CEBPZ	BCKDHA	CDKN2B	CIR1	ATG9A	AURKA	C3orf58
	CFH	CITED2	CENPM	CEBPZOS	BCL9L	CES2	CLMN	ATOX1	AURKB	C4orf3
	CHADL	CLDN23	CENPO	CEP120	BISPR	CGN	COLCA2	ATP13A1	B3GALNT2	C7orf26
	CHD3	CLDN4	CENPW	CEP44	BOK	CLDN3	COPS2	AVPI1	B3GNT5	C7orf60
	CHST15	CLDN7	CHAF1A	CEP57	BSDC1	CLIC3	CP	BACE2	B4GALNT1	CAB39L
	CIB4	CLIP2	CHTF18	CEP95	BTBD9	CRIP1	CPNE8	BAIAP2.AS1	BAG2	CALCOCO2
	CIRBP	CLN3	CIT	CETN3	C11orf68	CRLF2	CPVL	BASP1	BARD1	CARF
	CLEC7A	CNFN	CLSPN	CFDP1	C12orf49	CROT	CPZ	BATF2	BIRC5	CASD1
	CLK1	CPEB2	COL4A1	CHCHD10	C16orf62	CSAD	CRACR2B	BCAR1	BLM	CASP4
	CLU	CPM	COL4A2	CHKA	C17orf62	CSAG3	CSNK2A2	BEX2	BNIP1	CAST
	CNGA1	CPT1B	COL4A5	CHPT1	C19orf60	CTIF	CTSV	BIN1	BOLA3	CCDC146
	CPAMD8	CRIM1	COPRS	CHURC1.FNTB	C19orf66	CTSB	CYBRD1	BIRC3	BORA	CCDC186
	CRISP3	CSF2RA	CORO1C	CINP	C1QL1	CXXC5	CYP4F8	BLOC1S1	BRCA1	CCDC28A
	CRY2	CTF1	CPSF4	CLPX	C1QTNF6	CYP4B1	DECR1	BMP1	BRCA2	CCDC51
	CTB.178M22.2	CTGF	CRLF1	CMBL	C1RL	CYTH2	DENND4C	BMP6	BRIX1	CCNDBP1
	CTSL	CTSF	CYC1	CNIH1	C1orf198	CYTH3	DGKA	BOC	BUB1	CCPG1
	CYB5D2	CTSO	DCTPP1	COA1	C1orf226	DAPK1	DHRS3	BRICD5	BUB1B	CD164
	CYP4F12	CYB5R2	DDAH1	COBL	C2	DYRK1B	DHRS4.AS1	BSG	BZW1	CDK14
	DAP	CYP1A1	DDX11	COMMD10	C21orf2	EHD2	DIO1	BST2	C10orf91	CDON
	DAPP1	CYP26B1	DDX12P	COX5A	C22orf23	EPB41L5	DYNLRB2	BTG3	C11orf73	CEBPA
	DBP	CYP4F3	DGKG	CPNE2	C2orf81	EPS8L2	EFEMP1	BTN2A2	C1QBP	CFD
	DEGS2	DCLK2	DHCR7	CSGALNACT1	C5AR1	ESPN	EIF2A	C11orf84	C1orf112	CHMP4C
	DHRS7	DDIT3	DHRS13	CTAGE5	C7orf50	EXOC3	ELF5	C11orf95	C2orf44	CLINT1
	DIRAS2	DENND2C	DNAAF3	CTDSPL2	C7orf55	FAM102A	ELMO3	C12orf75	C4orf46	CLIP4
	DIRC2	DHDDS	DNAAF5	CUL2	C8orf82	FAM171B	ENTPD8	C14orf169	C5orf34	CLN5
	DLC1	DHRS12	DNM1L	CWC22	C9orf16	FAM225A	EPHX3	C15orf48	C9orf40	CNGB1
	DLGAP1.AS1	DLL4	DNMT3B	CWC27	CA11	FAM25C	ERCC5	C15orf52	CA9	CREB3L2
	DNASE1L1	DLX4	DNPH1	CYB5A	CAMK2N2	FAM46B	ERMAP	C17orf59	CAMKK1	CREBRF
	DNASE2	DNAJB9	DTD1	CYP27C1	CAMTA2	FAM53B	ERP27	C17orf96	CASC5	CSRNP1
	DTD2	DNAJC30	E2F1	CYP39A1	CAPN14	FBXL16	FAM13A	C19orf68	CBR3	CTDSPL
	DUSP10	DOCK1	E2F2	DBI	CASP10	FBXL8	FAM214A	C1R	CBX5	CTNND1
	DUSP16	DPP7	EBNA1BP2	DBNDD2	CBLC	FLT3LG	FAM63A	C1S	CCAR1	CTSH
	ECEL1P2	DTX3	ECE1	DBT	CBX7	FN1	FBXL17	C1orf122	CCDC109B	CTTNBP2NL
	EFCAB14	DUSP9	EEF1A2	DDX50	CCDC102A	FOXN4	FGD4	C1orf233	CCDC138	CUL7
	EFHD1	DYNLRB1	EGR1	DEPTOR	CCDC103	FOXO6	FLJ20021	C20orf141	CCDC18	CXCL17
	EGFL8	EBF4	EIF5A	DHRS4L2	CCDC153	FZD2	FMO5	C2CD4C	CCDC34	CYP11A1
	EID3	EDN1	EMC3.AS1	DHRS9	CCDC183.AS1	GABARAP	FOXD2	C3	CCM2	CYP1B1
	EIF2AK3	ENC1	EMC9	DIO2	CCDC64	GABRP	FYB	C4BPB	CCNA2	DAO
	ENPP4	ENPP5	ENO2	DLEU1	CCDC64B	GATA2	GABRE	C4orf48	CCNB1	DAPK2
	ENTPD4	EPHX2	EPHA2	DLK2	CCDC71L	GATSL3	GALK2	C6orf1	CCNB2	DCAF11
	ERAP1	EXOC3.AS1	ERRFI1	DNAJC15	CCDC9	GCHFR	GALNT3	C7orf43	CCNE2	DNAJC4
	ERBB2	EXPH5	ETV4	DNMBP	CCS	GDPD5	GAS5	C8orf4	CCNF	DOCK11
	EVPLL	FA2H	FAM111B	DOCK10	CD22	GHDC	GATAD1	C9orf172	CCP110	DOCK3
	FAM118A	FAM127C	FAM131C	DPH5	CDC42BPG	GLMP	GBP2	CACNB1	CCT4	DOCK8
	FAM122C	FAM134A	FAM222A	DRAM2	CDC42EP2	GNG13	GEMIN8	CACNG6	CCT5	DPY19L3
	FAM169A	FAM134B	FAM57A	DTWD1	CDH5	GPR137B	GLUL	CADM4	CCT6A	DPYD
	FAM178A	FAM174A	FAM64A	DYNC2LI1	CDIPT	GPR37L1	GPD1L	CALD1	CCT7	DTX4
	FAM189A2	FAM198B	FAM86C1	ECI2	CDK18	GPRC5B	GPR39	CAMSAP3	CD58	DUSP11
	FAM20C	FAM213A	FASN	EEF1B2	CDR2L	GPRIN2	GPR78	CANT1	CDC20	EBLN3
	FBLN1	FAM46A	FBXL6	EEPD1	CEMP1	GPSM3	GPR87	CAPN10	CDC25C	EDARADD
	FBXL3	FAM69A	FBXO21	EFCAB11	CERCAM	GRN	GRB7	CAPN15	CDC27	EFNA1
	FBXW8	FAM83E	FBXO30	EFNA5	CGB7	GSDMB	GSTA4	CAPN6	CDC45	EIF4A2
	FHL2	FAR2	FDPS	EIF1AX	CHCHD5	GSTK1	GTF2IP1	CARD9	CDC6	ELF1
	FKBP7	FBXW4	FJX1	EIF3C	CHMP6	GSTZ1	GTF2IP4	CASP1	CDC7	ELF3
	FOLR1	FGF12	FLOT1	EIF3E	CHPF	HDHD3	HACD4	CASQ2	CDCA2	ELFN2
	FOXA2	FGF18	FMNL1	EIF3J	CHRD	HEBP1	HAUS4	CASZ1	CDCA3	EML1
	FOXE1	FGFR2	FOCAD	EIF3K	CHST12	HHAT	HILPDA	CATIP	CDCA5	ENTPD3
	FOXN2	FLVCR2	FOXC1	EIF3M	CITED4	HIST1H1C	HIST1H2AI	CBX2	CDCA7	EPB41L4A
	FOXO4	FMNL2	FOXQ1	EIF5	CLIP3	HIST1H2BD	HS3ST6	CBX4	CDCA7L	EPB41L4A.AS1
	FRAT1	FN3K	FOXRED1	ELL2	COL12A1	HIST1H2BK	HSD17B1	CBX8	CDCA8	EPHA4
	FUCA1	FOS	FRMD4B	ELP4	CORO1B	HIST1H3D	ICA1	CCDC107	CDK1	ERBB3
	GAB1	FSTL4	FRMD6	ERCC6L2	CRELD1	HIST1H3E	ICK	CCDC24	CDK12	ERLEC1
	GATA2.AS1	FUT3	FSCN1	ERI2	CRIP2	HIST1H3H	IDH1	CCDC69	CDK2AP1	ERLIN2
	GATA3	FUT4	FTH1	ESD	CSNK1D	HIST2H4A	IFT80	CCL22	CDKN3	ESAM
	GCNT4	FUZ	FUS	ESF1	CST3	HIST2H4B	IGBP1	CCL26	CDT1	F11R
	GCOM1	FXYD4	FXN	ESRP1	CTC1	HLA.E	IKZF2	CCL5	CECR5	FAM110C
	GGN	GABARAPL1	FZD7	EVL	CTSA	HRASLS2	IRF2BPL	CCND3	CENPA	FAM114A1
	GLIDR	GABBR2	G6PD	EXOC6	CTSD	HS1BP3	ISY1.RAB43	CD163L1	CENPE	FAM149B1
	GOLPH3	GALC	GAL	EXTL2	CTSS	IL17RC	MIR7844	CD40	CENPF	FAM174B
	GPCPD1	GBA	GCLM	FAIM	CUX1	IL17RE	KIZ	CD74	CENPH	FAM175A
	GPLD1	GGT6	GEMIN4	FAM102B	CYB561D2	IL1RN	KLF8	CDC34	CENPI	FAM210B
	GPR158	GGTLC1	GFPT2	FAM133B	CYB5R1	INO80B	KLHDC2	CDC42EP1	CENPJ	FAM47E
	GPR89B	GLS	GGH	FAM208A	CYP26A1	IRF6	KRCC1	CDK5R2	CENPK	FAM49A
	GTF2H2B	GNAI1	GLRX2	FAM49B	CYP2S1	ISYNA1	KRT15	CDKN1A	CENPL	FAM78A
	HCLS1	GNPTG	GNAZ	FAM96A	CYTH1	JHDM1D.AS1	KRT4	CEACAM1	CENPN	FAM84A
	HECA	GOLGA3	GOLGA7B	FANCG	DAB2	KCNG1	KTN1	CEACAM19	CENPQ	FARP1
	HIGD2A	GPR1	GPRIN1	FANCL	DAG1	KCP	LEMD1	CEBPB	CENPU	FBXO32
	HIST1H2BG	GPRC5C	GPT2	FBP1	DCP1B	KIAA0319L	LETMD1	CELSR3	CENPV	FER1L4
	HIST1H2BN	GRIPAP1	GRK6	FBXO4	DDAH2	KIAA1217	LFNG	CEP170B	CEP128	FEZ2
	HIVEP1	GS1.594A7.3	GSG2	FILIP1L	DDR1	KLHL30	LGALS3	CFAP45	CEP135	FGD3
	HOMER1	H6PD	H2AFX	FKTN	DDRGK1	KLHL35	LIAS	CFB	CEP152	FOXN3
	HOPX	HDAC5	HAUS5	FLRT2	DDX58	KLK8	LIMS3	CHAC1	CEP55	FOXO3
	HOXB6	HGSNAT	HBEGF	FOPNL	DDX60	KRT13	LIMS3L	CHI3L2	CEP57L1	FRS2
	HPSE	HIST1H2AC	HGH1	FOXA1	DEGS1	LAMB2	LINC00930	CHRNB1	CEP70	GABRA3
	HTR7P1	HIST1H2AK	HIGD1A	FRG1	DENND1C	LDLRAD1	LINC01006	CHST3	CEP78	GABRB3
	ID2	HIST2H2BE	HIRIP3	FXR1	DFNB31	LIMK2	LINC01389	CIC	CEP83	GADD45B
	ID2.AS1	HOXC13.AS	HKDC1	GALNT7	DGAT2	LINC00659	LOC100129034	CIDECP	CEP85	GALM
	IGF2	HPS1	HMBS	GBAS	DHRS2	LINC01003	LOC100130705	CISD3	CEP89	GATS
	IGFBP3	HPS5	HN1	GCNT2	DHX58	LINC01420	LOC100131564	CLCF1	CHAC2	GDPD3
	IGSF11	HRK	HNRNPAB	GCSH	DKK3	LIPH	LOC100506548	CLCN5	CHAF1B	GIPR
	IKBKB	HSD3B7	HPCAL1	GDI2	DLGAP4	LLGL2	LOC101927811	CLCN7	CHCHD3	GLCCI1
	IL1R1	HTRA1	HRAS	GGCT	DMTN	LMF1	LOC103021295	CLDN1	CHD1	GLTSCR1L
	ING4	HUNK	HSPA4L	GMDS	DNAJB2	LMO2	LOC154761	CLDN9	CHD1L	GLTSCR2
	INSR	HYI	HSPA8	GNB2L1	DNAL4	LOC100128770	LOC440434	CLIC4	CHEK1	GNAQ
	IRS1	ID4	HSPE1	GNL3	DOK4	LOC100130093	LOC728730	CLIC5	CHEK2	GNE
	ITFG2	IFIT2	IER3	GPATCH11	DPM3	LOC100288911	LOC729737	CLSTN3	CHML	GOLGA8A
	ITGA9.AS1	IL1RAP	IER5	GPHN	DRAM1	LOC102723859	LRRC28	CLTB	CHORDC1	GOLGA8B
	ITGB6	IL3RA	IFRD2	GPX2	DTX3L	LOC388242	LTA4H	CNN2	CHRNA5	GOLGB1
	JARID2	IL6ST	IGFBP4	GSTCD	DUSP23	LOC613038	LYRM5	COL15A1	CHSY1	GOLPH3L
	KAZALD1	IMPA2	IL15RA	GSTO2	EFNA3	LTBP4	MACC1	COL16A1	CIRH1A	GPNMB
	KCNB1	INPP4A	IL1R2	GTF2H3	EIF4E2	MAN1B1	MACROD2	COL18A1	CKAP2	GPR160
	KCNK13	INPP5K	INCENP	H19	EMP3	MFSD6	MAL	COL26A1	CKAP2L	GPX8
	KRBA2	IQSEC2	INHBA	HACD3	ENGASE	MGAT3	MAN2A1	COL5A1	CKAP5	GRAMD1C
	KRTAP5.2	IRF1	IQGAP3	HADHA	EPOR	MICAL1	MANBA	COL6A1	CKLF	GRHL1
	LATS2	ITM2B	IRAK1	HAUS1	EPS8L1	MINPP1	MAP2K5	COL6A2	CKS1B	GRHL3
	LENG8.AS1	ITM2C	JMJD6	HCAR2	ERAP2	MMRN2	MAPRE2	COL7A1	CKS2	GRK5
	LEPROT	ITPKC	KCNH2	HCG11	ERGIC1	MVP	MBTD1	CORO6	CMC1	GTF2IRD2B
	LINC00456	ITPRIP	KIAA1804	HIBADH	EVA1A	MXD4	MECOM	CPA4	CMC2	HBP1
	LINC00842	JMY	KIF18B	HNRNPA1	EVA1B	MYO15B	METTL7A	CPLX1	CMSS1	HCFC1R1
	LINC00885	JOSD1	KLC1	HNRNPA1L2	EXD3	MYO5B	MID2	CPNE4	CNTLN	HEATR5A
	LINC00894	JSRP1	KLHL25	HNRNPU.AS1	EXOC7	MYOF	MIR205HG	CPTP	CNTRL	HERPUD1
	LINC00920	KCNC3	KREMEN2	HPS3	EZR	N4BP3	MKRN2OS	CRABP2	COA7	HIST1H2BF
	LINC01124	KDELR3	KRT6B	HSDL2	F8A1	NABP1	MLF1	CRB3	COL9A3	HK2
	LINC01213	KIAA0355	L3HYPDH	HSPB11	FAAP100	NADK	MLPH	CRISPLD2	COPS3	HLA.DMA
	LINC01431	KIAA1683	LDLR	IAH1	FAM117A	NATD1	MR1	CRYAB	COPS4	HMGCL
	LMO7	KIAA1919	LDLRAD3	ICE2	FAM127A	NFKBIL1	MSMB	CSF1	COQ3	HPGD
	LMO7.AS1	KLF11	LGALS1	IFT74	FAM129B	NIPAL3	MTUS1	CSF1R	COTL1	HSD11B2
	LOC100129550	KLF4	LIG1	IGF2BP2	FAM195B	NOTCH2NL	MYPN	CSF2RB	COX7B	HSD17B11
	LOC100132356	KLF9	LINC00942	IGF2BP3	FAM214B	NRCAM	NAALADL2	CSRNP2	CPNE7	HSF4
	LOC100505938	KLHL22	LIPG	IL1RAPL2	FAM25A	NRN1L	NAT1	CSRP1	CPOX	IFITM10
	LOC101927204	KRT14	LMNB2	IMPDH2	FAM25BP	OPTN	NOA1	CST6	CPSF2	IGDCC3
	LOC101927482	KRT9	LOC100507002	INTS6	FAM45A	OSBPL7	NPNT	CTDP1	CPSF3	IGFBP5
	LOC101928069	KRTAP5.AS1	LOXL1	INTS8	FAM65C	PAQR7	NSA2	CTPS1	CRNDE	IGIP
	LOC101929626	KRTCAP2	LRP8	IPO11.LRRC70	FAM71E1	PBLD	NUCB2	CTSE	CSE1L	ITFG1
	LOC102723373	LDB1	LRRC20	KARS	FAM98C	PDK2	NUDT12	CTSZ	CSTF2	ITPR2
	LOC105373383	LENG9	LRRC59	KBTBD2	FASTK	PDLIM1	NUDT7	CTU1	CTNNAL1	JDP2
	LRRC1	LIFR	LSM4	KCTD3	FBLN5	PGM2L1	NYNRIN	CTXN1	CTSC	KAT2B
	LYRM9	LINC00869	LUCAT1	KDELC2	FBRS	PGPEP1	OLFML2A	CXCL10	CTU2	KCNJ13
	MAP3K14.AS1	LINC00888	MALL	KIAA0586	FBXL15	PHYKPL	PAPSS1	CXCL11	CYCS	KDSR
	MAP3K8	LINC00963	MAPK12	KIAA1551	FCHSD1	PIK3C2B	PBX1	CXCL16	DARS2	KIAA0195
	MAX	LINC01023	MARS	KIAA1715	FGFR1	PINK1	PCMTD1	CYB5R3	DAZAP1	KIAA0513
	MB	LINC01133	MB21D1	KRR1	FIZ1	PLCD3	PDCD4	CYP2J2	DBF4	KIAA1462
	MGAT4A	LINC01279	MCM2	KYNU	FKBP2	PLD2	PDK4	CYR61	DBF4B	KIF13A
	MGST3	LMNTD2	MCM5	LARP1B	FLCN	PLD3	PDP2	DAB2IP	DCK	KIF16B
	MID1	LOC100134868	MED27	LARS	FOSL2	PLEKHA6	PDS5B	DAPK3	DCLRE1B	KITLG
	MIR3648.1	LOC100268168	METRN	LDHB	FOXB1	PNPLA2	PDZK1	DCXR	DDIAS	KL
	MIR3648.2	LOC100507472	MFHAS1	LEO1	FOXRED2	POLD4	PEX11A	DDA1	DDIT4	KLC4
	MIR762HG	LOC102723649	MFSD2A	LEPR	FRAS1	PRODH	PFKFB3	DDX60L	DDX20	KLF5
	MLYCD	LPIN2	MICAL3	LINC00673	FSTL1	PRR15	PHF14	DEDD2	DDX21	KLHL24
	MMP14	LRCH1	MIF	LINC01060	FUK	PRR15L	PIBF1	DEFB103A	DDX39A	LAMP2
	MMP24.AS1	LRP10	MINOS1	LINC01106	FUT1	PRRG2	PIK3IP1	DEFB103B	DDX39B	LAPTM4A
	MOB3B	LTC4S	MIR4435.2HG	LINS	FUT11	PRRT4	PIK3R3	DENND3	DEFB1	LDHD
	MOSPD1	LYPD6B	MORN4	LOC100133669	FYN	PSAP	PIP	DEXI	DEK	LIMA1
	MPPE1	LZTS2	MRPL12	LPCAT1	GAA	PSD4	PLA2G10	DGCR6	DEPDC1	LINC00324
	MTURN	MAGI1	MST1R	LPGAT1	GADD45G	PSG5	PLCE1	DGKD	DEPDC1B	LINC00365
	MXI1	MAU2	MTHFD1L	LRPPRC	GAK	PSMB10	PLD1	DGKQ	DHCR24	LINC00886
	MYCL	MED11	MVD	LYRM7	GALNT18	PSMB8	PLEKHF2	DHRS1	DHFR	LINC01504
	MYL5	METRNL	MXD3	LZIC	GALT	PSMB8.AS1	PLEKHG4B	DHRS11	DHTKD1	LINC01508
	MYO6	MFAP3L	MYBL1	MAP3K1	GAS1	PSMG3.AS1	PNPLA7	DISC1	DHX29	LMBRD1
	MYOZ1	MFGE8	MYBL2	43525	GATA6	PTAFR	POLL	DLG4	DHX9	LMO4
	MYZAP	MMP28	MYEOV	MATR3	GATSL2	PTK6	POLR1D	DLX3	DIAPH3	LOC100506271
	NCOA1	MTHFR	MYO19	MEGF9	GBP3	PTPN6	PPAP2A	DMPK	DIS3L	LOC100507564
	NEAT1	MUC16	NAT8L	MEIS2	GCNT1	PTPRH	PPIL3	DNAJC6	DKC1	LOC100507642
	NFKBIZ	MYH15	NCS1	METAP1	GDPGP1	QPRT	PPP1R3B	DNER	DLGAP5	LOC101927181
	NICN1	NAGK	NF2	METAP1D	GGT7	RAB11B.AS1	PRKCA	DNLZ	DNA2	LOC90246
	NIPAL1	NANOS1	NFE2L3	METAP2	GGTLC2	RAB11FIP1	PSAPL1	DOHH	DNAH14	LRP11
	NPC2	NCK2	NINJ2	METTL15	GID4	RAB25	PUS10	DOK3	DNAJC9	LY6D
	NPHP3	NDEL1	NME1	METTL17	GJA5	RAC2	RAB24	DOK7	DNMT1	MAGED1
	NPIPB6	NDFIP2	NOG	METTL2A	GJB4	RALGAPA2	RAB27B	DPH1	DOCK7	MAGED2
	NPPC	NEDD9	NOP2	MGST1	GJB5	RALGDS	RAMP1	DPP3	DONSON	MALAT1
	NPTXR	NEK8	NOTCH3	MIOS	GJD3	RALY.AS1	RAP2C	DPYSL3	DPCD	MAML2
	NR4A2	NEU1	NRGN	MIPEP	GLDC	RAPGEF2	RBP1	DSE	DPY19L1	MAN1A1
	NTN4	NEURL2	NT5DC2	MKKS	GLRX	RARRES1	RHBDL2	DUSP1	DPYSL2	MBNL3
	OR2A7	NFKBIA	NTMT1	MRE11A	GLTPD2	RECQL5	RNASE1	DUSP13	DPYSL5	MBOAT1
	OTUD1	NKX3.1	NUAK1	MRPL1	GLTSCR1	RELL1	RNASE4	DUSP2	DSCC1	MCEE
	OVCH2	NNT	NUDC	MRPL13	GM2A	RHOB	RNASEL	DUSP8	DSN1	MCF2L
	OVGP1	NOL3	NUP188	MRPL30	GOLIM4	RHOBTB3	RNF128	DVL3	DTL	MED23
	P2RX4	NPAS1	NXPH4	MRPL32	GPR176	RHOV	RNF152	DYNLL2	DTYMK	METTL21B
	P4HA2.AS1	NPR3	OGFRL1	MRPL40	GPRC5A	RILPL2	RORC	DYSF	DUSP12	METTL25
	PARD6B	NPY4R	OSMR	MRPL44	GREB1L	RNF43	RPL28	EBI3	DUSP4	MUC1
	PARP6	NUDT18	OXCT1	MRPL48	GRINA	RRNAD1	RPL34	ECM1	DUSP6	MUC15
	PCAT6	NXNL2	P2RX5	MRPS10	GSN	RTN2	RPPH1	EFNB1	DUT	MUC20
	PCP2	OLR1	P2RY6	MRPS18B	GSTM2	SAT1	S100P	EFR3B	E2F7	MYLIP
	PDE5A	OTUD7B	PAPD7	MRPS27	GSTM3	SCNN1B	SAT2	EGFL7	E2F8	NAT2
	PHF11	P4HA2	PAQR4	MRPS31	GUK1	SDCBP2	SCPEP1	EGLN3	ECT2	NBPF25P
	PITPNC1	PARD6A	PAX6	MRPS35	GYS1	SEC1P	SDC1	EHD1	EEF1E1	NBPF9
	PIWIL4	PARM1	PDCD2L	MRPS9	HCN2	SEPP1	SDC4	EHD3	EEF2KMT	NCOA2
	PKD2	PBXIP1	PDCD5	MSL3P1	HCN4	SERINC2	SEMA3E	EIF6	EFNB2	NCSTN
	PLA2G2A	PCED1A	PDF	MTAP	HCST	SGSM2	SERPINB5	EMC10	EIF2B3	NDRG1
	PLA2G2F	PCSK6	PFAS	MTERF1	HDAC11	SH3D21	SESN1	EME2	EIF4E	NDRG2
	PLA2R1	PELI1	PFKP	MTFR1	HERC6	SIDT2	SESTD1	EMID1	ELOVL5	NEBL
	PLCXD3	PGAP3	PFN1	MTIF2	HES2	SIL1	SGMS1	EML2	ELOVL6	NEIL1
	PLEKHA1	PHACTR2	PGAM5	N6AMT2	HEXDC	SLC22A4	SH3YL1	ENDOV	EME1	NHLRC3
	PLEKHG6	PIP5K1B	PGP	NACA	HIC2	SLC28A3	SKAP2	ENG	EMG1	OCEL1
	PLLP	PLA2G15	PHLDA2	NAP1L1	HID1	SLC2A11	SLC37A2	ENTHD2	ENKD1	OS9
	PLXNB1	PLA2G6	PHLPP2	NARS2	HIST1H2AD	SLC35E2B	SLC39A2	EPHA1	ENO1	OSER1.AS1
	PMEL	PLD6	PIH1D1	NDUFAF7	HIST1H2BC	SLC46A3	SLC44A3	EPHA10	ENTPD6	OSR2
	PMS2P7	PLEKHB1	PITPNM1	NEFH	HIST1H4H	SLC52A3	SLITRK6	EPPK1	EPB41L2	PAPD4
	PPFIBP2	POLR2J3	PKMYT1	NEMP2	HIST2H2AA3	SMIM22	SMIM14	ETHE1	EPHB6	PCAT7
	PPM1L	PP14571	PM20D2	NET1	HIST2H2AA4	SOX4	SNAI2	ETNK2	EPT1	PDGFD
	PPP1R12B	PPAPDC1B	PNO1	NFYB	HIST3H2A	SP140L	SNHG7	ETV7	ERCC6L	PDXDC2P
	PPT2	PPDPF	PNPT1	NIFK	HM13	SPAG7	SORCS2	EVI5L	ERCC8	PEAK1
	PQLC3	PPL	PODXL	NPM1	HMGXB3	SPINT1	SORL1	EVPL	ERI1	PJA2
	PRDX6	PPM1D	POLD1	NRIP1	HOOK3	SPSB3	SOX2	EXT1	ERO1A	PKD1L2
	PRICKLE1	PPME1	POLE	NRP1	HOXB13	ST6GALNAC6	SPATA7	EYA4	ESCO2	PLEKHM3
	PRKCH	PPP1R14D	POLR2D	NT5C3A	HS6ST1	STAP2	SPECC1	FAAP20	ESPL1	PLS3
	PRPH	PPP1R15A	POLR3K	NUDT21	HSD11B1L	STARD5	SPINK8	FADS2	ETFA	PNRC1
	PRRG1	PPT2.EGFL8	POP1	NUDT4	HSD17B14	STAT2	SSPN	FADS3	ETFB	POLM
	PTPN21	PSKH1	POP7	NUDT4P2	HSPA2	STAT6	STOM	FAM107B	ETFDH	POU2F3
	PVRL3	PTGES	PPIF	NUP54	HSPB8	STK19	SYF2	FAM173A	ETV5	PPAP2B
	RAB20	PTP4A3	PPP5C	NUPL1	ICAM1	SULT2B1	SYTL1	FAM219A	EXO1	PPIC
	RAB5B	PTPRU	PPRC1	NUPL2	ICAM5	SYBU	SYTL2	FAM229A	EXOSC2	PPM1K
	RALGPS1	PTRHD1	PRELID1	OLMALINC	ID3	TBC1D2	SYTL3	FAM25G	EXOSC8	PPP2R3A
	RAPH1	PVRL4	PRMT1	OMA1	IDUA	TBC1D25	TBC1D3H	FAM83G	EXOSC9	PPP3CB.AS1
	RASGRF1	PXDC1	PRMT5	P4HA1	IFIT3	TCF7L1	TBC1D8B	FAM83H	EZH2	PRDM2
	RASGRP3	RAB17	PRR7	PABPC1	IFIT5	TINCR	TCP11L2	FAM89A	F12	PRRC1
	RASL11A	RAB9A	PSMA7	PAPOLA	IFITM2	TLR1	TESK2	FAM89B	FADS1	PRRT1
	RASSF5	RALBP1	PSMC3	PARP4	IFITM3	TM7SF2	TH	FAS	FAF1	PRSS16
	RDH10	RAPGEF1	PSMC3IP	PCCA	IFNGR1	TMC4	THBS3	FBLIM1	FAH	PSCA
	REEP5	RGS9BP	PSMD11	PCED1B	IGFL1	TMEM159	TIFA	FBXL14	FAM132B	PSMD5.AS1
	RGL1	RNASET2	PSMD2	PDE7A	IGSF23	TMEM184A	TM4SF1.AS1	FBXL18	FAM188B	PTPN13
	RGS16	RNF146	PSMG1	PDE8A	IGSF3	TMOD1	TMCC3	FBXL19	FAM216A	PTPN14
	RGS2	RNF167	PTGES2	PDS5A	IGSF9	TNRC6C.AS1	TMEM5	FBXL19.AS1	FAM72A	PYROXD2
	RHOU	RNF5P1	PUS1	PEG10	IKBKE	TNS1	TNFSF10	FBXO2	FAM72B	RAB11FIP4
	RILP	RPL13AP20	RBM14	PELI2	IL23A	TNXB	TP53INP1	FBXO27	FAM72C	RAB29
	RND3	SASH1	RBM14.RBM4	PFDN4	INAFM1	TP53I11	TPT1	FBXO31	FAM72D	RABGAP1L
	RNF141	SATB1	RBPMS2	PGBD3	INHA	TP53TG1	TRIQK	FBXO41	FAM81A	RASEF
	RNF144B	SCARA3	RCCD1	PHB2	INPP5J	TPP1	TSC22D3	FBXO44	FAM83A	RBL2
	RNF170	SCARF1	RDM1	PHF6	INPPL1	TRANK1	TTC32	FBXO6	FAM83D	RBPMS
	RNF224	SEC22B	RECQL4	PHKB	INSL3	TRIM29	TTC39A	FBXW5	FAM86B1	RBPMS.AS1
	RORA	SEMA4A	RHEBL1	PHOSPHO2	INSL4	TRIM9	UQCRB	FDX1L	FANCA	RCAN1
	RPL23AP87	SERTAD3	RNASEH2A	PIGN	IRF9	TRMT44	USP3	FGD6	FANCB	RERG
	RPS27	SH3BGRL	RNF166	PKIB	IRX6	TSPAN1	VAV3	FGF1	FANCC	RHPN2
	RTN3	SH3BP4	RPH3AL	PLAC8	ITGB4	TSSK3	VILL	FGFBP1	FANCD2	RIN2
	RWDD2A	SH3GLB2	RPP25	PLS1	ITGBL1	TSTD1	VIT	FGFRL1	FANCI	RMDN2
	S100A12	SH3TC1	RPP40	PMS1	JAK3	UBE2H	VTCN1	FICD	FARSB	RNF103
	S1PR4	SIPA1L2	RQCD1	POC1B	JOSD2	UBXN6	WNT3A	FITM2	FASTKD1	RPS6KA5
	SCAMP1.AS1	SLC16A1	RRS1	POLR1E	JUND	UNC5B	ZBTB41	FKBP8	FBL	S100A4
	SCAMP2	SLC16A6	RTEL1	PPA1	JUP	UST	ZFYVE19	FKRP	FBXL13	SAMD12
	SCARB2	SLC1A4	RUVBL2	PPA2	KANK1	VAMP5	ZG16B	FLII	FBXO17	SCNN1G
	SCARNA13	SLC20A2	S100A2	PPARG	KCNAB2	VAMP8	ZKSCAN1	FLNA	FBXO22	SEC24D
	SCARNA7	SLC25A16	SAC3D1	PPIA	KCNMB4	VPS51	ZNF252P	FLNB	FBXO5	SEMA3C
	SDF2	SLC25A42	SAMD15	PPP1CC	KCTD11	VPS9D1	ZNF277	FLNC	FEN1	SEMA5A
	SECISBP2L	SLC27A3	SCARNA12	PPP1R9A	KDM6B	WBP1	ZNF280D	FLYWCH1	FH	SEPSECS.AS1
	SERF2	SLC29A2	SDF2L1	PPP2R2A	KIAA1161	WDR13	ZNF581	FRMD8	FHOD1	43709
	SERINC5	SLC30A1	SEC14L2	PPP2R5C	KIAA1211L	WDR45	ZNF862	FRY	FIGNL1	43716
	SFXN2	SLC34A3	SEMA6B	PPP3CA	KIAA2013	YIPF1	ZSCAN16	FSCN2	FKBP3	SGSM3
	SGPL1	SLC35C1	SERPINE2	PRDX3	KLK7	YIPF3		FSTL3	FKBP4	SH3BGRL2
	SGSM1	SLC44A2	SERTAD4	PRIM2	LAMA3	YPEL2		FURIN	FKBP5	SKIL
	SH3RF1	SLC6A17	SFXN5	PRIMPOL	LAMA5	YPEL5		FXR2	FLVCR1	SLC12A2
	SLAMF7	SLC6A4	SIGMAR1	PRKD1	LAMB3	ZBED2		GAB2	FOSL1	SLC16A4
	SLC10A1	SLC9A1	SLBP	PRPF38A	LAMC1	ZFYVE1		GADD45A	FOXF2	SLC22A23
	SLC15A1	SLC9A2	SLC19A1	PRPF40A	LAMC2	ZNF358		GALK1	FOXM1	SLC24A1
	SLC17A5	SLC9A8	SLC25A13	PRPF4B	LAP3	ZNF385A		GAREML	FOXP4.AS1	SLC25A38
	SLC19A2	SLPI	SLC25A33	PRSS23	LBH	ZNF446		GAS6	FRRS1	SLC29A3
	SLC1A6	SMIM4	SLC27A4	PRSS3	LCAT	ZNF524		GAS6.AS2	FUBP1	SLC35A3
	SLC22A5	SMPDL3B	SLC29A1	PSMA2	LCN2	ZSWIM8		GAST	G2E3	SLC35A5
	SLC25A29	SNX12	SLC39A14	PTEN	LDOC1			GBP1	GABPB1	SLC35B3
	SLC35C2	SNX18	SLC45A3	RABGGTB	LENG8			GDF1	GAPDH	SLC7A7
	SLC38A9	SOWAHB	SLC48A1	RALA	LGALS3BP			GDF15	GARS	SMAGP
	SLC40A1	SPAG9	SLC7A1	RASA3	LGALS9			GFOD1	GART	SMIM5
	SLC41A1	SPNS2	SLCO4A1	RAVER2	LINC00294			GGA1	GAS2L3	SMPD3
	SNHG18	SPNS3	SLIRP	RBBP4	LINC00667			GGT1	GBE1	SMPDL3A
	SOD3	SPOCK2	SLMO2.ATP5E	RBMX	LINC00884			GIPC1	GEMIN2	SNAP23
	SOHLH2	SPRR3	SMTN	RDX	LINC01000			GJC2	GEMIN6	SNCG
	SOX13	SPRYD3	SNRNP25	RFX7	LMTK3			GLI2	GEN1	SNED1
	SPIN2B	SPTB	SNRNP70	RHOBTB1	LMX1B			GLIPR2	GINS1	SNHG5
	SPRY1	SSR4	SNRPB	RLF	LOC100130744			GLIS2	GINS2	SNX33
	SPRYD4	STAG3L5P.PVRIG2P.PILRB	SNTB2	RMRP	LOC100630923			GMIP	GINS3	SOS2
	SRMS	STAT3	SOX9	ROCK2	LOC101927143			GMPR	GINS4	SPIRE2
	SSBP2	STBD1	SPAG1	RP9	LOC101928891			GNA11	GJB2	SPTLC3
	STC1	STIM1	SPC24	RPAP2	LOC101929147			GNAO1	GJC1	SRD5A3
	STPG1	STK38L	SPRED2	RPARP.AS1	LOC146880			GNGT2	GLA	ST3GAL4
	STX7	STS	SPRY4	RPL10	LOC284023			GOLT1A	GLB1L2	STAC3
	SUCO	SUSD6	SPTSSA	RPL11	LOC284454			GPAT2	GLO1	STARD13
	SYCE1L	SYNPO	SRPX2	RPL13A	LOC439994			GPC1	GLRX3	STEAP4
	SYCE3	SYT7	SRRT	RPL14	LOC648987			GPC4	GMNN	STK16
	SYNGR1	TAC3	SRSF2	RPL17	LOC654342			GPR137	GMPS	STK38
	TAB3	TAPBPL	SRXN1	RPL22	LPAR5			GPR157	GNB1L	STX12
	TACC2	TBC1D17	STIP1	RPL32	LRCH4			GPS1	GNG11	STX19
	TACSTD2	TBCEL	SULT1A2	RPL36A	LRG1			GPSM1	GNG4	STXBP6
	TBC1D9	TCTA	SYCE2	RPL4	LRP1			GPX1	GNPNAT1	SUMF1
	TBX2	TCTEX1D4	SYNM	RPL41	LSR			GPX3	GOT1	SYT15
	TBX2.AS1	TEX264	TBC1D3	RPL5	LUZP1			GRAMD1A	GPATCH4	SYT17
	TEF	TFDP2	TCF19	RPL6	LY6G6C			GRAMD3	GPI	TACC1
	TEX14	TIPARP	TCOF1	RPL7	LYN			GRHPR	GPR19	TBC1D1
	TGFB3	TLCD2	TELO2	RPL9	MAN2B1			GRIN2D	GPSM2	TBC1D2B
	TGOLN2	TMCC1	TEX2	RPS15A	MAN2B2			GSTM1	GTF2H2	TCF25
	THSD7A	TMEM115	THBS1	RPS17	MAP3K11			GSTM4	GTF3A	TGFBR3
	TIMP3	TMEM125	THOP1	RPS23	MAP3K14			GTPBP1	GTSE1	THNSL2
	TJP2	TMEM127	THSD4	RPS24	MAP3K9			GTPBP2	H1FX	TLR3
	TLE6	TMEM208	TIMELESS	RPS27A	MAPK11			H1F0	H2AFV	TMEM105
	TM2D1	TMEM256.PLSCR3	TIMM50	RPS3	MAPK8IP3			HAGH	H2AFY2	TMEM106B
	TMBIM4	TMEM52B	TIMP4	RPS3A	MAPKBP1			HAGHL	H2AFZ	TMEM139
	TMED3	TMEM53	TK1	RPS6	MAST4			HAP1	HACD1	TMEM144
	TMEM154	TMEM63A	TM4SF19	RPS7	MATN2			HCP5	HADH	TMEM150A
	TMEM164	TMEM80	TMEM201	RPS8	MC1R			HDAC9	HAS3	TMEM165
	TMEM179B	TMUB2	TNFRSF10A	RPSA	MCOLN1			HEG1	HAT1	TMEM167B
	TMEM243	TNFRSF21	TOMM40	RSL1D1	MDK			HELZ2	HAUS6	TMEM219
	TMEM253	TNFSF13	TONSL	RSL24D1	MED25			HERC5	HAUS7	TMEM263
	TMEM45B	TNFSF15	TOX2	RYK	MEIS3P1			HES4	HAUS8	TMEM44
	TOLLIP.AS1	TNNC1	TRAPPC2B	SDHD	MESP1			HGS	HDAC4	TMEM59
	TOR1AIP2	TOM1	TRIB1	SEC11A	MET			HHIPL2	HDGFRP3	TMPRSS2
	TPPP3	TOM1L2	TRIM14	43718	MEX3D			HIP1R	HEATR3	TNFRSF19
	TPT1.AS1	TRAPPC6A	TRNP1	43715	MGAT1			HLA.A	HELLS	TRIM13
	TRAK2	TREX1	TSPAN2	SERBP1	MIB2			HLA.B	HIF1A	TRIM4
	TRAM1	TRIM56	TTLL12	SF3B3	MIEF2			HLA.C	HIPK2	TRPV6
	TRIM38	TRIM8	TUBA1C	SFR1	MIEN1			HLA.DQB1	HIST1H3J	TSGA10
	TRIM52.AS1	TSPAN10	TUBB4B	SGCE	MINK1			HLA.DRB1	HIST1H4C	TSPAN12
	TSPAN3	TSPYL4	TUBG1	SIX2	MIR22HG			HLA.DRB5	HIST2H2AC	TTC17
	TSPAN31	TTLL3	TYMS	SKIV2L2	MKL1			HLA.F	HJURP	TTC36
	UBE2E2	UPK1A	TYRO3	SLC25A12	MMP15			HMHA1	HLTF	TTYH1
	UCA1	UPK3A	UBE2S	SLC25A51	MOB3A			HMOX1	HMGA1	TXNIP
	UCP2	URB1.AS1	UBL4A	SLTM	MOSPD3			HOGA1	HMGA2	UBE2Q2
	UCP3	USP11	UCHL1	SMG1P2	MPST			HPS6	HMGB1	UBL3
	UPK2	USP20	UCK2	SMIM11	MROH1			HSD3B1	HMGB2	UFC1
	UPK3B	USP53	UHRF1	SNHG1	MSLN			HSH2D	HMGB3	USP46
	URAHP	VAMP2	UQCC2	SNHG3	MUC4			HSPB1	HMMR	VGLL4
	VGLL3	VLDLR	URB2	SNRNP48	MYD88			HSPG2	HNRNPA2B1	VPS11
	VIPR1	VPS28	USP13	SNRPE	MYH14			HTR1D	HNRNPC	WDR5B
	WBP1L	VWA5A	VARS	SNW1	MYL12A			ID1	HNRNPH1	WNT5A
	WDR41	WBP5	VPS9D1.AS1	SNX5	MYL12B			IER5L	HNRNPH3	XBP1
	WWC2	WDR6	WDR34	SPATA13	MYL6			IFI27	HNRNPL	YBEY
	WWP1	WDTC1	WDR4	SPATS2L	MYO1C			IFI27L2	HNRNPM	YPEL3
	YPEL1	WIPI1	WDR54	SPDEF	NAA60			IFI30	HNRNPR	ZBTB7C
	ZBTB10	WNT4	WDR62	SRFBP1	NAGLU			IFI35	HOMER2	ZCCHC6
	ZBTB42	WNT7B	WDR77	SRGAP2C	NAPA			IFI44	HOXA10.AS	ZCWPW1
	ZFAND5	YIPF2	WDR90	SRSF11	NAT14			IFI44L	HPDL	ZDHHC7
	ZFYVE9	ZBTB22	WNK2	ST3GAL1	NAV2			IFI6	HPRT1	ZFAS1
	ZNF750	ZC3H10	WSCD1	ST3GAL4.AS1	NBL1			IFIH1	HS6ST2	ZHX2
		ZDHHC1	XRCC3	STAG1	NCKAP5L			IFIT1	HSD17B12	ZNF185
		ZFP36L2	XXYLT1	STAG2	NECAB3			IFITM1	HSD17B7	ZNF292
		ZMYM6NB	YWHAH	STAM	NFE2L1			IGF2R	HSP90AA1	ZNF33A
		ZNF362	ZNF367	STARD3NL	NGFRAP1			IGFBP6	HSPA14	ZNF33B
		ZNF462		STK3	NISCH			IGSF8	HSPD1	ZNF627
		ZNF517		STXBP4	NNAT			IL27RA	HYLS1	ZNRF1
		ZNF580		STYXL1	NOTCH1			IL32	IARS
		ZNF703		SUCLG1	NOTCH2			INPP1	IARS2
		ZNF704		SUGT1	NPDC1			INTS1	IDH3A
		ZSWIM7		SULT1A3	NR1H2			IQCJ.SCHIP1	IFT122
		ZZEF1		SULT1A4	NT5E			IRAK2	IFT22
				SYK	NTF4			IRF2BP1	IFT81
				TAF9	NUCB1			IRF7	IFT88
				TAF9B	OBSL1			IRGQ	IGFBP2
				TAMM41	ODF3B			ISG15	ILF2
				TATDN1	ODF3L1			ISG20	ILF3
				TBCA	OGFOD3			ITFG3	IMMP1L
				TBL1X	OGFR			ITGA2	IMMT
				TC2N	OPHN1			ITGA3	INAFM2
				TCEA1	OPLAH			ITGA5	INSIG1
				TDP1	ORMDL3			ITGAM	INTS2
				TFPI	OSCAR			ITGAV	INTS7
				TFRC	OVCA2			ITGB2	IPO4
				TGFB2.OT1	OVOL1			ITGB5	IPO5
				TGFBR2	OXLD1			IVL	IPO9
				THOC7	PACSIN1			JMJD4	IRX3
				THUMPD2	PALM3			JPH2	IRX5
				TIA1	PAQR6			JUN	ITGA2B
				TIMM9	PARP9			JUNB	ITGA6
				TM4SF1	PARVA			KAZN	ITGB1BP1
				TMEM126A	PAX8			KCNC4	ITGB3BP
				TMEM126B	PCDHGC3			KCNJ12	JAG1
				TMEM135	PCSK7			KCNJ18	KATNA1
				TMEM161B.AS1	PDCL3P4			KCNK15	KCTD6
				TMEM67	PDE4DIP			KCTD13	KCTD9
				TMEM68	PDE6G			KCTD17	KDM1A
				TMEM97	PEX10			KIAA0226	KIAA0020
				TNFRSF11A	PEX7			KIAA0754	KIAA0101
				TOMM70A	PGS1			KIAA0930	KIAA1524
				TOP2B	PHLDA3			KIF1C	KIF11
				TPRKB	PHLDB3			KIF3C	KIF14
				TRIB2	PICK1			KIFC2	KIF15
				TRIM2	PIP4K2C			KIRREL	KIF18A
				TRIM7	PISD			KISS1	KIF20A
				TRMT10C	PITPNM3			KLC2	KIF20B
				TRMT5	PLA2G16			KLC3	KIF21A
				TSHZ1	PLAT			KLF13	KIF22
				TSPAN13	PLAU			KLHDC7B	KIF23
				TSPAN5	PLEKHF1			KLHL21	KIF24
				TTC21B	PLEKHM1			KLHL26	KIF2A
				TTC27	PLEKHM1P			KLHL29	KIF2C
				TTC28.AS1	PLEKHN1			KLK10	KIF4A
				TTC8	PLEKHS1			KLK5	KIFC1
				TWISTNB	PLSCR3			KLK6	KLHL2
				TYW3	PLXNA1			KRT16	KLHL23
				U2SURP	PLXNA3			KRT17	KNSTRN
				UACA	PLXNC1			KRT23	KNTC1
				UBE2E3	PML			KRT34	KPNA2
				UBR7	POMGNT1			KRT5	KRT3
				UGT1A6	POMZP3			KRT6A	L2HGDH
				UIMC1	PON3			KRT7	LBR
				UPF3B	PPFIA3			KRT80	LCP1
				UQCRC2	PPM1H			KRT81	LDHA
				UQCRHL	PRDX5			KRTAP3.1	LGALS9B
				USP15	PRICKLE4			L1CAM	LIMCH1
				USPL1	PRKAR2B			LAGE3	LIN9
				VDAC1	PRKRIP1			LAMP3	LINC00467
				VEGFC	PRR12			LAYN	LINC00925
				VKORC1L1	PRR16			LHFP	LMNB1
				WBP11	PRR19			LIF	LOC100288637
				WDR36	PRSS12			LIME1	LOC100506100
				WDR75	PRSS22			LIMS2	LOC101927136
				WDR89	PRSS27			LINC00665	LOC101927746
				WRB	PRSS8			LINC00882	LONRF3
				YAE1D1	PSMB9			LINC00883	LOXL2
				YEATS4	PSORS1C1			LINC01063	LPAR1
				ZBED8	PTGS2			LINC01315	LPCAT2
				ZC3H15	PTRF			LINC01468	LPIN1
				ZC3H7A	PTTG1IP			LIPE	LRR1
				ZC3H8	PVRL2			LLGL1	LRRC37BP1
				ZCCHC8	PWWP2B			LOC100288162	LRRC40
				ZDHHC2	QPCTL			LOC100289561	LRRC8D
				ZDHHC20	QSOX1			LOC101927686	LSM2
				ZDHHC6	R3HDM4			LOC101929613	LSM3
				ZHX1	RAB11B			LOC102724094	LSM5
				ZMYM5	RAB3A			LOC113230	LTV1
				ZNF138	RAB43			LOC728392	LY6K
				ZNF146	RABAC1			LPPR2	LYAR
				ZNF22	RABGGTA			LRFN1	LYRM1
				ZNF273	RAET1G			LRFN3	MAD2L1
				ZNF302	RARRES3			LRP12	MAGOHB
				ZNF32	RASSF2			LRP3	MAK16
				ZNF395	RASSF4			LRPAP1	MAP3K4
				ZNF480	RASSF7			LRRC3	MAP7D3
				ZNF586	RBCK1			LRRC61	MASTL
				ZNF75A	RBMS2			LSS	MBNL1
				ZNF776	REEP6			LST1	MCM10
				ZNF92	REPIN1			LTA	MCM3
				ZRANB2	RFNG			LTB	MCM4
					RGL3			LTB4R	MCM6
					RHBDF1			LTB4R2	MCM7
					RIMKLB			LTBP2	MCM8
					RING1			LTBP3	MCMBP
					RINL			LYNX1	MCTS2P
					RNASEK			LYPD3	MDC1
					RNF122			LZTS3	MDM1
					RNF19B			MAD2L2	ME1
					RNF222			MAFB	ME2
					RNF225			MAFF	ME3
					RNF31			MAFK	MED30
					RNF39			MAGEA2B	MELK
					RNF44			MANSC4	MEMO1
					ROGDI			MAP1B	MEST
					RPS6KA2			MAP1S	METTL3
					RRAGD			MAP2	MGME1
					RRAS			MAP2K2	MILR1
					RSPH1			MAP2K3	MIS18A
					RTP4			MAP3K10	MIS18BP1
					RUSC2			MAP6D1	MKI67
					SALL4			MAP7D1	MLH3
					SAMD10			MAPK4	MLKL
					SAPCD1.AS1			MAPK7	MMAB
					SCAND1			MAPK8IP1	MMD
					SCARNA2			MAPK8IP2	MMS22L
					SCD5			43526	MND1
					SCRN2			43528	MNS1
					SCX			MARVELD1	MOCOS
					SDCBP			MAST3	MOK
					SDSL			MBD3	MPHOSPH6
					SECTM1			MBOAT7	MPHOSPH9
					SEMA3B			MCAM	MPP6
					SEMA3F			MDFI	MRGBP
					SEPW1			MED16	MRI1
					SERPINF2			MEF2BNB	MRPL11
					SEZ6L2			MEGF8	MRPL16
					SGSH			MEIS3	MRPL19
					SH2D3C			MESDC1	MRPL24
					SHC2			MFAP5	MRPL3
					SHISA5			MFI2	MRPL35
					SIK3			MFSD12	MRPL50
					SIPA1L3			MGAM	MRPS17
					SIRT7			MGAT4B	MRPS5
					SIX5			MGAT5B	MRPS6
					SLC12A9			MGLL	MRTO4
					SLC22A18			MGP	MSANTD3
					SLC22A20			MGRN1	MSH2
					SLC25A45			MICAL2	MSH5
					SLC26A1			MICALL1	MSH6
					SLC27A1			MICALL2	MT1F
					SLC2A3			MICB	MT1X
					SLC31A2			MIER2	MT2A
					SLC35F6			MMP24	MTBP
					SLC38A7			MOB3C	MTDH
					SLC39A13			MORN3	MTERF3
					SLC39A4			MPV17L2	MTFP1
					SLC43A2			MRAS	MTFR2
					SLC46A1			MRPL14	MTHFD1
					SLC6A9			MSI1	MTHFD2
					SLC7A8			MSN	MZT1
					SLC8B1			MSX1	MZT2A
					SLFN5			MTCL1	MZT2B
					SMIM1			MTMR10	NAA15
					SMIM12			MUC3A	NAA16
					SMOX			MX1	NAE1
					SMPD1			MX2	NALCN
					SNAI3.AS1			MXD1	NASP
					SNHG12			MYADM	NCAPD2
					SNTA1			MYH9	NCAPD3
					SNX21			MYL7	NCAPG
					SP110			MYL9	NCAPG2
					SP6			N6AMT1	NCAPH
					SPATA20			NAB2	NCAPH2
					SPHK2			NACC2	NCBP1
					SPINT2			NAV2.AS2	NDC1
					SPP1			NAV3	NDC80
					SPPL2B			NCDN	NDE1
					SPRED3			NCF2	NDUFAF2
					SPTBN2			NCF4	NDUFAF4
					SRGAP2D			NDRG4	NDUFAF5
					STK10			NEURL1	NEDD1
					STOML1			NEURL1B	NEIL3
					SULT1A1			NEURL3	NEK2
					SUPT5H			NFATC1	NEK4
					SWSAP1			NFE2	NEMP1
					SYNGR2			NFIX	NETO2
					SZT2			NFKB2	NMB
					TAF13			NFKBIE	NME1.NME2
					TAPBP			NGF	NOC3L
					TAX1BP3			NKD2	NOL11
					TCEAL8			NKX2.5	NOLC1
					TEKT4P2			NKX2.8	NOP16
					TEN1			NKX6.1	NOP56
					TGIF1			NLGN2	NOP58
					THAP8			NLRC5	NPM3
					TIMP2			NLRP10	NPTX1
					TLE1			NMNAT2	NQO1
					TLE2			NMU	NQO2
					TMBIM1			NOCT	NR0B1
					TMC6			NOL4L	NR2F1
					TMEM102			NOMO3	NRARP
					TMEM104			NOS3	NRM
					TMEM120B			NOV	NSL1
					TMEM175			NPEPL1	NSMCE4A
					TMEM178A			NPLOC4	NTHL1
					TMEM198			NPPB	NUCKS1
					TMEM238			NR4A1	NUDT1
					TMEM25			NRBP2	NUF2
					TMEM265			NSFP1	NUP107
					TMEM45A			NSMF	NUP155
					TMEM55B			NTN1	NUP205
					TMEM74B			NUAK2	NUP210
					TMEM79			NUBP2	NUP35
					TMEM86A			NUPR1	NUP37
					TMPPE			NXN	NUP62CL
					TNFAIP1			OAS1	NUP85
					TNFRSF25			OAS2	NUP93
					TNIP1			OAS3	NUSAP1
					TNKS1BP1			OASL	ODF2
					TNNT2			OCIAD2	OIP5
					TOLLIP			OGDHL	OLA1
					TP53I3			OLFM2	ORC1
					TP53INP2			OLFML3	ORC5
					TPCN1			ORAI1	ORC6
					TPPP			ORAI2	OSBPL3
					TRADD			ORMDL2	PA2G4
					TRAPPC5			OSBP2	PADI3
					TRIM21			OSTM1	PADI4
					TRIM41			OXTR	PAICS
					TRIM46			P2RX6	PAK1
					TRIM62			PACSIN2	PAK1IP1
					TRPM4			PADI2	PALD1
					TRPT1			PALLD	PARP1
					TSC2			PALM2.AKAP2	PARP2
					TSC22D4			PANX2	PARPBP
					TSPAN9			PAPL	PASK
					TTC9			PARP10	PBK
					TUBA1A			PARP12	PBX3
					TUBGCP6			PARP14	PCID2
					TUFT1			PCBP4	PCNA
					TYK2			PCNA.AS1	PCOLCE2
					UBA7			PCNXL2	PCSK9
					UBE2Z			PCYT2	PDK1
					UFSP1			PDCD1LG2	PDK3
					ULK1			PDGFB	PDSS1
					UNC119			PDLIM4	PFN2
					UNC13D			PDLIM7	PGAM1
					UNC93B1			PDXP	PHF10
					UPK3BL			PDZD4	PHF19
					USP2			PDZK1IP1	PHGDH
					USP43			PEA15	PHIP
					VAMP1			PELI3	PHKA1
					VASN			PER1	PHLDA1
					VPS18			PGLYRP3	PIF1
					VSTM2L			PGLYRP4	PIGK
					VWA1			PHLDB2	PIGW
					VWA7			PHRF1	PINX1
					WDR81			PI3	PIR
					WFS1			PIEZO1	PKM
					WISP2			PIK3AP1	PKP2
					WNT7A			PIK3CD	PLA2G7
					WWC1			PIP5K1C	PLK1
					ZBED1			PKD1P1	PLK4
					ZBED3			PKIG	PLOD2
					ZBED6CL			PLA2G4C	PMEPA1
					ZBTB11.AS1			PLAUR	PNN
					ZBTB4			PLBD2	PNP
					ZBTB7A			PLEC	POC1A
					ZBTB7B			PLEK2	POLA1
					ZDHHC24			PLEKHA4	POLA2
					ZDHHC9			PLEKHG1	POLD2
					ZFP36L1			PLEKHG3	POLD3
					ZFPL1			PLEKHG5	POLE2
					ZFYVE26			PLEKHH3	POLQ
					ZMAT3			PLEKHO2	POLR3G
					ZMYND15			PLK3	POPDC3
					ZNF205			PLXNB3	PPAT
					ZNF219			PLXND1	PPIH
					ZNF316			PNKD	PPIL1
					ZNF324B			PNPLA6	PPP2R2C
					ZNF408			PODXL2	PRC1
					ZNF428			POLR2F	PRIM1
					ZNF467			POLR3H	PRKAA2
					ZNF500			POLRMT	PRKDC
					ZNF628			POMK	PRKRIR
					ZNF646			PPFIBP1	PRMT3
					ZNF707			PPP1R12C	PRR11
					ZNF747			PPP1R18	PRTFDC1
					ZNF783			PPP2R5B	PSAT1
					ZNF784			PQLC2	PSIP1
					ZNF837			PRAF2	PSMA4
					ZNF865			PRKCG	PSMD1
					ZNFX1			PRNP	PSMD14
								PROB1	PSPH
								PROCR	PSRC1
								PROM2	PTGES3
								PROSER2	PTGR1
								PRR29	PTMA
								PRR36	PTPRR
								PRR5	PTTG1
								PSEN2	PUS7
								PSG8	PXMP2
								PTPRCAP	PXYLP1
								PTPRJ	QSER1
								PTPRM	R3HDM1
								PTPRS	RAB38
								PTRH1	RABEPK
								PVR	RACGAP1
								PVRIG2P	RAD21
								PYCRL	RAD51
								QDPR	RAD51AP1
								QPCT	RAD54B
								RAB11FIP5	RAD54L
								RAB32	RAI14
								RAB3B	RAN
								RAB3D	RANBP1
								RAB3IL1	RAP1GDS1
								RAB42	RBBP8
								RAB4B	RBL1
								RAD54L2	RCBTB1
								RAET1L	RFC2
								RAP1GAP2	RFC3
								RASA4	RFC4
								RASA4B	RFC5
								RASGRP1	RFFL
								RASSF3	RFWD3
								RELB	RGCC
								RELL2	RGS20
								RELT	RIBC2
								RHOBTB2	RIF1
								RHOD	RIOK1
								RHPN1	RMI1
								RIMS3	RMI2
								RND1	RNASEH2B
								RNF213	RNF138
								RNF215	RNF145
								RNF217	RNF219
								RNF223	ROR1
								RNF25	RPA3
								RNF5	RPAP3
								RPS6KA4	RPGRIP1L
								RPS6KL1	RPL22L1
								RPTOR	RPL39L
								RRAS2	RRM1
								RSG1	RRM2
								RTN4RL1	RTN4IP1
								S100A8	RUVBL1
								S100A9	SAAL1
								S1PR2	SAE1
								SAA1	SAP30
								SAA2	SAPCD2
								SAA2.SAA4	SASS6
								SAMD4A	SCARNA10
								SAMD5	SCD
								SAMD9	SCLT1
								SAMD9L	SCLY
								SAMHD1	SEPHS1
								SAP25	SERF1A
								SBK2	SERPINB6
								SBK3	SERPIND1
								SBNO2	SF3A3
								SCAF1	SFPQ
								SCARB1	SFRP1
								SCARNA9	SFXN4
								SCN1B	SGOL1
								SCNN1D	SGOL2
								SCO2	SH3PXD2A.AS1
								SDC3	SHCBP1
								SEC14L1	SIVA1
								SEL1L3	SKA1
								SELM	SKA2
								SEMA7A	SKA3
								SEMG1	SLC20A1
								SERPINB2	SLC25A15
								SERPINB7	SLC25A19
								SERPINB8	SLC25A5
								SERPINE1	SLC30A3
								SERPING1	SLC35B4
								SERTAD1	SLC35F2
								SERTAD4.AS1	SLC47A1
								SFN	SLC7A11
								SGK1	SLFN13
								SGPP2	SMC1A
								SH2B2	SMC2
								SH3BGRL3	SMC3
								SH3BP1	SMC4
								SH3PXD2B	SMC6
								SH3RF2	SMN1
								SHARPIN	SNAPC1
								SHC1	SNHG15
								SHISA4	SNHG4
								SHROOM3	SNORD17
								SIAH2	SNRNP40
								SIK1	SNRPA
								SIN3B	SNRPA1
								SIPA1	SNRPD1
								SIRPA	SNRPF
								SIRT6	SNRPG
								SLC12A4	SOX7
								SLC12A7	SPA17
								SLC15A3	SPAG5
								SLC16A13	SPATA33
								SLC16A3	SPC25
								SLC16A8	SPDL1
								SLC23A2	SPRED1
								SLC25A10	SPRY2
								SLC25A22	SRSF1
								SLC25A25	SRSF10
								SLC26A11	SRSF3
								SLC26A2	SRSF7
								SLC29A4	SSB
								SLC2A12	SSRP1
								SLC2A4RG	SSX2IP
								SLC2A6	STAMBPL1
								SLC35E4	STARD4
								SLC35F3	STC2
								SLC35G2	STIL
								SLC36A1	STK17A
								SLC43A3	STMN1
								SLC4A2	STX1A
								SLC4A3	SUV39H1
								SLC6A8	SUV39H2
								SLC7A5	SUZ12
								SLC7A5P1	SYTL4
								SLC7A5P2	TACC3
								SLCO2B1	TAF1A
								SLX1A	TAF5
								SLX1A.SULT1A3	TANGO6
								SLX1B	TBC1D31
								SLX1B.SULT1A4	TBC1D4
								SMAD6	TBC1D8
								SMAD7	TBRG4
								SMARCD3	TCERG1
								SMPD2	TCF12
								SNPH	TCTN2
								SNTB1	TEX30
								SNX8	TFAM
								SOCS1	TFAP4
								SOGA1	TFDP1
								SOX15	TGFB2
								SPEG	THOC1
								SPHK1	THRIL
								SPOCD1	TIAM1
								SPRR1A	TICRR
								SPSB2	TIMM21
								SQSTM1	TIPIN
								SRC	TM4SF19.AS1
								SRGN	TM7SF3
								SSC4D	TMEM107
								STAT1	TMEM156
								STK11IP	TMEM209
								STMN3	TMEM38B
								STRA13	TMEM56
								STRA6	TMPO
								STYK1	TMPO.AS1
								SUSD2	TMPRSS4
								SUSD4	TNFAIP8L1
								SYNGR3	TNFRSF10D
								SYT12	TNFRSF18
								TADA2B	TNIK
								TAGLN	TOE1
								TAGLN2	TOMM5
								TAOK2	TOP1
								TAP1	TOP2A
								TAP2	TOPBP1
								TBC1D16	TPI1
								TBKBP1	TPX2
								TCIRG1	TRA2A
								TCP11L1	TRA2B
								TECPR1	TRAIP
								TENM3	TRAP1
								TESK1	TRIM59
								TFEB	TRIP13
								TFPT	TROAP
								TGFA	TSEN15
								TGFBR1	TSEN2
								TGM1	TTC13
								TGM2	TTC26
								THBD	TTF2
								THEMIS2	TTK
								TIAM2	TTL
								TICAM1	TUBA1B
								TIGD3	TUBB
								TIGD5	TUBGCP3
								TINAGL1	TUBGCP4
								TMCC2	TUBGCP5
								TMEM129	TWIST2
								TMEM132A	TXLNG
								TMEM134	UBA2
								TMEM158	UBASH3B
								TMEM160	UBE2C
								TMEM173	UBE2K
								TMEM177	UBE2N
								TMEM184B	UBE2T
								TMEM259	UBE2V2
								TMEM51	UCHL5
								TMEM54	UGDH
								TMEM61	UNG
								TMEM63C	UPP1
								TMEM64	UQCC3
								TMEM86B	USP1
								TMEM8A	USP10
								TMEM98	USP12
								TMPRSS3	USP28
								TMPRSS6	UTP20
								TNF	VBP1
								TNFAIP3	VRK1
								TNFRSF12A	VWA8
								TNFRSF6B	WDHD1
								TNIP2	WDR12
								TNS4	WDR3
								TOR3A	WDR43
								TOR4A	WDR5
								TP53I13	WDR76
								TPGS1	WDYHV1
								TPRA1	WFDC3
								TPST2	WHSC1
								TRAF3	WRAP53
								TRIM11	XPO4
								TRIM17	XPOT
								TRIM22	XRCC2
								TRIM47	XRCC4
								TRIM54	XRCC6
								TRIO	XRCC6BP1
								TSACC	YARS
								TSPAN14	YBX1
								TSPAN4	ZADH2
								TST	ZAK
								TTC7A	ZC3HC1
								TUBA4A	ZGRF1
								TUBB2A	ZIC2
								TUBB2B	ZMYM1
								TUBB3	ZNF114
								TUBB6	ZNF121
								TUSC1	ZNF239
								TYMP	ZNF326
								U2AF1L4	ZNF416
								UBALD1	ZNF432
								UBALD2	ZNF544
								UBD	ZNF551
								UBE2J1	ZNF614
								UBE2L6	ZNF618
								UBL5	ZNF649
								UBTD1	ZNF695
								UBXN11	ZWILCH
								ULBP2	ZWINT
								UNC5A
								USP14
								USP18
								USP36
								VANGL2
								VASH1
								VDR
								VTN
								WASH3P
								WBP2
								WBSCR27
								WBSCR28
								WDR1
								WFDC2
								WFDC21P
								WLS
								WNT10A
								WNT10B
								WNT6
								WNT9A
								XAF1
								XPO6
								XYLT2
								YJEFN3
								ZBTB46
								ZBTB47
								ZC3H12A
								ZDHHC12
								ZDHHC18
								ZDHHC8P1
								ZFAND2B
								ZFP41
								ZFPM1
								ZGPAT
								ZHX3
								ZMYND19
								ZNF444
								ZNF513
								ZNF579
								ZNF668
								ZNF746
								ZNF771
								ZNHIT2
								ZSWIM4
								ZYX

## Sheet: Supp. Data 3
YAP5SA_UP
# genes sign upregulated by logFC >1 upon expression of YAP-5SA in PC9 (compared to empty vector control)
Statistical evaluation by unpaired t-test.
	logFC	logCPM	LR	p value	FDR
NPPB	8.16004	5.21459	285.41	4.97336e-64	1.91972e-61
MFAP5	8.08176	4.55226	176.119	3.4116e-40	7.18298e-38
CAPN6	7.84242	4.02884	118.67	1.23715e-27	1.46186e-25
DEFB103A	7.05919	3.36435	68.766	1.10868e-16	6.51699e-15
DEFB103B	7.05919	3.36435	68.766	1.10868e-16	6.51699e-15
C4BPB	6.42373	4.27554	134.203	4.93248e-31	6.79977e-29
EPHB1	6.12933	2.90976	44.3368	2.76471e-11	9.73112e-10
LHFP	5.77454	3.1557	52.9543	3.41392e-13	1.48621e-11
IGFL1	5.40114	4.86984	192.432	9.36432e-44	2.30721e-41
CLIC5	5.20247	2.94962	41.807	1.00743e-10	3.38145e-09
ANKRD1	5.10355	6.34644	535.505	1.79216e-118	1.5964e-115
ARHGEF26	4.91479	3.18462	49.2264	2.28059e-12	9.16987e-11
KISS1	4.90847	5.67428	324.591	1.44857e-72	6.21273e-70
TNNT2	4.77415	4.55554	141.282	1.39609e-32	2.07266e-30
THBD	4.60509	4.35966	118.893	1.10551e-27	1.31978e-25
HTRA1	4.56562	5.10945	205.45	1.35111e-46	3.91146e-44
VSTM1	4.49018	2.28694	20.1255	7.25221e-06	0.000117785
VTN	4.38652	3.1936	45.5267	1.50571e-11	5.46586e-10
KRT13	4.33921	7.05774	784.447	1.29898e-172	2.14889e-169
KRT6A	4.31297	4.70829	146.465	1.02712e-33	1.67521e-31
HSD3B1	4.31035	6.34389	473.755	4.88153e-105	3.14045e-102
MYH15	4.22985	3.89801	78.0478	1.00576e-18	6.58005e-17
NPAS1	4.20479	3.63092	62.8989	2.17596e-15	1.14534e-13
MAPK4	4.03181	2.38664	20.2135	6.92613e-06	0.000113124
ZDHHC8P1	3.61906	2.38433	18.0781	2.12026e-05	0.000309617
LY6G6C	3.4963	3.92523	66.3342	3.80602e-16	2.14994e-14
NPNT	3.38226	3.90575	63.0004	2.06666e-15	1.09278e-13
MIR503HG	3.38101	2.4928	18.6894	1.53837e-05	0.00023226
RFPL4A	3.37095	2.19571	13.7019	0.000214233	0.00238555
ZBED2	3.35751	4.37983	89.8471	2.57295e-21	2.15904e-19
GJA5	3.34457	5.01511	143.204	5.30446e-33	8.08232e-31
OLR1	3.32686	6.56063	428.461	3.51473e-95	1.93812e-92
MGAT3	3.27966	2.23771	13.8834	0.000194506	0.00219745
SERPING1	3.25153	2.63151	20.4295	6.18672e-06	0.000101634
BEX2	3.23262	3.51679	43.8993	3.45709e-11	1.20581e-09
KRT5	3.23136	4.21127	75.688	3.32226e-18	2.11383e-16
SUSD2	3.21135	5.49456	193.349	5.9059e-44	1.51979e-41
CPA4	3.21001	3.67254	49.361	2.12938e-12	8.59172e-11
LPL	3.13558	2.71133	21.0892	4.38393e-06	7.42131e-05
COL12A1	3.10626	5.15833	145.817	1.42334e-33	2.2892e-31
SDK1	3.03744	3.64641	45.2231	1.75822e-11	6.32305e-10
MAFB	2.89354	2.91648	22.9973	1.6223e-06	2.99144e-05
LBH	2.83853	4.90912	108.586	1.99978e-25	2.14421e-23
ENOX1	2.78013	2.38572	13.1552	0.000286729	0.00307723
PIP5K1B	2.77	3.49771	35.6251	2.39191e-09	6.83809e-08
NMU	2.73764	3.20227	27.4225	1.63519e-07	3.62055e-06
GAB2	2.73758	3.11954	25.5464	4.3188e-07	8.91474e-06
AXL	2.67533	3.05401	23.3938	1.32005e-06	2.48152e-05
PDZK1	2.65793	3.08871	23.8957	1.01699e-06	1.95953e-05
REEP1	2.64372	2.26454	10.8156	0.00100648	0.00907713
MATN2	2.61812	4.74264	86.1942	1.63107e-20	1.24262e-18
ITGB2	2.61511	4.02425	50.0355	1.50986e-12	6.13481e-11
KRT4	2.6143	8.57326	1231.12	1.05211e-269	3.04585e-266
RHOU	2.60347	2.3972	12.1628	0.000487518	0.00481694
ARL4D	2.55577	4.76187	84.5446	3.75651e-20	2.78849e-18
DAB2	2.53688	3.10309	22.672	1.92143e-06	3.48749e-05
MOB3B	2.53633	2.82352	17.681	2.61225e-05	0.000374843
L1CAM	2.52213	6.69087	329.571	1.19192e-73	5.30861e-71
FYN	2.5168	4.28212	57.7825	2.92767e-14	1.40674e-12
SAA1	2.49744	3.37135	27.8294	1.32499e-07	2.97414e-06
CD55	2.46893	5.74214	163.744	1.72097e-37	3.26701e-35
YAP1	2.46689	8.2404	929.099	4.63722e-204	1.07398e-200
TGM1	2.46389	2.77856	16.2762	5.47484e-05	0.00072044
LINC01133	2.45551	2.37275	10.909	0.000956958	0.00869506
ALPP	2.44233	9.96334	1818.4	0	0
STXBP6	2.43897	3.49237	29.7173	4.99857e-08	1.20667e-06
RCAN1	2.37807	4.97191	88.9686	4.01128e-21	3.24829e-19
COL5A1	2.36768	4.87995	82.6366	9.86156e-20	7.04919e-18
HSPB8	2.32865	5.34929	113.452	1.71775e-26	1.95015e-24
PIK3AP1	2.32387	3.07705	19.5119	9.9974e-06	0.000159025
IFIT2	2.29927	3.18249	21.0319	4.51696e-06	7.62484e-05
MGP	2.28081	2.57236	11.9436	0.000548358	0.00535412
DKK3	2.27437	2.49323	11.0012	0.000910551	0.00830904
DAPK1	2.2358	4.98521	81.9453	1.39908e-19	9.81899e-18
SEMA5A	2.23217	3.88436	35.6503	2.36116e-09	6.76787e-08
GOLIM4	2.22044	4.41934	53.3126	2.84469e-13	1.26213e-11
ATP7B	2.1989	3.38825	23.3722	1.33492e-06	2.50542e-05
GRAMD3	2.18382	4.12715	41.6234	1.10658e-10	3.68225e-09
EXT1	2.16507	5.50463	113.642	1.56092e-26	1.78965e-24
C4orf19	2.14602	4.18263	42.2784	7.91637e-11	2.68832e-09
HHAT	2.14305	3.36106	21.9615	2.78175e-06	4.93303e-05
TNNC1	2.12815	4.59038	56.7687	4.90198e-14	2.30752e-12
PPM1H	2.10985	4.37216	47.5548	5.34884e-12	2.05779e-10
EFEMP1	2.08862	5.86157	138.676	5.18397e-32	7.5038e-30
TPM1	2.08698	7.76068	520.789	2.8504e-115	2.35769e-112
RASGRF1	2.05333	3.59487	24.8778	6.10819e-07	1.23228e-05
VGLL3	2.00997	3.93472	31.4947	1.99987e-08	5.08978e-07
TMEM52B	2.0088	2.42664	8.47526	0.00360009	0.0270182
H19	2.00227	3.07046	15.4066	8.66861e-05	0.00108522
HIST1H4J	1.99199	2.75126	11.4645	0.000709377	0.00674432
TRNP1	1.98816	4.07247	34.442	4.39134e-09	1.21655e-07
CALD1	1.98313	5.58857	105.139	1.13882e-24	1.16704e-22
DLC1	1.98229	3.35495	19.3183	1.10641e-05	0.000173844
B4GALT4	1.91905	5.38883	86.3868	1.47968e-20	1.13475e-18
HEG1	1.89693	3.61173	22.2025	2.4536e-06	4.37791e-05
LINC00883	1.89278	3.14375	14.9881	0.000108191	0.00131327
MRAS	1.88397	2.47296	8.00268	0.00467082	0.0335119
MPP1	1.87301	3.60877	21.6938	3.19821e-06	5.61992e-05
C1S	1.86731	3.52645	20.1915	7.00649e-06	0.000114275
ENPP4	1.83894	2.72306	9.80043	0.00174471	0.014577
PARVA	1.83694	4.16849	32.6008	1.13169e-08	2.97164e-07
NGF	1.83095	4.51363	42.1065	8.6434e-11	2.92662e-09
KLHL29	1.81372	2.57842	8.34126	0.00387548	0.0286212
PLCXD2	1.81032	3.54618	19.4938	1.00927e-05	0.00016032
GNAI1	1.80876	3.93125	26.4503	2.70412e-07	5.79884e-06
SKP2	1.79157	6.60672	182.948	1.10078e-41	2.4051e-39
GPR1	1.77934	3.25093	14.8277	0.000117795	0.00141943
CYR61	1.77929	7.19015	271.442	5.50365e-61	2.05588e-58
GREB1L	1.77548	2.9546	11.4224	0.000725621	0.00686494
RASSF8	1.77196	3.26529	14.9048	0.000113075	0.00136682
CYP26B1	1.73092	2.65543	8.30654	0.00395026	0.0290807
ICAM1	1.71508	6.16822	124.948	5.22409e-29	6.79719e-27
RNF144B	1.70647	3.74911	20.7812	5.14854e-06	8.61561e-05
SERPINE1	1.68467	5.69216	86.4624	1.42422e-20	1.09949e-18
CRISPLD2	1.67563	3.39193	15.0776	0.00010318	0.0012657
LAMA3	1.67538	4.48787	35.5805	2.44721e-09	6.96283e-08
EVA1A	1.67504	2.71758	8.33244	0.00389433	0.0287238
CST6	1.67406	8.64055	626.459	2.94476e-138	3.41003e-135
VLDLR	1.67295	3.41697	15.3516	8.92458e-05	0.00111245
AKAP2	1.67208	6.3406	135.13	3.09241e-31	4.31447e-29
IFI6	1.67053	4.06197	25.6085	4.18196e-07	8.70992e-06
FAM46B	1.66453	3.01519	10.8055	0.00101199	0.00911264
MICAL2	1.6594	4.43145	33.5513	6.94097e-09	1.87795e-07
TAGLN	1.6588	2.85584	9.31298	0.00227536	0.0183871
GLS	1.65559	5.10505	54.9835	1.21543e-13	5.54123e-12
PTGER4	1.64702	2.71611	8.084	0.00446579	0.0321873
MAP6D1	1.63672	3.12701	11.5744	0.000668668	0.0063835
COL4A2	1.60806	6.28416	121.464	3.02478e-28	3.72627e-26
ITPR2	1.60281	3.19781	11.8645	0.000572153	0.00556767
VAMP1	1.58901	3.78505	18.9233	1.36081e-05	0.00020955
SLC23A2	1.58674	5.29966	58.8573	1.69534e-14	8.31864e-13
HIST2H4A	1.58231	3.81121	19.0016	1.30608e-05	0.000202468
HIST2H4B	1.58231	3.81121	19.0016	1.30608e-05	0.000202468
PAPSS2	1.56555	4.75457	38.6162	5.15901e-10	1.58886e-08
TARSL2	1.54666	2.98628	9.27729	0.00232012	0.0186966
SCD5	1.54647	6.03072	94.9182	1.98412e-22	1.81257e-20
GNAZ	1.54617	3.03179	9.6524	0.00189104	0.0155748
WWC2	1.54543	4.81464	39.4682	3.33442e-10	1.05499e-08
MICB	1.54533	4.31349	27.1402	1.89221e-07	4.13962e-06
NUAK2	1.53492	4.79081	38.3216	5.99949e-10	1.83309e-08
PI3	1.52421	7.01416	143.457	4.67093e-33	7.21191e-31
PLAC8	1.4974	3.20828	10.6317	0.00111164	0.00982654
LYPD6B	1.49593	5.26967	51.9686	5.63966e-13	2.39221e-11
CRIM1	1.49455	7.07143	185.34	3.3073e-42	7.3651e-40
CADM4	1.49101	5.57686	64.454	9.8811e-16	5.37198e-14
SLC2A3	1.48549	5.6679	68.344	1.37319e-16	7.99075e-15
PTPRJ	1.48543	4.28657	24.8116	6.32153e-07	1.2731e-05
FRMD6	1.48416	5.42888	57.4898	3.39745e-14	1.62572e-12
LMCD1	1.4811	3.22925	10.6166	0.00112074	0.00988436
SYBU	1.47933	3.4773	13.0319	0.000306229	0.00326231
CASC10	1.45402	3.64525	14.4881	0.000141047	0.00165484
GADD45A	1.45157	6.39869	110.08	9.4106e-26	1.02806e-23
CDC42EP2	1.44995	4.49857	27.8985	1.27846e-07	2.88026e-06
UBL3	1.44981	5.63563	63.98	1.25691e-15	6.80141e-14
GLDC	1.43821	3.2862	10.5763	0.0011455	0.0100644
SAMD4A	1.43463	3.31313	10.7708	0.00103112	0.00920615
TCF7L1	1.43341	4.02054	18.9942	1.31114e-05	0.000202982
DUSP1	1.43193	5.46048	55.2012	1.088e-13	5.01954e-12
CPVL	1.42425	6.8725	148.229	4.22834e-34	6.99489e-32
CLDN1	1.42344	4.4397	25.832	3.72463e-07	7.8278e-06
LOC100288911	1.41738	4.5628	28.1144	1.14353e-07	2.59154e-06
FSTL1	1.39821	4.00831	17.9998	2.20933e-05	0.000321407
IL18	1.39485	6.26514	93.3536	4.37376e-22	3.83698e-20
BMP1	1.39076	5.48038	53.1596	3.07515e-13	1.354e-11
SEMA7A	1.38557	3.86332	15.8131	6.99167e-05	0.000889709
PRPS1	1.38539	7.48914	216.22	6.0376e-49	1.99758e-46
AGER	1.38337	3.36972	10.5829	0.00114139	0.0100359
JPH2	1.37772	5.31343	46.3481	9.90026e-12	3.62801e-10
SCARNA12	1.37596	4.77566	31.2295	2.29259e-08	5.74637e-07
ARHGAP23	1.37161	6.30988	93.4871	4.08865e-22	3.61425e-20
CORO1C	1.36763	6.67012	119.722	7.27671e-28	8.77753e-26
OSBP2	1.36034	4.04119	17.5781	2.75745e-05	0.000393728
ANTXR1	1.3571	3.95802	16.4078	5.10759e-05	0.000680621
WWC1	1.35599	6.15566	82.1524	1.25986e-19	8.95045e-18
EGLN3	1.35572	5.02551	36.5328	1.50122e-09	4.43473e-08
FGFR2	1.3535	3.95243	16.2584	5.52628e-05	0.000725559
COL4A1	1.35308	4.90719	33.3846	7.56188e-09	2.03643e-07
SNAI2	1.33497	3.17824	8.44393	0.00366265	0.0273282
LATS2	1.33016	4.51205	24.1546	8.89056e-07	1.74496e-05
NEK7	1.32908	5.1652	39.0245	4.18527e-10	1.30635e-08
PP14571	1.32507	3.09662	7.76423	0.0053291	0.0373779
CLTB	1.32352	8.30724	348.225	1.03188e-77	4.97882e-75
DDAH1	1.30495	5.34485	42.9963	5.48433e-11	1.89014e-09
ABAT	1.30433	4.19755	18.3766	1.81273e-05	0.000269466
THBS1	1.30398	6.84286	123.933	8.71545e-29	1.09701e-26
TMEM158	1.2979	4.13389	17.3452	3.11678e-05	0.000439614
LAMC1	1.29775	6.47103	94.7467	2.16379e-22	1.95755e-20
CNN3	1.29598	7.5642	201.888	8.08977e-46	2.23047e-43
ADAM19	1.29158	3.12453	7.59387	0.0058567	0.0406355
SPAG9	1.28668	4.97804	32.1069	1.45919e-08	3.78867e-07
IQCJ.SCHIP1	1.28526	4.67858	25.6989	3.99063e-07	8.34142e-06
ADAMTSL4	1.28202	6.45851	91.8617	9.29512e-22	7.91452e-20
SCARA3	1.27941	4.08616	16.2895	5.43641e-05	0.000716196
TGFBR3	1.27069	3.21036	7.93608	0.00484586	0.0345432
VGF	1.25729	3.606	10.8067	0.00101133	0.00911264
APBB2	1.25436	3.31627	8.4778	0.00359506	0.0269979
LZTS3	1.25311	3.47296	9.63797	0.00190596	0.0156643
UPK3B	1.24548	4.47795	20.8936	4.85513e-06	8.18376e-05
PTRF	1.24133	8.51017	355.42	2.79769e-79	1.40858e-76
EPAS1	1.23514	7.58931	188.173	7.96299e-43	1.88187e-40
NOG	1.22945	4.38052	18.9614	1.33391e-05	0.000205955
KRT16	1.22825	5.35713	38.8476	4.58213e-10	1.42255e-08
CAV1	1.226	7.64279	192.575	8.71386e-44	2.19362e-41
TCP11L1	1.22384	3.92634	13.2678	0.000270007	0.00292213
BMP4	1.22017	3.94665	13.4059	0.000250836	0.00273511
GNAQ	1.21889	5.47762	41.7777	1.02262e-10	3.42253e-09
CYBRD1	1.21842	6.7665	103.834	2.19966e-24	2.21496e-22
ZNF704	1.21431	3.90188	12.8308	0.000340964	0.00357373
43525	1.20796	5.10477	31.3825	2.11886e-08	5.36901e-07
LIPA	1.20404	6.75302	100.646	1.0998e-23	1.05254e-21
KANK1	1.20383	3.23105	7.3162	0.00683357	0.0461147
WBP5	1.2013	6.43288	80.1124	3.53713e-19	2.40941e-17
SLC16A1	1.20074	5.78119	50.4997	1.19185e-12	4.85971e-11
VDR	1.20052	4.44988	19.1244	1.2247e-05	0.000191132
ABCA3	1.19831	3.33574	7.92457	0.00487679	0.0346887
PRR15	1.19804	6.83844	105.844	7.97935e-25	8.25008e-23
PSG5	1.19498	3.54288	9.35393	0.00222507	0.0180058
DNAJC6	1.19465	3.55421	9.43584	0.00212786	0.0173038
LINC00294	1.19125	3.51046	9.05753	0.00261615	0.0206651
DPYD	1.18999	3.448	8.58805	0.00338377	0.025762
BPGM	1.18403	4.94665	26.9496	2.08832e-07	4.52861e-06
ERP27	1.1828	3.79115	11.2038	0.000816299	0.00755012
GYS1	1.17948	6.11426	61.8889	3.63385e-15	1.88699e-13
SLC26A2	1.17686	3.7466	10.7143	0.0010631	0.00945518
SBDSP1	1.17045	4.60094	20.4361	6.16567e-06	0.000101563
RIMKLB	1.17023	4.81721	23.98	9.73396e-07	1.89126e-05
MGLL	1.16557	6.30058	69.0494	9.60264e-17	5.70249e-15
UPK2	1.16483	6.23713	65.9545	4.61451e-16	2.59398e-14
OSBPL3	1.16354	4.12674	14.1215	0.000171375	0.00196488
ANKRD2	1.16335	5.93299	53.0684	3.22138e-13	1.41301e-11
CITED2	1.16048	6.55859	82.09	1.30026e-19	9.1811e-18
PLAUR	1.1581	5.775	47.0352	6.97227e-12	2.61291e-10
KAZN	1.15597	3.48313	8.37882	0.0037962	0.0281254
PPP2R3A	1.15527	4.48862	18.3421	1.84583e-05	0.000272637
P3H2	1.15523	4.84104	23.8299	1.05238e-06	2.01832e-05
CRY1	1.15241	4.82284	23.4065	1.31131e-06	2.47313e-05
CTGF	1.15083	4.24217	15.116	0.000101104	0.00124287
DUSP14	1.1492	5.78941	46.847	7.67509e-12	2.8578e-10
LGALSL	1.14739	3.51258	8.46579	0.00361888	0.0271065
CLIC3	1.14722	7.33944	138.287	6.30767e-32	9.01763e-30
PRKAR2B	1.14529	4.79307	22.6372	1.9566e-06	3.5347e-05
SEPT11	1.14152	5.13725	28.9485	7.43288e-08	1.7459e-06
DRAM1	1.14141	3.76816	10.3002	0.00133015	0.0114352
SLC1A3	1.1393	3.66591	9.46033	0.00209963	0.0171344
PPT2	1.13907	4.51363	18.2068	1.98169e-05	0.000291218
KLF6	1.12435	4.22333	14.2709	0.000158297	0.00182942
C1orf198	1.12223	5.87614	47.6816	5.01387e-12	1.94825e-10
UBE2J1	1.12198	4.91464	23.8292	1.05273e-06	2.01832e-05
ENC1	1.12155	6.02728	53.017	3.3067e-13	1.44497e-11
SGK223	1.11676	5.10617	27.1724	1.86096e-07	4.08142e-06
SBDS	1.11539	6.30263	63.7338	1.42422e-15	7.67094e-14
CYTH3	1.11286	5.88664	47.2956	6.10484e-12	2.31026e-10
HIST1H2AC	1.11233	5.51706	36.2957	1.69534e-09	4.98276e-08
ANKRD13A	1.11032	5.1192	27.1377	1.89465e-07	4.13962e-06
INA	1.11005	5.17384	28.2242	1.08043e-07	2.45803e-06
TMEM40	1.10826	4.29862	14.7133	0.000125162	0.00149575
ICAM5	1.10204	4.09887	12.497	0.000407603	0.00414766
CDR2L	1.10088	4.69588	19.5746	9.67444e-06	0.000154738
CDC42EP3	1.09649	5.46327	33.9998	5.51181e-09	1.51607e-07
AHNAK	1.09529	7.6162	153.514	2.95756e-35	5.269e-33
ITGA6	1.09511	6.78699	86.4651	1.42224e-20	1.09949e-18
GAS6	1.09456	5.04499	25.0338	5.63328e-07	1.14847e-05
DEGS1	1.07983	6.95862	94.9145	1.98788e-22	1.81257e-20
AMOT	1.07949	5.56636	35.559	2.47443e-09	7.02301e-08
RTN4RL2	1.07708	3.87634	10.0707	0.00150648	0.0128105
COL4A5	1.06965	4.51173	16.172	5.7844e-05	0.000755168
ABHD8	1.06527	6.29672	58.2533	2.30446e-14	1.12125e-12
ANLN	1.06194	6.92412	89.8164	2.61317e-21	2.17702e-19
TGM2	1.05775	8.16039	204.347	2.351e-46	6.64015e-44
MBOAT1	1.04889	3.50898	7.14029	0.00753708	0.0496753
IGFBP5	1.04825	4.3417	13.7	0.000214452	0.00238555
C1orf233	1.04799	4.48119	15.2118	9.61021e-05	0.0011915
BASP1	1.04426	6.52126	65.7024	5.2443e-16	2.91967e-14
KRT80	1.03429	7.28839	110.03	9.65111e-26	1.04448e-23
DUSP9	1.03332	3.65867	7.83826	0.00511518	0.0362286
F3	1.03072	6.96677	87.4833	8.49929e-21	6.69536e-19
WNT6	1.03046	5.77685	37.8826	7.51312e-10	2.28351e-08
HIST2H2AA3	1.02906	4.68973	17.1748	3.40936e-05	0.00047169
HIST2H2AA4	1.02906	4.68973	17.1748	3.40936e-05	0.00047169
SLC39A10	1.0271	4.30009	12.7762	0.000351056	0.00366898
PHLDB2	1.02484	5.55436	31.9842	1.55435e-08	4.01772e-07
FAM49A	1.02268	3.80312	8.62549	0.00331491	0.0252877
SLC31A2	1.02133	5.16359	23.9723	9.77332e-07	1.89573e-05
PTPRM	1.0196	3.66989	7.71285	0.00548291	0.0383097
TIPARP	1.01681	4.42586	13.7871	0.000204733	0.00229507
YBX3	1.01612	9.4073	416.414	1.47257e-92	7.75107e-90
PLS3	1.01547	8.14691	187	1.43634e-42	3.32657e-40
OTUD1	1.01214	4.22139	11.7053	0.000623208	0.00599896
EPB41L5	1.01017	3.9922	9.77505	0.00176896	0.0147255
UBE2E2	1.00832	4.30498	12.386	0.000432553	0.00436702
RASSF5	1.00708	3.63907	7.35104	0.0067024	0.0453847
HACD1	1.0065	5.34312	26.558	2.55748e-07	5.50476e-06
MET	1.00611	4.90365	19.2756	1.13146e-05	0.000177298
SH3RF1	1.00455	4.44225	13.6431	0.000221057	0.00244726
PXDC1	1.00449	5.43324	28.2334	1.07532e-07	2.45123e-06
GCLC	1.0037	6.21287	49.1033	2.42831e-12	9.73006e-11
SORT1	1.00352	4.48399	14.0505	0.00017797	0.00203044
ZBTB18	1.00125	4.74201	16.9555	3.8266e-05	0.000523782
HOXA10.AS	1.00038	3.96205	9.37465	0.00220007	0.0178409

## Sheet: Supp. Data 4
	Timepoints										Cluster
	0	0.5	2	8	24	48	72	96	144	216
KAZN	1.73638	1.71305	0.871573	-0.220822	-0.813984	-0.878495	-0.85782	-0.694762	-0.761885	-0.0932379	1
TRNP1	0.641843	0.803808	-0.199794	-0.654219	-0.46176	1.20584	1.70412	-1.41131	-1.35504	-0.273483	4
IFI6	-0.960149	-0.926192	-0.945787	-0.970792	-0.492018	0.845167	1.62702	0.695079	1.47509	-0.347426	3
DNAJC6	0.0199597	0.274845	0.420072	1.03802	-0.496552	-0.871494	-1.29753	-0.289013	-1.00771	2.2094	1
GADD45A	0.925905	0.531916	-0.738606	-0.635825	-0.689073	-0.835535	-0.742559	0.113058	-0.383953	2.45467	2
DDAH1	1.58765	1.69593	1.07897	-0.0684031	-0.828821	-0.901622	-0.837115	-0.193979	-0.870282	-0.66233	1
CYR61	0.736563	0.416504	-1.05925	-0.919126	-1.04844	-0.325171	-0.396923	0.301313	-0.12385	2.41838	2
TGFBR3	-0.769323	-1.41048	-0.120469	-0.383094	-0.924662	-0.23251	-0.427265	1.54228	1.55371	1.17181	3
F3	1.94811	1.6444	-0.360697	-0.255036	-1.01811	-0.920896	-0.891971	-0.412331	-0.324957	0.591485	1
CNN3	1.2933	1.55902	0.381172	-1.25809	-0.331875	0.399555	0.651791	-0.831031	-0.208534	-1.65531	4
DPYD	-0.733224	-0.828978	-0.8311	-1.18632	1.3342	1.56415	1.41942	0.0379166	-0.130005	-0.646048	4
SORT1	0.970584	0.682404	1.4458	1.47764	-1.16456	-0.527272	-0.140971	-1.2129	-0.661158	-0.869568	1
SLC16A1	1.58922	1.77142	1.02447	-0.357671	-0.832587	-1.00659	-0.967205	-0.497219	-0.424682	-0.299149	1
NGF	1.00199	0.16904	-0.654154	-0.542355	-1.06248	-0.689332	-0.779884	-0.280868	0.437446	2.4006	2
HSD3B1	2.06988	1.71298	0.435481	-0.584084	-0.72754	-0.70357	-0.59405	-0.46079	-0.545391	-0.602913	1
PDZK1	-1.27014	-1.24375	-1.15192	-0.789809	0.13343	0.88578	0.71469	1.243	1.42405	0.0546721	3
GJA5	-0.258491	1.53734	-0.760512	-1.22441	-1.27925	0.344588	1.4433	0.066205	0.9714	-0.840164	4
HIST2H2AA4	1.86987	1.13358	1.39845	-0.670673	-0.405725	-0.388722	-0.700735	-0.710785	-1.17369	-0.35157	1
HIST2H4B	1.56312	1.32576	1.54093	0.0730451	-0.820122	-0.761889	-0.831356	-0.610071	-0.80475	-0.674667	1
ADAMTSL4	-1.17532	-1.05191	-1.16885	-0.551982	0.266948	0.705913	-0.0547491	0.910902	2.10684	0.0122042	3
LINC01133	-0.988414	-0.971967	-0.985328	-0.955301	-0.570257	-0.068798	0.601461	1.54862	1.54779	0.842197	3
LAMC1	-0.446082	-0.181787	-0.634571	-1.12597	-0.950632	0.38876	-1.05841	1.75136	0.736654	1.52068	2
NEK7	1.10838	1.2158	0.485473	0.177701	-1.02868	-1.2962	-1.47088	0.0205049	-0.558271	1.34617	1
KISS1	1.7858	1.70589	0.850079	-0.0461278	-0.893842	-0.722217	-0.729117	-0.471351	-0.802249	-0.676868	1
NUAK2	-0.372463	-1.51111	-0.692197	0.351464	-0.341624	-0.667001	-0.478522	1.31933	0.306447	2.08567	2
RASSF5	-1.19289	-0.991389	-1.27234	-0.929187	-0.244453	0.991371	0.656947	0.806516	1.64497	0.530459	3
CD55	-1.03919	-0.970565	-0.81043	-0.941241	-0.605639	0.210747	0.32334	0.961365	0.775405	2.09621	3
HHAT	-0.99497	-1.11611	-1.4309	-1.09502	0.864566	0.977963	1.37937	0.873379	0.300183	0.241544	3
DEGS1	0.539237	0.377116	-0.368643	-1.13456	-1.19256	-1.07802	-0.789114	0.816449	1.77943	1.05066	2
RHOU	-1.01948	-0.979917	-0.941092	-0.834968	-0.506847	0.0729049	0.12717	0.868463	1.27459	1.93918	3
ZBTB18	-0.271997	-0.657597	-1.07365	-0.96488	-0.75952	-0.237222	0.197268	0.93379	0.454982	2.37883	2
FAM49A	-1.3125	-1.45108	-1.28984	-0.62139	0.259349	0.893491	0.762792	1.14819	0.634506	0.97648	3
KLHL29	0.211547	0.437259	-0.0777269	-1.03972	-0.765347	-0.76068	-0.525798	-0.698109	2.49506	0.72351	2
LBH	-0.765891	-0.944787	0.0419319	-0.474585	-0.492409	-0.49889	-0.471247	0.908412	0.100334	2.59713	2
CRIM1	-0.739899	-0.430755	-0.993772	-1.38823	-0.563678	0.0891778	0.101917	0.542439	1.70241	1.68039	2
CDC42EP3	-0.839627	-1.04497	-1.28438	-0.83629	-0.446661	0.261544	0.305237	0.915764	1.13418	1.83521	3
EPAS1	-0.28379	0.0536179	-0.75135	-1.17627	-1.44855	-0.199329	0.13062	0.430849	2.04947	1.19473	2
EFEMP1	-0.685163	-0.771726	-0.886203	-0.542008	0.040379	1.73929	1.50672	0.48112	0.543198	-1.42561	4
LGALSL	1.37001	2.02871	0.776626	-0.273464	-0.76427	-0.8333	-0.906733	-0.567795	-0.945059	0.115274	1
ANTXR1	-1.27383	-0.782249	-1.21246	-1.13933	1.06735	0.902315	0.59708	-0.390035	1.26761	0.963544	3
CYP26B1	0.150627	0.0664679	-0.560716	-0.834712	-0.92293	-0.767516	-0.452493	-0.295754	1.22234	2.39469	2
EVA1A	-0.570829	-0.318909	-0.605393	-0.756571	-0.811528	-0.359055	-0.493871	0.0518343	1.67432	2.19	2
TCF7L1	-1.54172	-1.2511	-1.17059	0.06884	0.653438	1.86881	0.439731	-0.12033	0.501457	0.551464	3
REEP1	1.33803	1.58363	1.16563	0.544244	-0.808647	-0.884571	-1.0158	-0.921341	-0.838676	-0.162501	1
EPB41L5	-1.20858	-1.18144	-1.10787	-0.816056	-0.304976	0.521194	0.428218	0.965524	1.11306	1.59093	3
LYPD6B	-1.30081	-1.36356	-1.09831	-0.161273	1.31713	1.15378	1.24439	0.508667	0.236001	-0.536021	3
CYBRD1	-1.30232	-1.38269	-1.28833	-0.814724	0.558974	1.14748	0.774521	0.704501	0.973185	0.62939	3
ITGA6	1.54751	1.69618	1.2146	-0.0910928	-0.649894	-0.779811	-0.843267	-0.705652	-0.837634	-0.550928	1
GLS	1.49367	1.31013	0.0477342	-1.60724	-1.39668	0.421029	0.606402	-0.86856	0.326087	-0.332567	4
SLC39A10	-0.596552	0.223151	-0.606438	-2.03684	-1.08827	1.07472	1.32378	0.569778	0.480418	0.65625	4
GPR1	-1.17121	-1.22658	-0.950429	-1.14465	0.0343169	0.231754	0.559932	1.38889	1.04371	1.23428	3
IGFBP5	-0.900859	-0.917094	-0.912713	-0.911857	-0.417128	0.0924409	0.528085	0.37319	2.36429	0.701644	3
WNT6	-1.18966	-1.35897	-1.16663	-0.433577	2.00372	0.385643	0.142048	0.732705	0.246282	0.638434	3
ALPP	-1.25075	-1.13696	-1.08659	-0.857156	0.0322065	0.95933	0.291062	0.429932	1.86048	0.758449	3
LMCD1	1.37591	1.39147	-0.054635	-0.788078	-1.48921	-0.623437	-0.367334	0.117144	-0.941851	1.38003	1
TMEM40	-0.578281	-0.319183	-1.18409	-1.34462	-0.879638	1.24384	1.69233	-0.131782	0.860815	0.640616	4
UBE2E2	-1.13586	-1.10973	-1.13296	-0.725367	-0.471441	0.0847027	0.577535	1.33183	1.3025	1.27878	3
TMEM158	1.79201	1.8699	0.587861	-0.443801	-0.849156	-0.822991	-0.782631	-0.524586	-0.660203	-0.166403	1
TNNC1	-0.88735	-1.30136	-0.977725	-0.988352	-0.0690194	0.90685	0.688111	1.9254	0.758571	-0.0551287	3
VGLL3	-0.946851	-0.954949	-1.02601	-0.992638	-0.531516	0.27868	0.465901	0.429035	1.54322	1.73513	3
MYH15	1.2621	1.55239	0.890707	-0.290819	-1.38594	-1.28435	-0.986644	-0.423026	0.628522	0.0370565	1
ZBED2	0.636774	1.69394	0.063434	-0.790268	-0.304049	-1.02003	-1.63282	0.0906222	-0.232647	1.49506	1
PLCXD2	1.32981	1.09712	0.0659461	0.25309	-1.41372	-1.28677	-1.12131	1.14917	-0.638551	0.565221	1
PHLDB2	1.75005	1.72765	-0.11519	-1.58243	-1.09964	-0.0963126	-0.23673	-0.306566	-0.201872	0.16103	1
B4GALT4	1.54368	1.41337	0.597303	-1.04297	-1.37911	-0.821084	-0.960293	-0.0326136	-0.129878	0.811595	1
FSTL1	-0.797728	-0.883483	-1.14308	-0.780802	-0.680683	-0.0709562	0.424909	0.600431	1.43302	1.89837	3
HEG1	-1.25989	-1.25215	-1.31798	-0.974209	0.415746	0.969767	0.850829	0.573643	1.04082	0.95344	3
MGLL	1.13024	0.995538	0.449131	-0.604888	-1.13463	-1.04193	-1.10615	-0.457211	-0.0616191	1.83152	1
PPP2R3A	-1.28107	-1.03662	-1.08567	-0.992306	-0.409236	0.627297	0.767491	0.889114	1.2239	1.2971	3
MRAS	-0.48263	-0.611272	-0.747523	-0.62748	-0.486954	-0.282977	0.00868103	-0.0479116	0.466759	2.81131	2
ARHGEF26	0.785834	0.660535	1.48594	-0.831794	-1.65483	-1.10637	-0.668575	-0.269466	1.17763	0.421099	1
TIPARP	-0.582581	-0.721439	-0.604581	-0.722816	-0.696222	-0.405375	-0.165592	0.229445	1.20543	2.46373	2
GOLIM4	1.47979	1.69874	1.29976	-0.248618	-0.761071	-0.908444	-0.492024	-0.823342	-0.814833	-0.429964	1
P3H2	1.04228	1.22168	0.350443	-1.46307	-1.39648	-0.603544	-0.823693	0.225434	-0.00700121	1.45395	1
CLDN1	0.0684972	-0.389915	-1.18337	-1.79063	-0.452228	0.630476	0.940674	0.148994	0.0994007	1.9281	3
APBB2	0.184716	-0.574518	-1.71855	-1.00267	0.469321	0.70398	-0.953417	0.929341	0.185859	1.77594	3
NMU	0.65453	0.425778	1.60422	1.7926	-0.575164	-1.04617	-0.865897	-0.832516	-0.759606	-0.397773	1
SCD5	-0.233506	-0.295858	-0.514158	-1.36009	-0.736407	-0.128202	-0.235712	0.624539	0.300859	2.57854	2
PLAC8	-1.27968	-1.0263	-1.16636	-0.543544	-0.0679138	0.52517	0.0715534	0.518914	2.07295	0.895197	3
NPNT	-0.947769	-0.961965	-0.866572	-1.03974	0.121572	1.18482	1.56719	0.24124	1.3912	-0.689978	3
SH3RF1	1.8424	1.74967	-0.357297	-1.34031	-1.10798	-0.131209	-0.284396	-0.383591	-0.264889	0.277605	1
WWC2	-0.249407	-0.271141	-0.70204	-0.446682	-1.39458	-0.473411	-0.664747	0.847015	1.34916	2.00583	2
SEMA5A	-1.08454	-1.13104	-1.12579	-1.08455	-0.265201	0.531741	0.727603	1.03688	1.56859	0.826304	3
BASP1	1.59374	1.52687	1.19479	0.0291556	-1.03069	-0.970596	-0.9789	-0.411553	-0.715519	-0.237298	1
SKP2	1.24709	1.70284	1.27387	-0.0728648	-1.00418	-0.713072	-0.448514	-0.333721	-0.22407	-1.42739	1
SLC1A3	0.443623	0.196202	0.518208	-1.94642	-1.4071	-0.577427	1.54668	-0.165197	0.637884	0.753549	4
DAB2	-1.00439	-0.980228	-0.958198	-0.952809	-0.578238	0.163247	0.307174	0.88285	1.3361	1.7845	3
PTGER4	2.00629	1.4836	-0.728966	-0.511037	-0.855276	-0.761703	-0.575473	-0.261082	-0.688563	0.892206	1
ENC1	1.83272	1.11294	-1.21872	-1.01596	-0.960394	-0.400732	-0.368454	0.192278	-0.389332	1.21565	1
SLC26A2	1.50922	1.30395	0.315887	-0.200397	-1.16656	-1.18491	-1.11407	-0.0956811	-0.596617	1.22918	1
ADAM19	0.937372	0.890863	-0.492778	-2.11601	-1.23781	0.415335	0.665912	0.811081	0.692884	-0.566853	4
WWC1	-0.951899	-0.595588	-1.72242	-0.728001	-0.702569	0.842817	0.920108	0.799508	0.703611	1.43444	3
DUSP1	-0.580067	-0.689729	-0.769772	-0.687725	-0.774316	-0.237314	-0.193053	1.16522	0.324148	2.4426	2
CLTB	1.35399	1.45761	1.14911	0.216577	-1.14802	-1.10436	-1.19182	-0.211201	-0.778598	0.256712	1
PXDC1	-0.870843	-0.940187	-0.743086	0.0672895	-0.698028	-0.278175	-0.316884	0.885251	0.407443	2.48722	2
RNF144B	-1.34079	-1.36148	-1.28017	-0.746432	0.398369	0.581887	0.842197	0.863459	0.783102	1.25986	3
MBOAT1	-0.715419	-0.10524	-0.764269	-0.735968	1.03503	1.9701	1.32259	-0.39794	-0.490673	-1.11821	4
HIST1H2AC	-1.21282	-1.10638	-1.10198	-1.07229	0.11739	0.0976707	0.582126	1.24395	1.3363	1.11604	3
HIST1H4J	1.33197	1.51622	1.52888	0.13128	-0.768386	-0.829762	-0.544977	-0.551141	-1.06043	-0.753669	1
MICB	1.50314	0.992613	1.24605	0.485559	-0.774587	-1.25159	-1.4699	0.199518	-0.754207	-0.176596	1
LY6G6C	-0.879958	-0.923469	-0.941646	-0.75349	-0.321227	0.272902	0.0263592	1.31867	-0.0342164	2.23607	2
PPT2	1.16252	0.948701	1.2713	-1.8259	-0.754232	-0.112898	-0.938343	0.183913	-0.773872	0.838808	1
AGER	0.48369	0.819214	-1.22123	0.0888625	0.505434	1.25344	0.324891	-1.13238	0.808687	-1.93061	4
ENPP4	-1.36746	-0.798295	-1.23891	-0.859736	0.798057	1.40307	0.604197	0.290168	1.44492	-0.276013	3
GCLC	-0.937458	-0.969472	0.324354	1.83394	1.43796	-0.383361	-0.499071	-0.464914	-1.16456	0.822581	4
COL12A1	-0.854502	-0.889772	-0.861263	-0.891072	-0.0778452	0.412994	0.844617	0.0541121	2.45224	-0.189512	3
UBE2J1	0.494268	1.45211	0.694692	-0.421213	-1.00284	-1.17026	-0.982698	-0.57301	-0.289406	1.79835	1
FYN	0.838516	0.446435	0.994988	-1.01085	-1.66944	-0.770442	-0.847801	-0.0338021	0.363205	1.68919	2
CTGF	-0.50884	-0.744439	-0.879856	-0.646443	-0.262607	0.286937	-0.0340938	0.223832	-0.217474	2.78298	2
CITED2	-1.06568	-1.03176	-0.866789	-0.466753	-0.464414	-0.213883	0.0256086	0.798015	1.12613	2.15952	3
SDK1	0.0864326	0.259015	0.943224	1.03001	1.74805	-0.216594	-0.466921	-0.415585	-1.28621	-1.68142	4
CYTH3	-1.2089	-1.35981	-0.602536	-0.341242	-0.43647	0.128007	-0.218798	0.761014	1.61669	1.66204	3
OSBPL3	1.41678	2.09696	0.616004	-0.347886	-0.966978	-0.689054	-0.812829	-0.649405	-0.769153	0.105557	1
CPVL	-1.11183	-1.21923	-1.20202	-1.22623	0.264907	1.01649	0.868453	0.510673	0.986493	1.1123	3
PRR15	-0.946431	-0.799726	-1.57171	-1.25532	0.518718	0.534038	0.607965	0.944135	0.407033	1.5613	3
ANLN	1.24397	1.32116	1.5441	0.681047	-0.885105	-0.829281	-0.824613	-0.797172	-0.814146	-0.639968	1
SBDS	1.42915	1.41685	0.677394	-0.569239	-1.38664	-1.08729	-1.03934	-0.198919	-0.193295	0.951333	1
UPK3B	-1.27382	-1.08028	-1.19175	-0.837455	-0.285706	1.17685	0.736341	0.512006	1.50951	0.734299	3
GNAI1	-1.13901	-1.27661	-0.407348	-1.25993	-0.374824	0.245317	0.528746	0.773681	1.39683	1.51314	3
SERPINE1	0.198515	0.360802	-0.583624	-0.674704	-0.879039	-0.928993	-0.841997	0.874713	0.0405827	2.43374	2
VGF	1.7801	1.45074	1.13589	0.0824426	-0.82233	-0.841721	-0.772779	-0.606788	-0.916884	-0.488666	1
PRKAR2B	0.240018	0.436292	0.29715	-1.08562	-0.11394	0.00980738	0.908331	-0.059775	1.61306	-2.24533	4
CAV1	0.664113	0.576797	0.496106	0.826395	-1.1731	-1.1957	-1.59423	-0.206599	-0.0960847	1.70231	1
MET	1.48536	1.87497	0.293851	-1.14826	-1.53929	-0.361168	-0.283583	-0.227746	-0.391149	0.29701	1
CPA4	1.656	1.42854	1.37606	-0.394467	-0.806683	-0.833423	-0.861216	-0.675865	-0.782759	-0.106183	1
BPGM	-0.981698	-0.921589	-0.988081	-0.833209	-0.620393	-0.00377758	0.255484	0.819869	1.50163	1.77176	3
CALD1	-0.599951	-0.523797	-0.805927	-0.781147	-0.707272	-0.047604	-0.338016	0.565074	0.638115	2.60053	2
BEX2	-0.98005	-0.769294	-0.840352	-0.0629844	-0.52223	-0.383055	-0.557781	1.02277	0.779135	2.31384	2
PRPS1	-0.880861	-0.30644	-0.0144186	-1.02315	-0.666292	2.13154	0.554703	-0.543737	1.42602	-0.677366	4
COL4A5	-0.170322	0.0224274	-0.158662	-0.341638	2.71067	0.25759	-0.304393	-1.41778	-0.556845	-0.0410467	4
AMOT	-1.37894	-1.39919	-1.1811	-0.52365	0.991855	1.14384	1.18255	0.745206	0.47212	-0.0527005	3
PLS3	0.543949	0.646709	0.577323	-0.045608	-1.79998	-0.932666	-1.14822	0.347657	-0.0331611	1.844	2
MIR503HG	-1.26199	-0.634009	-0.509623	-0.91191	-1.0697	1.38096	0.751083	0.0385391	0.460097	1.75656	3
DUSP9	0.932706	1.33015	0.064913	0.992098	0.0293394	-0.724842	-0.735156	0.461943	-0.0966388	-2.25452	4
L1CAM	0.106127	0.0754971	-0.208751	-0.568927	-1.17221	-0.735453	-0.7616	0.665154	0.0159587	2.5842	2
MPP1	0.466706	1.26324	1.25038	0.803978	0.923793	-0.855856	-1.24989	-0.882574	-1.39408	-0.325698	1
DLC1	0.177811	-0.22069	-1.47381	-1.43123	-0.79799	-0.100172	0.104639	0.767378	1.60948	1.36459	2
LPL	1.03574	0.0311751	2.47164	0.0340274	-0.657229	-0.864736	-0.835603	-0.190299	-0.946483	-0.0782326	1
BMP1	-0.243424	-0.368075	-0.704918	-0.905581	-0.607131	-0.569196	-0.619031	1.50224	0.259346	2.25577	2
SCARA3	-1.2341	-0.99342	-1.09915	-0.74697	-0.679854	1.53473	0.544334	0.58441	1.25054	0.839481	3
SNAI2	-0.817509	-0.787482	-1.04352	-0.695546	-0.583464	-0.369679	-0.029265	0.988357	1.43186	1.90625	3
ZNF704	0.131353	0.0381113	-0.356056	-1.85591	-0.790732	-0.19058	-0.342864	0.122078	1.20258	2.04203	2
MATN2	-0.908208	-0.582803	-0.151639	-0.808504	-0.758839	-0.254631	-0.20802	1.57709	-0.133745	2.2293	2
SYBU	-1.06387	-1.0056	-1.19191	-1.13772	-0.247573	0.847328	1.56285	0.692931	1.12438	0.419195	3
EXT1	-0.0245246	-0.22116	-0.358035	-1.01269	-0.657981	-0.802777	-0.613925	0.306617	0.820133	2.56434	2
KANK1	0.0234522	-0.379824	-0.993436	-0.357563	-1.07899	-0.900392	-0.560378	1.6126	0.881034	1.7535	2
VLDLR	-0.654725	-0.773016	-0.674311	-1.12428	-0.642453	0.532762	1.50812	-0.49572	1.97995	0.343665	3
GLDC	-0.927891	-1.09234	-0.860948	-1.50098	0.0091232	1.19939	1.20865	0.420165	1.35654	0.188287	3
MOB3B	-1.07445	-0.882584	-1.04232	-1.09159	-0.213346	-0.00177859	0.221269	1.29913	1.14145	1.64423	3
PIP5K1B	-1.364	-1.28486	-1.178	-0.809501	0.298621	0.916845	0.809694	1.471	0.722395	0.417805	3
GNAQ	-1.14255	-1.16673	-1.26781	-0.902193	-0.289782	0.6473	0.750039	0.929487	1.23274	1.2095	3
DAPK1	-1.26589	-1.67109	-0.909761	0.157273	1.74899	1.00809	-0.279106	0.380823	0.181439	0.649239	3
AKAP2	0.952279	2.22084	0.124925	-1.44589	-0.444821	-0.966647	-0.642432	-0.195039	-0.244931	0.641725	1
SLC31A2	-0.992565	-0.995946	-1.10388	-0.997892	-0.393103	0.243933	0.376809	1.01586	0.994157	1.85262	3
COL5A1	0.299223	0.0196447	-0.390696	-0.869931	-0.850648	-0.905224	-0.900295	1.46287	0.0120968	2.12296	2
CLIC3	-1.28075	-1.33599	-1.2893	-0.706193	1.21174	1.14343	0.687988	1.00192	0.278744	0.288414	3
DKK3	-0.997452	-0.801191	-0.823985	-0.844337	-0.220348	0.00134333	-0.254225	1.52199	0.309707	2.1085	2
MICAL2	0.859316	1.44485	-0.507489	-2.17202	-1.05592	0.384828	0.660352	0.170062	-0.364965	0.580981	4
PARVA	-0.282681	-0.255922	0.00877543	-0.904595	-0.715072	-0.947883	-0.626906	0.88436	0.32025	2.51967	2
SAA1	-0.966526	-0.955768	-1.10994	-1.05484	1.23083	1.19228	1.20567	1.02176	0.0459832	-0.609454	3
TCP11L1	1.462	1.20107	0.945639	0.193956	-0.348279	-0.0968227	-1.62798	-1.57182	-0.413624	0.25585	1
LINC00294	1.023	0.34016	-0.955029	-0.41547	-0.823017	-0.601671	-0.258015	-0.776029	0.00744473	2.45863	2
PTPRJ	-0.129174	-0.393598	-0.537351	-0.90327	-0.951678	-0.382772	-0.380777	0.194921	0.899091	2.58461	2
RTN4RL2	-1.65908	-0.290459	-0.267119	-0.946148	0.514776	1.5704	-0.187001	0.412512	1.62963	-0.777512	4
AHNAK	-1.28344	-1.25895	-1.09124	0.158688	1.47053	0.308225	-0.735867	0.208102	0.768043	1.45591	3
CDC42EP2	-1.00395	-1.00517	-1.22825	-0.815749	-0.243934	0.346728	0.314984	1.01431	0.580783	2.04025	3
CST6	-0.483366	-0.403166	-0.595993	-0.652876	-1.02484	-0.738995	-0.466767	1.42245	0.900604	2.04294	2
GAB2	-0.429578	-1.11463	-0.210892	-1.61984	0.345053	1.84898	1.02067	-0.727474	-0.00442509	0.89214	4
YAP1	-1.17062	-0.31155	-1.18615	0.179224	1.01818	0.297882	-0.51578	0.462375	-0.925642	2.15208	3
IL18	0.946564	1.69702	0.00665351	-1.47015	-0.247336	-0.38911	-1.78596	0.103492	0.543622	0.595215	1
TAGLN	0.234509	0.312264	0.021996	-0.65167	-1.2772	0.0156789	-0.529092	0.71416	-1.19921	2.35856	2
UPK2	-1.15373	-1.1109	-1.12206	-1.02403	-0.231464	0.928205	1.268	0.996215	1.25444	0.195316	3
KLF6	0.436289	-0.0187887	-0.550275	-0.390638	-0.813979	-0.631435	-0.410809	0.263643	-0.647237	2.76323	2
HACD1	1.51664	1.19106	1.2065	0.79103	-0.475917	-0.934706	-1.12378	-0.655537	-1.11748	-0.397812	1
CASC10	-0.0639036	-0.432602	-0.496445	0.0628825	-0.92378	-0.813208	-0.591314	-0.42327	1.23352	2.44812	2
OTUD1	-1.18748	-1.41778	-0.764056	-0.490017	-0.00949862	-0.0809377	-0.171974	1.19674	1.39283	1.53216	3
PAPSS2	-0.280155	-0.564221	-0.48048	-1.66846	-0.994069	-0.0138023	0.131603	0.867298	1.09876	1.90352	2
LIPA	1.13472	1.12344	0.986944	0.668649	-0.704784	-1.23757	-1.67128	0.595189	-0.92338	0.0280705	1
IFIT2	-1.12565	-1.08061	-1.14424	-1.03051	-0.456273	0.692047	0.720419	1.2822	1.22681	0.915815	3
ANKRD1	2.08593	1.11838	-0.700202	-0.63302	-0.773403	-0.685116	-0.707335	-0.367342	-0.559209	1.22133	1
PIK3AP1	0.594801	-0.304656	-1.06447	-1.01771	0.563321	2.00127	1.17631	-0.134283	-0.823444	-0.991145	4
ANKRD2	1.02897	1.04656	1.00153	-0.684428	-1.22823	-1.06691	-0.929573	-0.586157	-0.160992	1.57923	1
INA	1.71219	1.42078	1.23792	0.123192	-0.653975	-0.773966	-0.709446	-0.845815	-0.995616	-0.515264	1
FGFR2	-1.15118	-1.27221	-0.997318	0.0249822	-0.686329	1.35386	0.807688	0.295669	1.73361	-0.108776	3
HTRA1	0.968567	0.226619	0.804615	0.654719	-1.30919	-1.37984	-1.27297	-0.656121	0.570878	1.39272	1
VAMP1	-0.932557	-0.557421	0.560545	1.61975	0.0734889	0.704305	-0.100504	1.22578	-0.794242	-1.79914	4
C1S	-1.08661	-1.07602	-1.05201	-1.05655	0.234312	1.59027	1.45953	0.0793774	0.845059	0.0626365	3
SLC2A3	-0.544387	-0.562291	-0.806393	-0.816662	-0.487978	-0.236827	-0.0460246	0.305687	2.73253	0.462344	3
RIMKLB	-0.662353	-0.571665	-0.831166	-1.99159	-0.41475	0.765168	0.666973	0.897243	0.699942	1.44219	3
OLR1	-0.790149	-0.89513	-1.04506	-0.809988	-0.781239	0.182777	0.138168	0.983825	0.940541	2.07625	3
TMEM52B	-0.983545	-0.969359	-0.991704	-0.877531	-0.760273	0.402746	0.329297	0.725107	1.36092	1.76435	3
YBX3	1.45858	1.37988	1.28325	0.503811	-0.798761	-1.08921	-0.992577	-0.669762	-0.877961	-0.19725	1
MGP	1.74624	0.323158	1.78847	-0.0678231	-0.56897	-0.733304	-0.815635	-0.766956	-1.20038	0.295198	1
ERP27	-1.06099	-1.06479	-1.09834	-1.00621	-0.668685	0.835723	1.08985	1.02777	1.31868	0.626998	3
RASSF8	0.43231	0.880962	0.497551	1.80859	-0.494849	-1.34081	-1.4022	-0.346124	-0.851151	0.815713	1
ITPR2	-1.16441	-1.26343	-1.15231	-0.80966	0.872704	0.205915	0.105719	0.994234	0.466849	1.74439	3
VDR	1.61052	1.6986	0.976587	-0.518814	-0.0320066	-0.262374	-0.589475	-0.757787	-1.21779	-0.907463	1
KRT80	0.743774	0.675584	-0.341995	-0.342095	-1.17297	-1.05756	-0.958507	0.0834001	0.0611068	2.30926	2
KRT6A	0.909405	1.86401	1.55671	0.0932563	-0.731431	-0.785175	-0.687396	-0.737425	-0.756326	-0.725636	1
KRT4	-0.535499	-0.418093	-0.683036	-0.845595	0.279151	2.11628	1.51674	-0.812595	0.260946	-0.878298	4
PPM1H	-0.837864	-1.0666	-1.16492	-0.80082	-0.415697	0.203321	0.0690136	1.06408	0.994587	1.95489	3
DRAM1	-0.988205	-1.18458	-0.9318	-1.06513	0.313834	0.108686	-0.153173	1.03869	1.03698	1.8247	3
CRY1	-0.0822928	-0.00412164	-0.283221	-0.371493	-1.48547	-0.336384	-0.658974	-0.0985607	0.79472	2.5258	2
CORO1C	1.572	1.8088	0.982675	-0.106165	-0.808521	-0.802741	-0.843442	-0.823627	-0.727272	-0.251708	1
ANKRD13A	-1.49469	-1.21015	-1.22364	-0.797011	0.244443	1.05934	0.801683	1.02313	0.904342	0.69256	3
HSPB8	-1.15617	-1.27121	-1.01471	0.0997674	-0.722784	0.0528793	0.0807085	1.01266	1.1507	1.76816	3
LATS2	-0.426252	-0.467418	-0.147768	-0.447976	-1.94089	0.157186	-0.437031	1.12252	0.666682	1.92095	2
UBL3	-1.33337	-1.27545	-1.1636	-0.595338	-0.0425132	0.264861	0.449833	1.03159	1.32677	1.33721	3
ENOX1	-0.353457	0.227327	0.0779819	-1.15239	-1.19556	-0.566843	-0.531187	0.468481	0.601843	2.4238	2
ATP7B	-0.955345	-1.00324	-0.772108	-0.709968	-0.0163637	0.860715	0.178233	-0.76663	2.11621	1.0685	3
COL4A1	1.60538	0.957794	0.670136	-0.505034	-1.258	-1.43838	-0.808316	0.546283	-0.650269	0.880399	1
COL4A2	1.16491	1.03727	1.38989	-0.158299	-1.27983	-1.23397	-1.16676	-0.0411775	-0.578887	0.866848	1
GAS6	1.23083	1.9324	1.02506	0.142279	-0.379118	-1.05137	-0.886163	-0.535602	-1.1038	-0.374519	1
TGM1	-0.454423	-0.493082	-0.616672	-0.0121861	-0.453599	-0.757453	-0.821767	0.861265	0.109473	2.63844	2
STXBP6	-1.08383	-1.05342	-1.17304	-1.26141	-0.225351	0.820062	0.928222	0.834531	1.19574	1.01849	3
EGLN3	-0.952054	-0.901141	-0.638492	-0.508408	-0.655022	-0.364065	0.48848	-0.14645	1.71012	1.96703	2
FRMD6	1.87328	1.67608	0.0487595	-0.497712	-0.464944	-0.937825	-0.962863	-0.341354	-0.976067	0.582651	1
BMP4	-0.537273	-0.722916	-1.09957	-0.742114	-0.587381	-0.388054	-0.130969	0.952478	1.03257	2.22323	3
SAMD4A	0.113406	0.416491	-0.649559	-1.21289	-1.46303	-0.543264	-0.303995	0.413228	1.55711	1.67251	2
THBS1	2.00072	1.67692	-0.0078887	-0.167058	-1.0752	-0.7658	-0.762668	-0.598843	-0.61337	0.313187	1
TPM1	1.03086	0.446494	-0.411073	-1.02966	-1.5246	-0.711318	-0.671446	0.701373	0.253255	1.91612	2
SEMA7A	1.46339	0.968634	-0.902982	-1.20872	-1.18306	-0.707383	-0.260184	-0.40191	1.22388	1.00834	1
RASGRF1	-1.1339	-1.16503	-1.16138	-0.778187	-0.171544	0.336987	0.545419	0.904678	1.90468	0.718265	3
TARSL2	1.25904	1.58058	0.986791	-0.575635	-0.531274	-1.02832	-1.0901	-0.587443	-0.939099	0.92546	1
ABCA3	0.934683	1.64376	1.77227	-0.409873	-0.456299	-0.595101	-1.20983	-0.335456	-0.480337	-0.863819	1
ABAT	1.08091	1.71454	-0.426367	-1.88416	-1.1306	0.336377	0.0675775	0.764199	-0.113437	-0.409047	4
CRISPLD2	1.28097	2.10117	0.745632	-0.816138	-1.11461	-0.792484	-0.615999	-0.61976	-0.276694	0.107913	1
DUSP14	0.953996	1.18391	0.452823	0.722495	-0.860987	-1.23157	-1.30734	-0.232167	-1.04251	1.36135	1
ARHGAP23	-0.753408	-0.812333	-0.912197	-1.20257	-0.574723	1.34574	1.11035	0.343048	1.7135	-0.257404	3
KRT13	0.359417	0.855877	-0.530174	-1.32504	0.9705	0.781252	-0.975152	0.540605	1.08907	-1.76635	4
KRT16	-0.732143	-0.91631	-0.662557	-0.0214588	0.0142899	-0.508837	-0.437686	0.293519	0.21396	2.75722	2
ARL4D	-0.307564	-1.24772	0.543945	-0.453583	-0.639347	-0.91439	-0.275209	0.128979	0.715987	2.4489	2
SPAG9	0.385002	0.573593	-0.117295	-0.426312	-2.11561	-0.527202	-0.93709	0.837855	0.785521	1.54154	2
NOG	2.34917	1.53325	-0.420302	-0.536401	-0.665939	-0.623978	-0.599278	-0.449696	-0.516831	-0.0699874	1
CDR2L	-0.0890792	-0.00388203	-0.652847	-1.54683	-1.48519	-0.122646	0.493956	0.847639	0.681145	1.87773	2
PTPRM	-0.391584	-0.246983	-0.504594	-0.782708	-0.431198	-0.678699	-0.859113	0.985295	0.375411	2.53417	2
GREB1L	0.0479498	-0.320721	-0.5301	-2.26073	1.75029	0.116724	0.229857	-0.512186	0.831801	0.647111	4
LAMA3	0.284494	1.67127	0.398348	-0.784733	-1.53098	-0.936189	-1.0554	0.00838771	0.721397	1.22341	1
MAPK4	0.11647	-0.411812	-0.623069	-1.06659	-0.926145	-0.462483	-0.421136	0.276205	1.13654	2.38202	2
LZTS3	-0.871766	-0.823413	-0.673459	-0.699825	-0.395728	-0.142392	-0.161388	-0.062604	2.10922	1.72135	2
SLC23A2	1.20742	1.5465	0.205071	-1.39845	-1.12652	-0.535576	-0.506822	-0.521874	-0.280125	1.41038	1
THBD	0.175071	0.0883802	-1.01886	-0.53573	-0.889915	-0.69398	-0.452882	-0.38471	1.61343	2.0992	2
TGM2	1.75661	1.64464	1.07887	-0.591409	-0.908646	-0.496037	-0.391479	-0.747988	-0.733091	-0.611471	1
MAFB	-1.28147	-1.20127	-1.11723	-0.674741	1.26074	0.0186174	0.0145306	1.29996	0.331134	1.34972	3
JPH2	-0.506848	-0.38597	-0.926008	-0.238152	-0.829685	-0.239768	-0.369491	-0.110682	1.00284	2.60377	2
PI3	1.6475	1.29131	0.870812	0.252081	-0.490248	0.100939	-0.0710489	-0.858375	-1.51651	-1.22646	1
ICAM1	-0.837965	-0.890181	-1.17277	-0.945125	-0.326886	0.358393	0.252249	0.640816	0.667105	2.25436	3
ICAM5	-0.378454	1.49469	0.499018	-1.9551	-0.662524	1.37154	-0.636453	-0.641316	0.4862	0.422395	4
ABHD8	0.929753	1.03668	-1.37316	0.70252	-1.41999	-1.18561	-0.698103	0.923071	0.135066	0.949769	1
PSG5	-0.923264	-1.05522	-1.00013	-0.80722	-0.94136	0.500918	0.384651	1.6247	1.11806	1.09886	3
CADM4	1.7146	1.62321	0.755767	0.418686	-1.06302	-0.994423	-0.729614	-0.728357	-0.510353	-0.486491	1
PLAUR	2.14962	1.71122	-0.022592	-0.233045	-0.600816	-0.811602	-0.769953	-0.474678	-0.707242	-0.240909	1
IGFL1	0.785965	1.6782	0.655809	-0.565186	-0.740704	-0.366966	-0.243293	-0.203062	-2.00569	1.00492	1
NPAS1	-1.33924	-1.16803	-1.09644	-0.983836	1.35806	1.24372	0.951114	0.236396	0.369775	0.428478	3
GYS1	0.647875	1.57397	0.36828	-0.774093	-0.211344	-0.380117	-1.74791	-0.204747	-0.822702	1.55078	1
VSTM1	1.04591	1.88042	1.1828	0.360011	-0.610406	-1.05457	-0.94935	-0.785658	-0.899754	-0.16939	1
GNAZ	1.09163	1.53181	0.717085	1.29274	-0.394438	-0.979202	-0.505152	-1.06277	-1.26211	-0.429588	1
SUSD2	1.46461	0.719211	1.56062	-1.19485	-0.767817	-0.599089	-1.14844	-0.575686	0.874495	-0.33305	1
OSBP2	1.3185	1.8172	0.726356	-0.492775	-1.01647	-0.808816	-1.10275	-0.588653	-0.607496	0.754911	1
RCAN1	-0.977867	-0.887431	-1.10909	-1.10868	-0.46233	0.694784	0.749477	0.711395	1.9621	0.427652	3
ITGB2	0.131107	-0.142227	-0.613769	-0.790411	-1.11666	1.06136	2.44059	-0.359859	-0.702286	0.0921486	4

## Sheet: Supp. Data 5
	TH107, EGFR-del19						TH330, EGFR-L858R
GeneID	DMSO		Day 3		Day 11		GeneID	DMSO		Day 3		Day 11
	ADMSOd3	BDMSOd3	AOsid3	BOsid3	AOsid9	BOsid9		CDMSOd3	DDMSOd3	COsid3	DOsid3	COsid9	DOsid9
IFI6	14.29	10.55	23.6	10.58	8.76	21.77	IFI6	15.35	26.73	56.63	66.67	77.8	73.86
TGFBR3	4.41	3.86	3.37	4.83	6.29	6.18	TGFBR3	7.12	6.97	14.43	11.05	15.06	16.07
LINC01133	0.23	0.44	1.51	3.83	11.83	9.08	ADAMTSL4	0.45	0.65	4.14	4.9	3.46	4.29
RASSF5	13.31	11.37	10.35	12.55	5.56	6.3	LINC01133	105.89	78.6	131.95	119.05	114.5	126.25
CD55	111.96	121.79	105.6	118.87	301.41	247.45	RASSF5	12.55	11.41	26.3	24.54	30.61	29.86
HHAT	14.15	13.03	12.49	12.74	6.95	6.98	CD55	83.23	67.25	279.58	219.69	234.9	212.54
RHOU	14.83	17.95	13.33	17.2	31.78	30.07	HHAT	3.33	3.43	3.09	2.51	2.98	3.19
CDC42EP3	134	154.98	127.29	147.88	223.73	207.15	RHOU	3.38	2.83	13.8	11.6	15.25	15
ANTXR1	25.28	25.15	13.07	17.48	19.34	16.79	FAM49A	5.32	4.13	4.99	4.89	5.8	2.67
TCF7L1	4	3.22	3.88	2.91	4.76	3.68	CDC42EP3	34.57	28.68	45.09	37.9	37.42	34.36
EPB41L5	24.24	22.78	15.37	18.6	28.12	25.23	ANTXR1	13.41	11.76	4.46	4.07	1.57	0.92
CYBRD1	33.03	31.89	75.24	74.95	67.55	63.44	TCF7L1	37.32	31.21	31.12	32.23	16.03	14.79
IGFBP5	78.98	82.09	113.76	106.55	13.82	12.47	EPB41L5	29.02	22.89	22.87	17.57	19.7	17.15
ALPP	0.59	0.28	4.89	3.33	3.81	3.86	LYPD6B	53.81	50.23	51.5	48.1	44.29	55.05
UBE2E2	24.1	27.52	22.46	26.17	32.11	37.76	CYBRD1	58.82	54.86	246.91	194.19	203.5	177.86
TNNC1	1.7	1.79	5.9	2.68	8.97	9.62	GPR1	1.87	2.08	5.73	6.23	4.99	6.02
VGLL3	3.07	2.73	3.45	3.71	8.13	7.29	IGFBP5	43.28	36.67	135.84	120.1	76.91	57.5
FSTL1	80.83	93.46	103.68	104.16	269.6	219.74	WNT6	75.01	80.02	66.58	94.47	31.77	35.49
HEG1	3.58	3.9	3.59	2.94	5.91	4.52	ALPP	0.48	0.16	18.31	15.97	40.54	26.63
PPP2R3A	5.94	6.64	4.08	4.15	5.51	4.23	UBE2E2	21.11	18.63	20.88	16.16	10.42	12.71
CLDN1	163.6	181.68	122.71	144.59	342.03	298.64	FSTL1	22.41	24.36	15.03	13.16	7.49	3.42
APBB2	10.87	11.42	14.33	15.49	15.68	13.11	HEG1	5.69	5.71	4.23	3.88	1.21	1.28
PLAC8	1.74	3.82	4.1	4.56	1.41	2.1	PPP2R3A	16.09	13.28	26.77	20.93	21.65	18.99
NPNT	96.43	98.36	143.78	151.33	181.1	158.98	CLDN1	156.29	141.19	126.36	117.84	84.43	64.35
SEMA5A	1.28	1.97	3.18	3.26	5.34	4.96	APBB2	15.28	13.55	20.36	18.27	20.71	21.08
WWC1	25.94	27.84	18.6	17.49	24.2	26.44	NPNT	32.61	29.17	47.33	35.86	21.21	21.36
RNF144B	14.72	15.93	21.16	27.02	42.37	33.7	SEMA5A	0.96	0.73	11.61	8.57	16.67	15.68
HIST1H2AC	10.06	23.5	16.71	21	23.83	15.42	DAB2	19.86	16.48	11.46	8.07	12.81	10.85
ENPP4	24.27	26.2	25	32.64	26.82	20.22	WWC1	58.36	54.11	43.7	38.88	56.34	45.94
COL12A1	17.55	19.97	20.77	20.71	41.09	34.16	RNF144B	19.76	18.45	24.22	18.85	26.25	20.5
CITED2	256.04	287.08	331.5	361.26	430.95	400.24	HIST1H2AC	62.18	58.41	335.08	344.16	361.09	374.18
CYTH3	39.65	39.55	38.43	38.43	88.43	79.61	ENPP4	19.25	16.32	37.26	23.97	28.98	27.46
CPVL	215.93	232.82	278.85	321.25	429.82	395.38	COL12A1	13.68	11.44	10.99	10.53	3.12	3.26
PRR15	44.1	37.9	20.26	19.86	13.78	16.08	CITED2	208.95	181.68	720.6	732.58	834.5	805.52
GNAI1	28.64	38.37	30.44	36.35	44.76	28.87	CYTH3	39.86	39.19	45.47	36.95	43.49	45.71
BPGM	17.15	18.51	16.83	18.45	19.07	19.25	CPVL	73.65	78.04	83.48	65.07	91.01	92.46
AMOT	88.92	100.25	116.24	121.86	130.56	140.09	PRR15	43.98	48.53	45.52	48.63	63.96	88.74
MIR503HG	10.74	3.95	12.48	12.09	17.84	29.59	UPK3B	3.69	2.61	6.86	13.96	8.4	11.99
SCARA3	6.39	6.97	7.92	7.15	0.62	1.34	GNAI1	67.56	55.66	90.55	74.64	85.25	77.23
SYBU	35.26	32.13	47.66	38.9	42.65	50.4	BPGM	40.12	38.95	52.88	44.71	52.88	45.17
VLDLR	4.79	5.24	3.07	3.29	20	15.08	AMOT	25.63	24.4	30.48	24.07	21.09	19.14
GLDC	2.77	1.69	2.91	2.25	1.05	1.38	MIR503HG	2.47	3.16	5.34	5.64	3.27	3.41
PIP5K1B	4.57	6.74	4.06	5.88	10.38	8.15	SCARA3	13.38	11.69	7.22	6.74	11.91	8.28
GNAQ	57.17	67.72	40.63	59.24	56.14	46.31	SNAI2	14.43	13.47	8.48	7.73	3.37	5.42
DAPK1	27.94	24.69	27.16	31.87	36.91	32.03	SYBU	24.22	24.79	59.25	51.55	59.97	47.9
SLC31A2	14.52	12.7	11.06	9.47	8.41	11.18	VLDLR	8.05	8.19	7.33	6.82	11.04	10.53
CLIC3	6.98	2.58	6.85	6.33	4.57	3.01	MOB3B	9.63	9.43	9.21	7.24	8.46	5.44
AHNAK	28.78	37.76	33.43	34.61	90.47	69.96	PIP5K1B	16.2	16.4	21.08	14.53	44.5	29.67
CDC42EP2	7.04	8.72	6.5	6.37	6.96	7.11	GNAQ	50.84	40.28	53.88	44.38	49.75	39.65
YAP1	70.81	78.27	60.48	65.58	92.4	81.8	DAPK1	15.46	13.78	30.96	27.22	31.45	28.25
OTUD1	9.86	11.56	18.73	19.44	17.26	15.19	SLC31A2	27.41	34.72	71.77	67.99	61.22	68.9
IFIT2	3.59	2.8	3.06	3.51	3.64	3.48	CLIC3	17.11	19.23	45.61	87.83	77.7	63.62
FGFR2	26.19	25.09	38.37	43.23	41.27	44.96	SAA1	33.31	37.1	16.85	17.32	11.83	15.29
RIMKLB	17.98	22.09	20.68	16.42	18.33	23.49	AHNAK	176.74	163.86	410.41	398.17	494.73	490.25
ERP27	5.7	2.41	2.18	0.69	2.21	0.61	CDC42EP2	27.58	25.03	15.06	15.9	10.49	12.81
ITPR2	5.73	6.59	3.89	4.65	3.74	4.34	YAP1	102.36	105.34	121.46	97.15	133.17	109.02
PPM1H	11.19	10.72	14.17	15.75	11.74	13.46	UPK2	5.79	7.68	78.36	81.57	176.46	176.56
DRAM1	37.35	38.14	45.48	52.12	82.17	76.01	OTUD1	8.03	7.66	25.4	22.94	37.02	31.04
ANKRD13A	58.66	65.76	76.57	85.53	125.32	117.45	IFIT2	15.7	12.81	15.63	15.99	18.64	14.71
HSPB8	4.19	8.02	10.36	7.41	23.94	23.32	FGFR2	13.8	12.91	13.86	14.09	8	7.56
UBL3	31.17	35.91	29.25	33.6	47.42	35.36	C1S	1.77	1.66	10.49	8.88	4.63	7.06
ATP7B	5.25	6.04	3.27	3.14	2.25	2.04	RIMKLB	7.32	6.82	14.61	14.67	12.3	16.33
BMP4	8.38	9.17	19.07	20.53	25.78	25.21	ERP27	24.13	16.61	20.38	17.08	5.97	3.33
RASGRF1	1.54	1.3	1.64	1.25	11.94	8.48	ITPR2	3.18	2.65	2.09	2.13	1.89	1.75
ARHGAP23	8.64	8.21	7.71	6.71	9.65	10.47	PPM1H	16.77	14.88	22.48	18.04	24.3	23.95
MAFB	57.6	58.53	44.01	41.24	24.41	32.08	DRAM1	6.76	7.71	26.57	24.28	17.33	14.92
ICAM1	36.78	46.02	41.71	36.37	77.81	76.47	ANKRD13A	30.42	28.65	140.03	119.78	133.51	119.33
							HSPB8	12.59	15.37	50.55	45.42	61.51	43.86
							UBL3	27.86	24.4	60.62	49.55	63.13	53.42
							ATP7B	2.5	2.92	2.01	1.31	1.91	1.71
							STXBP6	2.88	3.34	3.05	3.06	3.71	3.1
							BMP4	58.26	56.74	53.06	52.18	53.25	61.23
							RASGRF1	5.1	4.36	6.49	5.89	5.67	6.33
							ARHGAP23	19.11	17.63	24.09	29.92	17.04	13.75
							MAFB	71.51	66.04	88.8	89.48	113.4	100.43
							PSG5	13.79	11.54	39.46	40.86	9.12	5.12
							NPAS1	1.33	1.04	6.3	7.43	5.3	8.14

## Sheet: Supp. Data 6
PC9 cells														H3122 cells
VT104 10 µM treatment in persisters							Dasatinib 50 nM treatment in persisters							VT104 10 µM treatment in persisters							Dasatinib 50 nM treatment in persisters
	logFC	logCPM	LR	PValue	FDR			logFC	logCPM	LR	PValue	FDR			logFC	logCPM	LR	PValue	FDR			logFC	logCPM	LR	PValue	FDR
TACSTD2	-0.648855	12.1712	559.892	8.87405e-124	1.16232e-119		ACTB	-0.596208	11.7287	212.916	3.17428e-48	2.07884e-44		CYR61	-1.41024	8.96995	634.125	6.3352e-140	8.44418e-136		CYR61	-0.989804	8.96995	359.287	4.02489e-80	5.36478e-76
SCD	1.3548	8.70496	541.05	1.11437e-119	7.29802e-116		CYR61	-0.911045	7.42049	96.9668	7.04984e-23	1.53898e-19		ANXA1	-0.953253	9.50972	307.175	9.0074e-69	6.00298e-65		IGFBP2	0.834115	8.28429	162.382	3.41396e-37	2.27524e-33
OLR1	-1.77358	8.16424	414.241	4.37525e-92	1.91023e-88		FLNA	-0.702781	8.86476	90.8858	1.52207e-21	2.84801e-18		CALM2	-0.61276	10.2961	290.643	3.60075e-65	1.59981e-61		THBS1	-0.976687	8.23705	140.655	1.91415e-32	8.50457e-29
IGFBP3	-0.96526	9.74567	412.639	9.76743e-92	3.19834e-88		CCND1	-1.37302	6.01583	82.6533	9.77837e-20	1.42308e-16		GPRC5A	-1.05315	8.99356	253.211	5.18015e-57	1.72615e-53		AQP3	1.36153	6.41235	135.526	2.53386e-31	8.44344e-28
KRT13	-1.73497	7.78642	349.961	4.32191e-78	1.13217e-74		RHOV	0.669818	7.98594	79.7085	4.3393e-19	5.68361e-16		CYP1A1	0.682925	9.24477	199.087	3.30418e-45	7.34024e-42		TPM1	-0.99732	7.32126	127.255	1.63401e-29	4.35594e-26
CYP1B1	1.5696	7.71195	347.423	1.54256e-77	3.36742e-74		SLC2A3	-0.824768	7.34653	77.5927	1.2664e-18	1.50793e-15		NQO1	0.814695	8.57699	151.405	8.54952e-35	1.42446e-31		LAMC2	-0.638625	8.77448	114.414	1.05741e-26	2.01347e-23
SULF2	-0.877324	8.67936	192.182	1.06177e-43	1.26428e-40		CYP1B1	0.760996	7.71195	62.6304	2.49372e-15	1.92134e-12		TPM1	-1.06665	7.32126	142.164	8.95255e-33	1.32587e-29		PTGES	1.08012	6.87951	104.07	1.95265e-24	3.25335e-21
DBI	0.843888	8.6423	186.841	1.55565e-42	1.69799e-39		CAV1	-0.697908	7.31185	58.5138	2.01868e-14	1.39161e-11		CTGF	-2.05196	5.96387	134.679	3.88083e-31	4.7025e-28		NR4A1	1.23224	5.8789	79.8814	3.97576e-19	4.41608e-16
PRDX6	-0.813947	8.95061	178.427	1.06862e-40	1.07668e-37		CTGF	-1.5452	5.01329	49.938	1.5868e-12	9.03649e-10		AMOTL2	-1.30991	7.03235	124.998	5.09432e-29	5.65852e-26		TUBA1A	-0.591948	8.19716	71.4994	2.77339e-17	2.67406e-14
GABARAPL1	-0.744397	8.8314	138.107	6.90568e-32	6.03004e-29		F3	-0.819402	6.69836	46.0878	1.13069e-11	5.69609e-09		LBH	-1.2412	6.62494	107.016	4.41482e-25	4.52655e-22		CDC42EP3	-0.588927	7.94653	61.2684	4.98001e-15	3.90462e-12
NT5E	-1.50824	6.68145	128.66	8.0499e-30	6.58985e-27		TUBA4A	-0.697809	7.13592	45.0806	1.89094e-11	9.17314e-09		AJUBA	-1.15971	6.87924	101.441	7.3622e-24	7.00934e-21		HMGB3	0.76085	6.89913	56.7985	4.82845e-14	3.21792e-11
SDC4	0.694282	8.59988	127.052	1.8101e-29	1.39463e-26		TFPI2	-0.652866	7.19726	41.3567	1.26839e-10	5.53779e-08		SPRR3	-0.812507	7.44406	91.1773	1.31361e-21	1.16728e-18		SMOC1	1.50937	4.74779	56.5057	5.60363e-14	3.5567e-11
EGFR	-1.24266	6.98328	126.472	2.4237e-29	1.76364e-26		TAGLN	-1.83719	4.38152	41.2285	1.35431e-10	5.72216e-08		THBS1	-0.759088	8.23705	89.4898	3.08218e-21	2.42637e-18		ACTN1	-0.971646	6.23113	53.2363	2.95749e-13	1.71393e-10
GPNMB	1.06907	7.18362	123.872	8.98401e-29	6.19329e-26		MYL9	-1.39729	4.89145	38.8742	4.52005e-10	1.69153e-07		HBEGF	-2.07435	5.21373	82.1348	1.27114e-19	8.91737e-17		LMCD1	-0.984877	5.78967	40.5198	1.94638e-10	9.60861e-08
TGFBI	0.973893	7.43242	119.112	9.89742e-28	6.48182e-25		KRT80	-0.607578	7.10351	37.5241	9.02924e-10	3.17592e-07		RND3	-0.737569	7.66564	73.2187	1.16052e-17	7.03117e-15		PDGFB	-0.805517	6.20427	36.4535	1.56352e-09	6.72262e-07
ACSL1	0.984762	7.2823	118.545	1.31699e-27	8.21423e-25		CALD1	-0.860097	6.05364	37.4845	9.21401e-10	3.17592e-07		NEDD9	-1.04201	6.56622	72.6511	1.54719e-17	8.96632e-15		LBH	-0.646309	6.62494	35.5751	2.45409e-09	1.01977e-06
ATP13A3	-1.57774	6.3098	111.578	4.42032e-26	2.6317e-23		MSMB	1.28129	5.04026	36.5337	1.50049e-09	5.03933e-07		EDN1	-1.59024	5.49889	72.2354	1.90997e-17	1.06075e-14		AJUBA	-0.62635	6.87924	35.5198	2.52476e-09	1.01977e-06
CRIM1	-0.852175	7.88108	105.416	9.90065e-25	5.40328e-22		TGM2	-0.756154	6.12888	35.6851	2.31932e-09	7.59463e-07		CYP1B1	0.943742	6.73729	71.8042	2.37644e-17	1.26703e-14		ANXA3	-0.681167	6.60356	34.4262	4.42715e-09	1.68599e-06
SCNN1A	0.672675	8.34135	100.118	1.43614e-23	7.23482e-21		PMEPA1	-0.838427	6.29201	34.7363	3.77531e-09	1.12384e-06		KRT17	-0.831798	9.78756	68.4222	1.31984e-16	6.5156e-14		COL4A2	-0.71783	6.39354	33.4656	7.25373e-09	2.61311e-06
FHL2	-1.04745	7.15953	99.8628	1.63326e-23	7.92311e-21		WFDC2	0.626103	7.76376	33.9667	5.60638e-09	1.63183e-06		TRAM1	-0.722832	7.69224	68.1718	1.49853e-16	7.13355e-14		COL4A1	-1.00096	5.39494	32.5487	1.16242e-08	3.9728e-06
IFIT2	-1.26632	6.76329	99.7513	1.72785e-23	8.08263e-21		LBH	-0.789325	6.13804	32.5072	1.18755e-08	3.17438e-06		KRT80	-0.639153	7.83237	66.0801	4.32958e-16	1.92363e-13		SLCO2A1	-0.804983	5.97919	32.1017	1.46309e-08	4.87539e-06
CYR61	-0.919669	7.42049	98.5261	3.20773e-23	1.44879e-20		GDF15	0.63272	6.81056	31.5535	1.94022e-08	4.88712e-06		ANXA3	-0.982137	6.60356	64.5506	9.40856e-16	4.04538e-13		MYL9	-1.14343	4.95056	30.8866	2.73557e-08	8.68152e-06
SRGN	-0.997594	7.61738	95.1147	1.79664e-22	7.59108e-20		KRT4	-0.65835	6.53052	30.9473	2.65129e-08	6.55219e-06		CLDN1	-0.946265	6.99	63.1533	1.91225e-15	7.9651e-13		KRT14	-0.591298	6.56869	29.6422	5.19606e-08	1.47358e-05
TGM2	-1.34064	6.12888	91.7952	9.61253e-22	3.93453e-19		PI3	-0.948339	5.5222	29.6162	5.26628e-08	1.23175e-05		DUSP1	-0.670117	7.64226	59.7753	1.06332e-14	4.29483e-12		FUCA1	0.599103	6.89757	28.9395	7.4676e-08	2.03134e-05
CTSL	0.6646	8.48191	91.5386	1.09437e-21	4.34367e-19		SERPINE1	-0.643399	6.65747	29.0495	7.05505e-08	1.59323e-05		AMIGO2	-0.744902	7.30418	58.9302	1.63362e-14	6.40428e-12		TGFBI	-0.679419	8.49585	28.5883	8.95217e-08	2.38647e-05
RND3	-0.893591	7.44487	87.9907	6.57642e-21	2.53347e-18		S100A8	0.972266	5.35347	28.6678	8.59207e-08	1.90744e-05		RAB11FIP1	-0.619028	7.61518	55.2224	1.07638e-13	3.87758e-11		HBEGF	-0.996453	5.21373	27.3942	1.65927e-07	4.09562e-05
TUBA1B	-0.589682	8.90778	87.3179	9.24081e-21	3.4394e-18		THBS1	-0.815458	5.93168	28.0536	1.18001e-07	2.52956e-05		TACSTD2	-0.591448	10.5841	54.4007	1.63507e-13	5.73524e-11		GADD45B	-0.747635	6.21499	26.8312	2.22024e-07	5.28457e-05
BMF	1.11107	6.57368	85.6936	2.10092e-20	7.24155e-18		EGR1	-1.2991	5.09856	27.2915	1.74981e-07	3.58109e-05		C1orf116	-0.820422	6.88341	51.5957	6.81921e-13	2.21691e-10		CTGF	-0.676628	5.96387	23.4445	1.28567e-06	0.000266743
IQGAP1	-0.73277	7.97154	83.6481	5.91171e-20	1.98542e-17		AQP3	0.926663	5.01046	23.8781	1.02635e-06	0.000174586		PEG10	-0.853789	6.69904	50.0835	1.47341e-12	4.67597e-10		S100P	0.608093	9.1071	23.405	1.31238e-06	0.000266743
C2orf54	-0.753006	7.88196	82.8189	8.99254e-20	2.94461e-17		STEAP4	0.719665	5.82122	22.0863	2.60657e-06	0.000392757		KRT14	-0.79396	6.56869	49.8584	1.65252e-12	5.12244e-10		ARL4C	0.726466	5.83643	22.0922	2.59862e-06	0.000501986
CEACAM6	0.87908	6.98286	79.3095	5.31048e-19	1.6965e-16		MT1X	0.636074	6.46529	19.0059	1.30313e-05	0.00170683		PPP1R14C	-0.803192	6.77054	49.7878	1.71306e-12	5.16845e-10		SGK1	-0.583696	6.41294	21.6657	3.24536e-06	0.000617964
MYBL2	-1.47189	6.00509	77.3119	1.45987e-18	4.44682e-16		GABBR2	-0.612185	6.18835	18.3945	1.7958e-05	0.00217791		SCEL	-1.00021	6.34733	48.0549	4.14449e-12	1.17536e-09		PTRF	-0.817003	5.49614	21.4952	3.54709e-06	0.000665905
SOX13	-0.91021	7.12687	73.7328	8.94392e-18	2.60328e-15		GADD45A	-0.620418	6.20707	17.939	2.281e-05	0.00269158		ACTN1	-0.905536	6.23113	47.3	6.09135e-12	1.69149e-09		EDN1	-0.739776	5.49889	20.9309	4.76156e-06	0.000869408
AKAP2	-1.17957	6.33801	73.2465	1.1443e-17	3.25826e-15		RMRP	-4.54032	8.37525	17.6449	2.66228e-05	0.00305882		GDF15	0.940402	6.30671	46.2531	1.0392e-11	2.80733e-09		TFF1	1.2526	3.93788	20.8174	5.05217e-06	0.000910005
PTRF	-0.738916	7.59122	72.7063	1.50453e-17	4.19282e-15		SCARNA10	-6.83548	2.62761	17.035	3.66976e-05	0.00407343		TIPARP	0.580755	7.64977	46.2271	1.05309e-11	2.80733e-09		ITGB3	-0.996438	4.89117	20.2339	6.85291e-06	0.00118626
PRSS22	0.961036	6.70749	72.227	1.91817e-17	5.23421e-15		TSPAN2	-1.02177	4.607	15.3513	8.92606e-05	0.00829174		F3	-0.891002	6.29112	43.991	3.29897e-11	7.85214e-09		CAV1	-0.88883	4.82486	18.7231	1.51138e-05	0.00231554
OSR2	-1.29507	6.15282	71.9965	2.15581e-17	5.76261e-15		INSL4	0.622325	5.59542	15.0236	0.000106177	0.00972518		FHL2	-1.04142	6.07628	43.657	3.9128e-11	8.89438e-09		IL1RN	1.10677	4.22036	18.4939	1.70451e-05	0.00255275
VAT1	0.677703	7.72593	70.0457	5.79459e-17	1.51795e-14		FYB	0.760468	5.46433	14.6447	0.000129798	0.0118062		PLK2	-0.695541	6.95882	43.6449	3.93704e-11	8.89438e-09		LOC101929613	8.60803	5.12485	17.7869	2.47081e-05	0.00350355
TEAD1	-1.35993	6.0043	68.0208	1.61783e-16	4.07507e-14		ERRFI1	-0.699686	5.55014	14.5021	0.000140002	0.0124744		PRSS23	-0.732648	6.82149	41.657	1.08776e-10	2.16399e-08		TNC	-0.851104	4.86653	17.7006	2.58548e-05	0.00360827
CYP1A1	1.99119	4.6108	67.338	2.28732e-16	5.65269e-14		TNNC1	-0.773975	4.76103	14.1606	0.000167853	0.0146569		GADD45B	-0.966964	6.21499	41.6243	1.10608e-10	2.16808e-08		ACTA1	-1.31569	3.8836	17.6908	2.5988e-05	0.00360827
LBH	-1.22315	6.13804	67.2571	2.38314e-16	5.78044e-14		RPPH1	-6.57575	7.45814	13.8689	0.000196014	0.0166713		TNFRSF12A	-0.689388	8.86137	40.1408	2.36303e-10	4.37456e-08		MSMB	1.53814	3.63304	17.0442	3.65199e-05	0.00486774
PPME1	-0.927543	6.85263	66.7225	3.12552e-16	7.44327e-14		KRT16	-0.726919	5.08134	13.5103	0.00023726	0.0187207		CACNG4	-0.633556	6.98922	38.3466	5.92298e-10	1.03878e-07		FHL2	-0.594842	6.07628	16.6064	4.59948e-05	0.00583871
CAV1	-0.74523	7.31185	65.6494	5.38717e-16	1.26002e-13		PMAIP1	1.09204	4.27354	13.4166	0.000249408	0.0193883		RAI14	-0.612871	7.01425	37.1018	1.12122e-09	1.86809e-07		TESC	2.59289	2.15488	15.8877	6.72157e-05	0.00829554
FYB	1.4279	5.46433	64.9882	7.53462e-16	1.70153e-13		C4orf48	-0.628433	7.13604	13.4061	0.000250809	0.0193883		INHBB	-0.659489	6.95771	36.8691	1.26331e-09	2.06079e-07		CAV2	-0.583499	5.74981	13.8473	0.000198281	0.0208101
DHCR24	0.599466	7.94738	63.63	1.50127e-15	3.318e-13		PDLIM7	-0.6972	5.22537	12.3829	0.000433281	0.0293888		CAV1	-1.34991	4.82486	36.8622	1.2678e-09	2.06079e-07		GBP1	-0.944909	4.27724	12.3385	0.000443708	0.0405081
TSPAN3	-0.648223	7.87887	63.6056	1.51993e-15	3.318e-13		SECTM1	0.608463	5.4508	12.3743	0.00043529	0.0293888		EPHA2	-0.883684	6.21188	33.8424	5.97627e-09	8.95031e-07		HIST2H2BC	0.841679	4.80698	12.186	0.0004815	0.0425027
TSKU	0.601466	7.98261	61.1318	5.33792e-15	1.10978e-12		BTG2	0.750992	5.02436	12.0945	0.000505706	0.0334599		FSTL3	-0.976885	5.6661	32.9253	9.57688e-09	1.40275e-06		KRTAP2.3	-1.59039	2.86752	12.0741	0.000511274	0.044834
ADAM9	-0.583184	8.14205	59.8766	1.00994e-14	2.03511e-12		AHCYL2	0.737118	4.9687	11.9849	0.000536335	0.0351246		ITGB8	-1.10178	5.18508	31.8288	1.68378e-08	2.41323e-06		SCARNA6	-5.78892	2.42443	11.9779	0.000538359	0.046596
VTCN1	0.816625	6.82638	59.014	1.56555e-14	3.10691e-12		IER3	-0.604197	5.78734	11.9248	0.000553929	0.0359176		COL4A2	-0.691394	6.39354	31.3292	2.17774e-08	3.05549e-06		OLFML2A	-0.680224	4.98804	11.9494	0.000546663	0.0470095
CEBPD	-1.11914	6.36718	58.572	1.95991e-14	3.83147e-12		ID2	0.74356	5.10742	11.7714	0.000601491	0.0388095		RSAD2	-1.13256	5.19228	30.5603	3.2365e-08	4.40197e-06
VEGFA	1.07751	5.93326	57.6196	3.18044e-14	6.12609e-12									PTRF	-1.0026	5.49614	30.3691	3.57172e-08	4.76075e-06
TNNC1	-1.88262	4.76103	57.3111	3.72051e-14	6.98057e-12									IFIT2	-0.585321	6.98398	29.8491	4.67004e-08	6.16307e-06
EHD1	-0.878172	6.8034	56.7944	4.83841e-14	8.92585e-12									KRT4	-1.61828	4.08946	29.2129	6.48477e-08	8.47406e-06
HPS5	-1.18976	6.02195	55.7947	8.04498e-14	1.44347e-11									FSTL1	-1.07545	5.20966	29.1664	6.64209e-08	8.59538e-06
DDIT4	0.787043	6.99297	54.8313	1.31335e-13	2.29363e-11									ARRDC3	0.623182	6.88547	28.9437	7.45125e-08	9.54978e-06
GABRP	-0.891554	6.6296	53.96	2.04617e-13	3.43599e-11									C2orf54	-1.21725	4.64897	27.4815	1.58606e-07	1.97575e-05
LIPA	-0.683531	7.5389	53.5897	2.47052e-13	4.09607e-11									HOPX	-0.714073	6.44367	27.2283	1.80796e-07	2.23133e-05
CHPF	-0.605381	8.07351	52.8499	3.60046e-13	5.88002e-11									COL4A1	-0.895392	5.39494	27.0079	2.0263e-07	2.47785e-05
INSIG1	1.09902	5.80032	52.8304	3.63629e-13	5.88002e-11									NARR	5.7199	1.98701	26.8757	2.16972e-07	2.60543e-05
CCND1	-1.02514	6.01583	51.9151	5.79536e-13	9.03663e-11									CLIC5	-1.94071	3.61251	26.5538	2.56303e-07	2.99672e-05
TRIM29	0.680983	7.08482	51.8614	5.95589e-13	9.17768e-11									PHLDB2	-0.973213	5.5744	26.4829	2.65886e-07	3.06574e-05
ICAM1	-0.679269	7.39033	51.469	7.27352e-13	1.09504e-10									SLCO2A1	-0.720479	5.97919	26.4735	2.67173e-07	3.06574e-05
ENC1	-0.756552	7.02521	51.1884	8.39148e-13	1.249e-10									AKR1C1	0.810269	5.99564	26.4161	2.75241e-07	3.10906e-05
MSMO1	0.884998	6.39699	50.5076	1.18704e-12	1.74695e-10									CXCL8	-0.606734	6.81337	25.8055	3.77616e-07	4.1597e-05
CAPN6	-2.83119	3.99181	49.0097	2.54699e-12	3.62614e-10									AKR1C3	0.772362	6.4013	24.8259	6.2747e-07	6.69084e-05
SCD5	-0.766509	6.99685	48.6329	3.08646e-12	4.34693e-10									AGR2	-0.588565	7.40205	24.7946	6.3775e-07	6.725e-05
WFDC2	0.741009	7.76376	48.5739	3.1807e-12	4.43201e-10									SPRR2D	-0.894798	5.55176	24.7855	6.40764e-07	6.725e-05
AMOTL2	-0.582994	7.78099	48.4343	3.41548e-12	4.70905e-10									SGK1	-0.628784	6.41294	24.7561	6.5063e-07	6.77519e-05
FAM162A	0.791482	6.71027	47.7942	4.73389e-12	6.39222e-10									ACSL4	-0.588789	6.58146	23.1483	1.49975e-06	0.000145914
LPCAT3	0.770408	6.72104	47.3064	6.07143e-12	8.03268e-10									TNC	-0.996772	4.86653	23.092	1.54435e-06	0.000149164
ABHD17C	-0.709069	7.24594	47.0301	6.99035e-12	9.15596e-10									KRTAP2.3	-2.57571	2.86752	22.7872	1.80966e-06	0.000171071
ABHD3	1.07701	5.79896	46.7041	8.25556e-12	1.06011e-09									MYL9	-0.921225	4.95056	21.6397	3.28977e-06	0.000290393
SPTSSA	0.949284	6.18987	46.6087	8.66743e-12	1.10219e-09									GALNT18	-1.10907	4.71822	21.1925	4.15387e-06	0.000359526
SLC2A3	-0.609011	7.34653	45.4639	1.55481e-11	1.91659e-09									SMIM4	1.34557	4.13356	20.927	4.77121e-06	0.000407663
GJA5	-2.48369	3.97384	45.4502	1.5657e-11	1.91659e-09									CTHRC1	-0.63733	6.19485	20.6583	5.48998e-06	0.00045735
LDLR	0.972529	5.81261	45.1243	1.84918e-11	2.22207e-09									AKAP2	-0.697269	5.87706	20.3371	6.49279e-06	0.000530935
MLPH	0.614742	7.33222	44.1358	3.06359e-11	3.61504e-09									LOC101929613	9.33851	5.12485	20.142	7.19019e-06	0.000580837
TM4SF1	-0.632177	7.35735	44.0246	3.24271e-11	3.79223e-09									SAMD4A	-1.03486	4.85933	19.745	8.84928e-06	0.000693836
ZFAND5	-0.635176	7.40128	43.7816	3.6714e-11	4.25558e-09									EFEMP1	-1.01612	4.84289	19.5984	9.55479e-06	0.000732281
KRT80	-0.660038	7.10351	43.4964	4.2474e-11	4.88004e-09									TNS4	-0.583682	6.26298	19.5261	9.92327e-06	0.000751519
CCDC80	-1.26425	5.45462	42.7572	6.19736e-11	6.99768e-09									IQCJ.SCHIP1	-1.10116	4.66278	18.7443	1.49469e-05	0.00109466
SLC16A1	-1.12315	5.71258	42.2264	8.12951e-11	9.02376e-09									RAP1GAP	0.634204	6.0099	18.3789	1.81048e-05	0.0012866
CTGF	-1.37773	5.01329	42.0428	8.92993e-11	9.82893e-09									IVL	-0.732179	7.02379	18.3426	1.84532e-05	0.00130139
TMEM238	0.817099	7.76488	41.9116	9.54955e-11	1.04233e-08									LMCD1	-0.617999	5.78967	18.099	2.09712e-05	0.00146348
PCNA	-0.666612	7.23489	41.2739	1.32324e-10	1.43238e-08									CAV2	-0.672604	5.74981	17.8441	2.39767e-05	0.00166451
WWC1	-0.746124	6.70282	39.8586	2.73034e-10	2.83826e-08									EMP1	-0.596091	6.26863	17.5522	2.79521e-05	0.00189123
TFPI2	-0.634522	7.19726	39.3067	3.62197e-10	3.67756e-08									CRABP2	0.61853	7.88421	16.8952	3.95022e-05	0.00259372
CCND3	-0.63924	7.26092	38.9561	4.33438e-10	4.36705e-08									AKR1C2	0.8525	5.68436	16.4742	4.93161e-05	0.00314854
PPAP2A	0.812812	6.31132	38.4374	5.65391e-10	5.65305e-08									YOD1	-0.706088	5.71017	16.1287	5.91812e-05	0.0036861
RAP1GAP	1.1858	5.21215	37.7677	7.96893e-10	7.8479e-08									PGBD5	-0.821034	5.16347	16.0285	6.23957e-05	0.00385033
SH2D4A	-0.869429	6.38592	37.4619	9.32173e-10	9.0595e-08									ARL4D	0.850861	5.08223	15.9332	6.56176e-05	0.00403049
DHCR7	0.633908	6.89959	37.4586	9.33755e-10	9.0595e-08									ALDH3A1	1.22381	4.08308	15.7448	7.24873e-05	0.00437187
CLIP4	-0.743699	6.72935	36.7923	1.3141e-09	1.26559e-07									DCBLD1	-0.850061	5.07821	15.6081	7.79202e-05	0.00465739
SLC7A5	0.7459	6.46114	36.08	1.89377e-09	1.79744e-07									DDAH1	-0.747316	5.30858	15.3221	9.0651e-05	0.00532285
ABCC3	0.655861	6.75387	36.0234	1.94959e-09	1.8371e-07									MAFF	-0.944877	5.23307	15.2979	9.18208e-05	0.00536789
EFEMP1	-1.00046	5.76969	35.5518	2.48357e-09	2.30708e-07									NXN	-0.725243	5.46199	15.2337	9.49954e-05	0.00550519
GLS	-0.814052	6.37371	35.1637	3.03114e-09	2.79591e-07									ACTA1	-1.1824	3.8836	14.9547	0.000110122	0.00625922
LAMC1	-0.616622	7.07452	34.5285	4.20065e-09	3.74286e-07									LAMTOR4	0.623086	5.83227	14.9496	0.000110422	0.00625922
RRM2	-1.56904	4.83203	34.3449	4.61614e-09	4.08528e-07									SOX9	-0.720861	5.52405	14.878	0.000114695	0.00645051
UGDH	0.641191	6.84944	33.3944	7.52384e-09	6.61391e-07									NTN4	-0.634594	5.94488	14.788	0.000120296	0.0066932
TK1	-1.25864	5.18427	32.8554	9.92773e-09	8.55615e-07									GRHL3	-0.851204	4.94404	14.7846	0.000120517	0.0066932
DTD2	-1.19908	5.27839	32.8551	9.92926e-09	8.55615e-07									SLC20A2	-0.589394	5.92795	14.7026	0.000125871	0.00696154
TYMS	-1.71139	4.4232	32.6726	1.09061e-08	9.3365e-07									EVA1A	-0.771416	5.19725	14.6857	0.000127006	0.0069953
HTRA1	-1.78458	4.35787	32.5544	1.15902e-08	9.85766e-07									TGFB2.OT1	-3.63028	2.01708	14.6268	0.000131035	0.0071875
PYGL	-0.676061	6.74017	31.8955	1.62693e-08	1.37481e-06									TGFB2	-2.62948	2.38024	14.3849	0.000148991	0.00797549
ALDH3B2	0.947963	5.55161	31.6936	1.80514e-08	1.49644e-06									VGLL3	-1.23376	3.89222	14.3572	0.000151197	0.0080291
CDC42EP2	-1.20365	5.28115	30.4279	3.46503e-08	2.81894e-06									LDLR	-0.786328	4.9933	13.9459	0.000188143	0.00964522
INHA	-0.961361	5.78004	29.9792	4.36697e-08	3.40468e-06									KRT13	-2.25778	2.62964	13.8138	0.000201844	0.0101524
BHLHE40	0.728545	6.27557	29.6709	5.1197e-08	3.92151e-06									TGM2	-1.92786	2.58478	13.7143	0.000212833	0.0106249
ATP2B4	0.708838	6.30303	28.7048	8.4294e-08	6.20271e-06									FAM189A2	-0.858309	4.7638	13.538	0.000233779	0.0114983
MYH15	-2.21727	3.6614	28.254	1.06392e-07	7.69903e-06									IRS1	-0.916385	4.64878	13.4155	0.000249557	0.0121844
SLC39A4	-0.615766	6.72341	28.0364	1.19057e-07	8.47325e-06									CNN3	-0.682485	5.24213	13.3214	0.00026239	0.0126717
BAMBI	0.723003	6.11075	28.0263	1.19679e-07	8.47325e-06									GJB3	-0.804795	4.87431	13.2933	0.000266363	0.0128172
MAGED1	-0.598567	6.96072	27.7619	1.37204e-07	9.57464e-06									COL8A1	-1.2636	3.80021	13.1931	0.000280984	0.0134721
CYB5A	0.715321	6.27931	27.4781	1.58883e-07	1.09529e-05									ANKRD13A	-0.600429	5.78153	13.1431	0.000288576	0.0137372
B4GALT4	-0.796276	6.04954	27.4621	1.602e-07	1.09859e-05									CLIC3	-0.723681	5.03394	12.8857	0.000331098	0.0154308
RASGRF1	-1.36935	4.65983	27.3237	1.72085e-07	1.16786e-05									LOC642423	0.826591	4.80293	12.7378	0.000358335	0.0164132
SLC31A2	-0.757949	6.19274	27.2347	1.802e-07	1.21663e-05									BDNF	-2.25965	2.57248	12.5808	0.000389736	0.01755
LY6G6C	-0.914146	5.59101	27.2215	1.81426e-07	1.21862e-05									MIR4435.2HG	-0.631125	5.72966	12.4102	0.000427001	0.0189717
SAA1	-1.0343	5.24617	26.9002	2.1424e-07	1.42442e-05									SCHIP1	-1.40083	3.21473	12.2399	0.000467792	0.0207149
CALD1	-0.703954	6.05364	26.4941	2.64349e-07	1.71408e-05									SERTAD4	-1.252	3.63663	11.5374	0.000682106	0.0287715
RAB26	0.965078	5.3271	26.4392	2.71959e-07	1.75474e-05									NGF	-1.73439	2.86603	11.4996	0.000696116	0.0292698
IRX3	0.918044	5.42508	25.3655	4.74322e-07	2.9305e-05									TGFBR2	-0.662855	5.24166	11.4533	0.00071367	0.0297119
KRT4	-0.58775	6.53052	25.2705	4.9828e-07	3.06407e-05									P3H2	-1.0039	4.28183	11.4484	0.000715547	0.0297119
PKP2	-1.0723	5.10504	25.0874	5.47886e-07	3.33777e-05									CXCL2	-0.71555	5.16676	11.4115	0.000729915	0.0301235
LATS2	-1.14802	5.0185	24.2941	8.26924e-07	4.90093e-05									REEP6	0.592664	5.55691	11.4113	0.000729978	0.0301235
CTDSPL	-0.597093	6.61507	24.2383	8.51241e-07	5.02232e-05									TRAPPC6A	0.987478	4.24318	11.1474	0.000841513	0.0340928
RMRP	-5.56155	8.37525	23.9214	1.00349e-06	5.84163e-05									OLFML2A	-0.653144	4.98804	11.1201	0.00085398	0.034493
UBE2C	-0.783186	5.86926	23.7658	1.08797e-06	6.30543e-05									CXCL1	-0.75346	4.82192	11.0935	0.000866325	0.0347809
ASF1B	-1.13114	4.96288	23.6746	1.14081e-06	6.5825e-05									SNORA74B	7.79805	3.16014	10.6997	0.00107156	0.0417625
LMO7	-0.582571	6.67078	23.3869	1.32477e-06	7.57722e-05									APOBEC3B	-0.669483	5.13263	10.4842	0.00120402	0.0458527
SERPINB7	-1.75877	3.69906	23.1578	1.49239e-06	8.42558e-05									LGR5	-1.54165	2.83801	10.3403	0.00130159	0.049147
CTPS1	-1.41328	4.29192	23.0077	1.61353e-06	9.03161e-05									SLC22A18	0.773614	4.82192	10.3054	0.00132642	0.0499429
HR	1.27369	4.37637	22.8774	1.72666e-06	9.62373e-05
WWC2	-1.08295	4.94485	22.7749	1.82131e-06	0.000101083
P3H2	-0.997951	5.21046	22.7188	1.87521e-06	0.000103635
PRKAR2B	-1.10992	4.91886	22.6288	1.96521e-06	0.000108153
ZBED2	-2.067	3.24297	22.5514	2.04593e-06	0.000112124
MCM7	-0.670149	6.21205	22.2213	2.42962e-06	0.00013148
SAA2	-1.26566	4.37196	22.1415	2.53272e-06	0.000135957
DHRS4	0.633581	6.27224	21.9239	2.83675e-06	0.000149822
BLVRA	0.821709	5.53934	21.9143	2.85104e-06	0.000149971
SORT1	-1.31856	4.55908	21.7254	3.146e-06	0.000163517
KIFC3	-0.842456	5.53897	21.4512	3.62947e-06	0.0001879
KIAA0101	-1.33343	4.50634	21.2845	3.95925e-06	0.000204166
GNAQ	-0.656365	6.18029	21.0275	4.52742e-06	0.00023074
RARRES1	0.918663	5.14551	20.6495	5.5153e-06	0.000276779
HMGCS1	0.732142	5.60374	20.5643	5.76601e-06	0.000288256
MID1	-0.882086	5.44207	20.3854	6.33117e-06	0.000312927
GRHL3	-0.624863	6.33233	20.1105	7.30943e-06	0.000355907
HNRNPA1P33	-0.665308	6.01175	19.8969	8.17335e-06	0.000395035
PPP2R3A	-0.592365	6.37737	19.5423	9.8399e-06	0.000466968
SNCG	0.605037	6.08594	19.4925	1.00998e-05	0.00047757
AMOT	-0.607695	6.36322	19.413	1.05289e-05	0.00049607
TFPI	0.857689	5.20544	19.017	1.2956e-05	0.00060586
STRA6	0.633356	5.89619	19.0108	1.29979e-05	0.00060586
SPAG9	-0.694862	5.84273	18.8402	1.42142e-05	0.000655555
PLAT	-0.684667	5.99132	18.4901	1.70793e-05	0.000779458
SBK3	-1.00993	4.86926	18.4432	1.75045e-05	0.000796088
FAM134B	-0.796407	5.50618	18.4306	1.76208e-05	0.000798605
MSMB	0.959067	5.04026	18.3169	1.87041e-05	0.000838994
ANLN	-1.1591	4.48332	18.0689	2.13055e-05	0.000945964
CDKN1A	0.625636	6.00179	18.0226	2.18303e-05	0.000959507
HCAR2	1.025	4.5928	17.9638	2.25145e-05	0.00098627
CDK1	-0.901175	5.21088	17.7599	2.50613e-05	0.00108904
RASSF3	-0.917984	4.98677	17.7499	2.51928e-05	0.00108904
NR0B1	1.3442	4.11004	17.7499	2.51932e-05	0.00108904
SMPD3	-1.56224	3.73577	17.6694	2.62814e-05	0.00113235
TNFAIP1	-0.61685	6.14105	17.508	2.86099e-05	0.00122063
AGPAT9	-1.32604	4.28013	16.9996	3.73873e-05	0.00154968
EML4	-0.599326	6.13165	16.9934	3.75101e-05	0.00154987
PLLP	0.646756	5.57392	16.954	3.82974e-05	0.00156268
ALDH5A1	-0.743156	5.51582	16.5861	4.64901e-05	0.00185649
LFNG	1.09048	4.3327	16.4955	4.87646e-05	0.00194139
SCARA3	-0.916646	4.94333	16.4324	5.04162e-05	0.00199832
LINC00673	1.09689	4.24614	16.3225	5.34262e-05	0.00210776
SLC16A5	0.787159	5.00567	16.057	6.14646e-05	0.00239602
LIPH	-0.901697	4.92747	16.0396	6.20313e-05	0.00240533
NT5DC2	-0.689304	5.6156	16.0278	6.24204e-05	0.00241175
EZH2	-0.929911	4.92751	15.9991	6.33743e-05	0.00243424
RPPH1	-7.31208	7.45814	15.9797	6.40245e-05	0.00245203
FGFR2	-0.982768	4.74787	15.9709	6.43239e-05	0.00245631
CTSC	0.604168	6.01178	15.9466	6.51542e-05	0.00248079
PI3	-0.656908	5.5222	15.7091	7.38679e-05	0.00277334
B3GNT5	0.977239	4.71299	15.6906	7.45943e-05	0.00279153
PDZK1	-0.699663	5.48227	15.6423	7.65228e-05	0.00284743
PCNA.AS1	-2.12451	6.09796	15.4476	8.4824e-05	0.00312085
AHR	0.682375	5.57129	15.3954	8.72017e-05	0.00319935
CEACAM5	2.30916	2.39835	15.3335	9.01062e-05	0.0032875
FSTL1	-0.869486	4.9568	15.1256	0.000100587	0.00362946
MAP3K14	-0.766892	5.24319	15.0586	0.000104227	0.00375045
SAT2	0.673551	5.53092	15.0334	0.000105624	0.00379032
CDC6	-1.38151	3.86302	14.9074	0.00011292	0.00401911
NRCAM	0.78602	5.04985	14.901	0.000113302	0.00402177
SBK2	-1.13148	4.25424	14.6505	0.000129403	0.00453171
S100A8	0.723081	5.35347	14.5528	0.000136285	0.00473492
PRKCD	0.58076	5.83769	14.3348	0.00015301	0.0052327
E2F1	-0.980954	4.56087	14.1557	0.000168286	0.00569563
SKP2	-0.835501	4.98988	14.1181	0.000171687	0.00578086
MCM5	-0.783445	5.15053	14.0433	0.000178651	0.00593146
SASH1	-0.758642	5.2116	14.0086	0.000181974	0.00601893
LMNB1	-0.93531	4.73024	13.8638	0.000196545	0.00641982
KCNS3	0.602811	5.73805	13.5048	0.000237955	0.00760179
OLMALINC	1.12634	3.83958	13.2522	0.000272265	0.00867672
PVR	-0.614552	5.71593	13.244	0.000273447	0.00869324
ZNF367	-1.72178	3.27404	13.224	0.000276382	0.00876525
SLC12A2	-0.665119	5.40487	13.1753	0.00028367	0.00897465
IMPA2	-0.805437	5.18175	13.1676	0.000284831	0.00898969
N4BP3	0.878515	4.67754	13.1304	0.00029055	0.00914814
CYP26A1	-1.19192	4.09391	13.0798	0.00029849	0.00935317
PRC1	-1.00406	4.41227	12.9601	0.000318197	0.0099232
PROSER2	-0.804424	4.91391	12.9379	0.000322	0.00999422
CYP26B1	-2.22457	2.72497	12.9247	0.000324269	0.0100408
H2AFX	-0.791317	5.05757	12.8924	0.000329923	0.0101918
PIK3R3	0.701378	5.27008	12.853	0.000336939	0.0103841
CLEC7A	-0.633161	5.56517	12.8437	0.000338616	0.0104113
UHRF1	-1.42401	3.55274	12.8046	0.000345763	0.0105813
MCM2	-0.644836	5.55027	12.7005	0.000365564	0.0111353
MAPK4	-1.51416	3.51942	12.6535	0.000374856	0.0113392
OSBP2	-1.08085	4.06521	12.5598	0.000394127	0.0118401
RUSC2	-1.25059	3.8275	12.4774	0.000411899	0.0122615
MKL1	-0.591537	5.66042	12.3221	0.000447622	0.0131162
HK2	0.62955	5.36227	12.3057	0.00045157	0.0132024
AMIGO2	0.796053	4.6574	12.0625	0.000514476	0.0147776
TMEM86A	0.677656	5.10784	11.8897	0.000564466	0.016003
LURAP1L	1.45092	3.37765	11.804	0.000591042	0.0164909
ZFYVE9	-0.806517	4.85135	11.8018	0.000591748	0.0164909
HMOX1	0.680338	5.17747	11.7854	0.000596978	0.0166013
CDC45	-1.38621	3.62058	11.7691	0.000602211	0.0167114
DLC1	-1.07869	4.07689	11.6214	0.00065198	0.017828
ATP6V0D2	1.98027	2.36251	11.5278	0.000685649	0.0185934
PTPRR	1.14226	3.80227	11.4002	0.000734358	0.0197103
PCSK9	0.768088	4.64219	11.3762	0.000743914	0.0198683
HCLS1	-2.11039	2.63383	11.213	0.000812267	0.0214497
NUDT4P2	0.654862	5.19045	11.0627	0.000880803	0.0229816
EXT1	-0.589958	5.51563	11.0402	0.000891583	0.0231556
GBP2	0.826248	4.49116	10.9705	0.000925744	0.0239632
DLG1	-0.611926	5.42516	10.9201	0.000951247	0.0243833
PDK4	1.2843	3.44785	10.9105	0.000956197	0.0244615
FYN	-0.943517	4.31327	10.7917	0.00101956	0.0258301
SLC39A10	-0.772809	4.82525	10.7744	0.00102915	0.0259726
ATAD2	-0.84665	4.62146	10.6899	0.00107721	0.0269261
CENPU	-1.22386	3.7481	10.5177	0.00118235	0.0293304
CCNYL1	-0.652098	5.22724	10.4025	0.00125847	0.0310421
KIF23	-1.22211	3.59211	10.3228	0.00131399	0.0322901
EXO1	-1.42598	3.44221	10.3133	0.00132076	0.0323957
TOP2A	-1.02988	4.08847	10.283	0.00134259	0.0326863
NFE2	1.27986	3.41673	10.2186	0.00139028	0.0336597
LOC102723649	1.97493	2.51057	10.1807	0.00141921	0.0341706
ALS2CL	0.692961	4.85068	10.1552	0.00143891	0.0344096
OAF	0.713195	4.74725	10.1414	0.00144975	0.0345879
GINS2	-1.24741	3.63228	10.1293	0.00145928	0.034752
PHF19	-1.22052	3.63635	10.0393	0.00153234	0.036294
SCARNA10	-4.12466	2.62761	9.87826	0.00167243	0.0388396
ACHE	-1.34759	3.3517	9.87118	0.00167888	0.0389203
SNTA1	0.756697	4.51579	9.82214	0.00172423	0.0399011
NUAK2	-0.675843	4.98757	9.76471	0.00177894	0.0409499
RASSF8	-1.11117	3.75186	9.74309	0.00179998	0.0413617
CTXN1	-0.704785	4.75939	9.73298	0.0018099	0.0415169
NPNT	-1.03269	4.07917	9.70208	0.0018406	0.0420767
PYCR1	-0.680968	5.14524	9.68683	0.00185594	0.0423503
TMEM45A	-1.51067	3.155	9.67656	0.00186634	0.0425135
CDCA5	-0.908483	4.3635	9.6228	0.00192176	0.0434737
ZWINT	-0.754088	4.81366	9.4477	0.00211415	0.0471739
MIR205HG	0.834025	4.20024	9.41919	0.00214726	0.0476693
HHIPL2	0.840531	4.37967	9.35961	0.00221819	0.0491605

## Sheet: Supp. Data 7
YAP
	TN (n=18)	RD (n=12)	PD (n=6)
az003	3.29341	64.2632
az005	18.1818	53.6878
az008	0.082	30.3754
az009	1.04058	0.179051
az010	18.3673	57.8327
az017	0.444596	0.34965
az021	61.1379	72.0751
az023		69.0255
az027	18.4438	74.4717
th107	0.111359
th134		47.5342	0.715308
th146	0.141044		0
th157	0.125865
th205	2.22372
th210	0
th226	1.38705
th236		21.4395
th239	0.480769		0
th256	0	4.09449
th262	0.911162
th266			3.56612
th273			0.203046
th281	0
th169	6.2	33.7
th127	27	26.8
th183	45.6	74.2
th158	73.6	98.3
th157	67.6	87
th152	78.2	91.9

## Sheet: Supp. Data 8_ALL
Signature ID	Perturbagen	GeneTargets	Concentration	CellLine	Time	is_exemplar	Concordance	pValue	nGenes
LINCSCP_19561	CHEMBL1617726		80uM	HCC515	6h	1	-0.544988	9.99e-08	83
LINCSCP_202073	STK721917		3uM	A549	24h	0	-0.510304	8.3e-07	83
LINCSCP_130765	Momelotinib	JAK1|JAK2	1.11uM	MCF10A	24h		-0.46812	8.09645e-06	83
LINCSCP_51600	WH-4-025		1uM	SKBR3	6h	0	-0.46756	8.32853e-06	83
LINCSCP_127385	LY2811376		3.33uM	HT29	24h		-0.462612	1.0667e-05	83
LINCSCP_16659	Canertinib	EGFR|ERBB2|ERBB4	10uM	HA1E	6h	1	-0.459396	1.25033e-05	83
LINCSCP_8148	BRD-K43111958		5uM	A549	24h	1	-0.458144	1.32948e-05	83
LINCSCP_39182	Tamatinib	SYK	10uM	MDAMB231	6h	0	-0.454729	1.56994e-05	83
LINCSCP_88803	BIX01294	EHMT2	3.33uM	HA1E	24h		-0.452712	1.73051e-05	83
LINCSCP_27733	BRD-K81940726		5uM	HT29	24h	1	-0.450451	1.9286e-05	83
LINCSCP_23668	Syringic acid		3uM	HEPG2	6h	0	-0.449441	2.02379e-05	83
LINCSCP_113511	AZD-5438	CDK1|CDK10|CDK11B|CDK12|CDK13|CDK14|CDK15|CDK16|CDK17|CDK18|CDK19|CDK2|CDK20|CDK3|CDK4|CDK5|CDK6|CDK7|CDK8|CDK9	10uM	HME1	3h		-0.449085	2.05839e-05	83
LINCSCP_80824	PF-4136309		0.04uM	A375	24h		-0.444749	2.52647e-05	83
LINCSCP_31308	MLS002264438		10uM	MCF7	24h	1	-0.43814	3.43423e-05	83
LINCSCP_11122	Bicalutamide	AR	10uM	ASC	24h	1	-0.435741	3.83303e-05	83
LINCSCP_7891	BRD-K69021489		10uM	A549	24h	1	-0.435512	3.87329e-05	83
LINCSCP_29025	PD-98059	MAP2K1	5uM	HUH7	6h	1	-0.434413	4.07202e-05	83
LINCSCP_29024	PD-98059	MAP2K1	20uM	HUH7	6h	0	-0.434066	4.13659e-05	83
LINCSCP_113488	Dasatinib	ABL1|BCR|BLK|EPHA2|FGR|FRK|FYN|HCK|KIT|LCK|LYN|PDGFRB|SRC|SRMS|YES1	3.33uM	HME1	3h		-0.433122	4.31736e-05	83
LINCSCP_113550	CHEMBL585951	MAPK8	0.37uM	HME1	3h		-0.430949	4.76204e-05	83
LINCSCP_16346	MLS000534605		10uM	HA1E	6h	1	-0.430863	4.78035e-05	83
LINCSCP_39213	Dasatinib	ABL1|BCR|BLK|EPHA2|FGR|FRK|FYN|HCK|KIT|LCK|LYN|PDGFRB|SRC|SRMS|YES1	10uM	MDAMB231	6h	0	-0.430574	4.84278e-05	83
LINCSCP_310020	BRD-K47128441		10uM	VCAP	24h	0	-0.42936	5.11353e-05	83
LINCSCP_112468	RG 108	DNMT1	3.33uM	HEPG2	24h		-0.427098	5.65582e-05	83
LINCSCP_113490	Dasatinib	ABL1|BCR|BLK|EPHA2|FGR|FRK|FYN|HCK|KIT|LCK|LYN|PDGFRB|SRC|SRMS|YES1	0.37uM	HME1	3h		-0.42227	6.99709e-05	83
LINCSCP_31185	MLS002264452		10uM	MCF7	24h	1	-0.41978	7.79867e-05	83
LINCSCP_24536	TAE-684	ALK	1uM	HS578T	6h	0	-0.418985	8.07199e-05	83
LINCSCP_225883	AO-081/15245014		10uM	HT29	6h	1	-0.418977	8.0748e-05	83
LINCSCP_113444	CGP 60474	CDK1	0.04uM	HME1	3h		-0.41713	8.74488e-05	83
LINCSCP_80846	Nisoxetine	SLC6A2	0.37uM	A375	24h		-0.416767	8.88268e-05	83
LINCSCP_23796	SCHEMBL17498001		1uM	HEPG2	6h	1	-0.414678	9.71426e-05	83
LINCSCP_8040	(S, R)-Mefloquine		10uM	A549	6h	1	-0.413838	0.000100688	83
LINCSCP_310110	BRD-K12450081		30uM	VCAP	6h	0	-0.413761	0.000101019	83
LINCSCP_113579	noscapine		1.11uM	HME1	3h		-0.410301	0.000116959	83
LINCSCP_14933	Triflupromazine	DRD2|HTR2B	10uM	HA1E	6h	1	-0.408927	0.000123912	83
LINCSCP_15607	AZD-1775	WEE1	10uM	HA1E	6h	0	-0.407831	0.000129736	83
LINCSCP_14929	Chlorprothixene	DRD2|DRD3|HTR2A|HTR2C	10uM	HA1E	6h	1	-0.406936	0.000134672	83
LINCSCP_8289	BRD-K65148580		5uM	A549	24h	1	-0.405989	0.000140086	83
LINCSCP_48393	BRD-K37650321		5uM	PC3	24h	1	-0.404749	0.00014748	83
LINCSCP_14298	Fasudil	ROCK1|ROCK2	10uM	HA1E	6h	1	-0.403778	0.000153518	83
LINCSCP_15599	TPCA-1	IKBKB	10uM	HA1E	6h	0	-0.401529	0.000168393	83
LINCSCP_79954	AVL-292	BTK	1.11uM	A375	24h		-0.401124	0.000171206	83
LINCSCP_39370	Fedratinib	FLT3|JAK2	10uM	MDAMB231	24h	1	-0.400968	0.000172302	83
LINCSCP_113469	Canertinib	EGFR|ERBB2|ERBB4	10uM	HME1	3h		-0.399837	0.000180447	83
LINCSCP_209330	Paroxetine	SLC6A4	10uM	HA1E	6h	1	-0.399657	0.000181776	83
LINCSCP_142572	Volasertib (BI 6727)	PLK1	3.33uM	MCF7	24h		-0.39887	0.000187688	83
LINCSCP_8763	BRD-K87313043		5uM	A549	24h	1	-0.397459	0.000198739	83
LINCSCP_102581	GSK 525762A		1.11uM	HELA	24h		-0.396068	0.000210216	83
LINCSCP_12173	TPCA-1	IKBKB	10uM	BT20	24h	0	-0.394537	0.000223553	83
LINCSCP_49409	Avicin-D		0.5uM	PC3	6h	0	-0.394275	0.000225909	83
LINCSCP_23721	BRD-K75418563		3uM	HEPG2	6h	0	-0.39409	0.000227587	83
LINCSCP_115958	BMS-387032	CDK2|CDK7|CDK9	0.12uM	HS578T	3h		-0.391662	0.000250725	83
LINCSCP_53811	Vemurafenib	BRAF	10uM	SNUC4	6h	1	-0.391548	0.000251857	83
LINCSCP_198084	CHEMBL2142395		5uM	A549	24h	1	-0.388555	0.000283482	83
LINCSCP_115071	Momelotinib	JAK1|JAK2	1.11uM	HS578T	24h		-0.388453	0.000284611	83
LINCSCP_12956	TPCA-1	IKBKB	10uM	EFO27	6h	1	-0.387741	0.000292683	83
LINCSCP_39205	SCHEMBL1564574	CHEK1|CHEK2	10uM	MDAMB231	6h	0	-0.386747	0.000304303	83
LINCSCP_80747	Lamotrigine	SCN10A|SCN11A|SCN1A|SCN2A|SCN3A|SCN4A|SCN5A|SCN7A|SCN8A|SCN9A	0.04uM	A375	24h		-0.386355	0.000309004	83
LINCSCP_39233	Tivozanib	FLT1|FLT4|KDR|KIT|PDGFRA|PDGFRB	1uM	MDAMB231	6h	0	-0.385271	0.000322339	83
LINCSCP_113517	Linifanib	CSF1R|FLT1|FLT3|FLT4|KDR|PDGFRA|PDGFRB	10uM	HME1	3h		-0.384804	0.000328245	83
LINCSCP_44899	Fedratinib	FLT3|JAK2	10uM	PC3	24h	0	-0.383867	0.000340406	83
LINCSCP_99930	Radicicol		10uM	HCC515	24h		-0.382866	0.000353839	83
LINCSCP_29046	SCHEMBL16980381		10uM	HUH7	6h	1	-0.382248	0.000362374	83
LINCSCP_31158	MLS002264461		10uM	MCF7	24h	1	-0.381198	0.000377322	83
LINCSCP_190538	BRD-K59488055		10uM	A549	24h	0	-0.381093	0.000378845	83
LINCSCP_3423	BRD-K43438744		5uM	A375	24h	1	-0.379133	0.000408366	83
LINCSCP_145875	SCHEMBL1564574	CHEK1|CHEK2	1.11uM	MDAMB231	3h		-0.378592	0.000416879	83
LINCSCP_31137	MLS002264433		10uM	MCF7	24h	0	-0.377527	0.000434123	83
LINCSCP_8141	BRD-K38024133		5uM	A549	24h	1	-0.377392	0.000436348	83
LINCSCP_310109	BRD-K12450081		10uM	VCAP	6h	0	-0.377357	0.000436923	83
LINCSCP_52995	Tamatinib	SYK	10uM	SKLU1	6h	1	-0.377216	0.000439267	83
LINCSCP_231569	BRD-K77007746		5uM	HT29	24h	1	-0.377159	0.000440216	83
LINCSCP_311959	BRD-K05225561		10uM	VCAP	24h	1	-0.376018	0.000459645	83
LINCSCP_8260	BRD-K76047634		5uM	A549	24h	1	-0.37571	0.000465025	83
LINCSCP_133165	noscapine		1.11uM	MCF7	3h		-0.375429	0.000469983	83
LINCSCP_96657	NMS-1286937		0.37uM	HA1E	24h		-0.374441	0.00048781	83
LINCSCP_14777	Pizotyline	HTR2A|HTR2C	10uM	HA1E	24h	0	-0.3742	0.000492251	83
LINCSCP_6308	MLS001176107		10uM	A549	24h	1	-0.374177	0.000492672	83
LINCSCP_253695	Tolazamide	ABCC8|KCNJ11	10uM	MCF7	6h	0	-0.373823	0.000499257	83
LINCSCP_48181	CHEMBL3188986		5uM	PC3	24h	0	-0.37364	0.000502708	83
LINCSCP_190361	13-Hydroxy-8,14,19-trimethoxy-4,10,12,16-tetramethyl-3,20,22-trioxo-2-azabicyclo[16.3.1]docosa-1(21),4,6,10,18-pentaen-9-yl carbamate	HSP90AA1	10uM	A549	24h	0	-0.373449	0.000506312	83
LINCSCP_6666	PCL2_000074		10uM	A549	6h	1	-0.373426	0.000506755	83
LINCSCP_15574	Cytochalasin B	ACTB	10uM	HA1E	6h	0	-0.372116	0.000532201	83
LINCSCP_113415	PHA-793887	CDK1|CDK10|CDK11B|CDK12|CDK13|CDK14|CDK15|CDK16|CDK17|CDK18|CDK19|CDK2|CDK20|CDK3|CDK4|CDK5|CDK6|CDK7|CDK8|CDK9	10uM	HME1	3h		-0.371675	0.000541028	83
LINCSCP_15500	Evodiamine	TRPV1	10uM	HA1E	6h	0	-0.370934	0.000556148	83
LINCSCP_144813	Fedratinib	FLT3|JAK2	10uM	MDAMB231	24h		-0.370861	0.00055766	83
LINCSCP_293281	VU0402604-1		10uM	VCAP	24h	1	-0.370818	0.000558549	83
LINCSCP_178240	CHEMBL1270707		10uM	A375	6h	1	-0.370486	0.000565477	83
LINCSCP_51335	Tamatinib	SYK	10uM	SKBR3	24h	1	-0.369916	0.000577576	83
LINCSCP_28052	BRD-K67733357		5uM	HT29	24h	1	-0.369863	0.000578704	83
LINCSCP_31172	MLS002264439		10uM	MCF7	24h	1	-0.369599	0.000584398	83
LINCSCP_97357	Volasertib (BI 6727)	PLK1	1.11uM	HA1E	24h		-0.368177	0.000615903	83
LINCSCP_13949	NNC 05-2090	SLC6A12	10uM	HA1E	6h	1	-0.367188	0.00063872	83
LINCSCP_113507	A-443654		1.11uM	HME1	3h		-0.367155	0.000639493	83
LINCSCP_133790	GSK 525762A		0.37uM	MCF7	24h		-0.366837	0.000647022	83
LINCSCP_96655	NMS-1286937		3.33uM	HA1E	24h		-0.366794	0.000648025	83
LINCSCP_126929	AZD7545		3.33uM	HT29	24h		-0.366717	0.00064987	83
LINCSCP_29005	SCHEMBL16984308		3uM	HUH7	6h	0	-0.366304	0.000659773	83
LINCSCP_145252	Linsitinib	IGF1R|INSR	3.33uM	MDAMB231	3h		-0.365842	0.000671029	83
LINCSCP_51590	Tamatinib	SYK	1uM	SKBR3	6h	0	-0.365109	0.000689255	83
LINCSCP_182833	CHEMBL3187411		5uM	A375	24h	1	-0.36509	0.000689725	83
LINCSCP_113547	CHEMBL585951	MAPK8	10uM	HME1	3h		-0.364715	0.000699233	83
LINCSCP_8090	BRD-K06417531		5uM	A549	24h	1	-0.364332	0.000709032	83
LINCSCP_142573	Volasertib (BI 6727)	PLK1	1.11uM	MCF7	24h		-0.364022	0.000717074	83
LINCSCP_142604	HMN-214	CSF1R|FLT1|FLT3|FLT4|KDR|KIT|PDGFRB|RET	0.37uM	MCF7	24h		-0.363206	0.000738659	83
LINCSCP_133741	PFI-1		1.11uM	MCF7	24h		-0.36279	0.000749872	83
LINCSCP_45313	N-(3-Chloro-4-fluorophenyl)-5-(pyridin-4-yl)-1,3,4-thiadiazol-2-amine		10uM	PC3	24h	0	-0.362544	0.000756578	83
LINCSCP_142575	Volasertib (BI 6727)	PLK1	0.12uM	MCF7	24h		-0.36205	0.000770219	83
LINCSCP_97990	Tosedostat	ANPEP|C9orf3|DNPEP|ENPEP|ERAP1|ERAP2|LAP3|LNPEP|LVRN|METAP1|METAP1D|METAP2|NPEPL1|NPEPPS|RNPEP|RNPEPL1|XPNPEP1|XPNPEP2|XPNPEP3	10uM	HA1E	24h		-0.361921	0.000773833	83
LINCSCP_33922	MLS000589843		10uM	MCF7	24h	0	-0.361879	0.000775007	83
LINCSCP_113554	SCHEMBL1564574	CHEK1|CHEK2	3.33uM	HME1	3h		-0.361471	0.000786506	83
LINCSCP_8540	BRD-K65506786		5uM	A549	24h	1	-0.36119	0.000794487	83
LINCSCP_16669	Vemurafenib	BRAF	10uM	HA1E	6h	0	-0.359534	0.000843206	83
LINCSCP_132110	apigenin		1.11uM	MCF7	24h		-0.359236	0.000852284	83
LINCSCP_115840	Tamatinib	SYK	10uM	HS578T	3h		-0.358351	0.000879657	83
LINCSCP_47013	Pazopanib	CSF1R|FGFR1|FGFR3|FLT1|FLT4|ITK|KDR|KIT|LCK|PDGFRA|PDGFRB	10uM	PC3	6h	1	-0.358229	0.000883506	83
LINCSCP_113427	PF-562271	PTK2|PTK2B	10uM	HME1	3h		-0.357748	0.000898807	83
LINCSCP_206690	SMP2_000081	FKBP1A	20uM	EFO27	6h	1	-0.357439	0.000908738	83
LINCSCP_122749	Targinine		0.37uM	HT29	24h		-0.357178	0.000917229	83
LINCSCP_88596	AT 7867		3.33uM	HA1E	24h		-0.357075	0.0009206	83
LINCSCP_229950	BRD-K52662613		5uM	HT29	24h	1	-0.356883	0.000926898	83
LINCSCP_24532	BX 912	PDK1|PDPK1	10uM	HS578T	6h	0	-0.356617	0.000935712	83
LINCSCP_128565	SB525334	TGFBR1	0.04uM	HUVEC	24h		-0.355453	0.00097511	83
LINCSCP_55766	Ethyl 1-benzyl-4,5-dioxopyrrolidine-3-carboxylate	AKR1B1	10uM	VCAP	6h	1	-0.355292	0.000980657	83
LINCSCP_152261	Pyrazolanthrone	MAPK10|MAPK8|MAPK9|TTK	0.12uM	PC3	24h		-0.354579	0.00100568	83
LINCSCP_65978	BRD-K45853100		10uM	VCAP	24h	0	-0.353516	0.00104405	83
LINCSCP_8465	BRD-K27005217		5uM	A549	24h	1	-0.352416	0.00108513	83
LINCSCP_145181	SB590885		1.11uM	MDAMB231	3h		-0.352029	0.00109991	83
LINCSCP_23755	atorvastatin	DPP4|HMGCR	3uM	HEPG2	6h	0	-0.351998	0.00110111	83
LINCSCP_50400	Dropropizine		10uM	PHH	6h	1	-0.351259	0.00112992	83
LINCSCP_312582	BRD-K91044787		0.5uM	VCAP	24h	0	-0.350652	0.00115408	83
LINCSCP_45183	AZD-1775	WEE1	10uM	PC3	6h	0	-0.350283	0.00116902	83
LINCSCP_50254	BDBM50442904		3uM	PHH	24h	0	-0.350194	0.00117263	83
LINCSCP_24289	GSK-1070916	AURKB|AURKC	10uM	HS578T	24h	1	-0.350166	0.00117375	83
LINCSCP_2201	MLS003179192		10uM	A375	6h	1	-0.350073	0.00117759	83
LINCSCP_75987	Lonafarnib	CHURC1-FNTB|FNTA|FNTB	0.37uM	A375	24h		-0.34972	0.00119212	83
LINCSCP_102580	GSK 525762A		3.33uM	HELA	24h		-0.349276	0.00121061	83
LINCSCP_32498	XMD 8-92	MAPK7	10uM	MCF7	24h	0	-0.349249	0.00121174	83
LINCSCP_115070	Momelotinib	JAK1|JAK2	3.33uM	HS578T	24h		-0.349203	0.00121367	83
LINCSCP_54259	AZD-1775	WEE1	10uM	SW620	6h	1	-0.349134	0.00121658	83
LINCSCP_132079	Fedratinib	FLT3|JAK2	3.33uM	MCF7	24h		-0.34897	0.00122351	83
LINCSCP_100018	13-Hydroxy-8,14,19-trimethoxy-4,10,12,16-tetramethyl-3,20,22-trioxo-2-azabicyclo[16.3.1]docosa-1(21),4,6,10,18-pentaen-9-yl carbamate	HSP90AA1	0.12uM	HCC515	24h		-0.348945	0.00122457	83
LINCSCP_116138	CHIR-99021		0.12uM	HS578T	3h		-0.3488	0.00123072	83
LINCSCP_14029	NCGC00025073-01	SLC8A1	10uM	HA1E	24h	0	-0.348505	0.00124337	83
LINCSCP_43738	Fedratinib	FLT3|JAK2	10uM	OV7	6h	1	-0.347882	0.00127042	83
LINCSCP_23146	4-(2-Amino ethyl)benzene sulfonamide	CA1|CA2|CA9	10uM	HEPG2	6h	1	-0.347706	0.00127815	83
LINCSCP_197927	BRD-K84471959		5uM	A549	24h	1	-0.347325	0.00129504	83
LINCSCP_310062	4-(3-Ethyl[1,2,4]triazolo[3,4-b][1,3,4]thiadiazol-6-yl)aniline		30uM	VCAP	24h	0	-0.34671	0.00132278	83
LINCSCP_17671	Tamatinib	SYK	10uM	HCC15	6h	1	-0.346565	0.00132938	83
LINCSCP_309992	BRD-K21994180		10uM	VCAP	24h	0	-0.346243	0.00134416	83
LINCSCP_113548	CHEMBL585951	MAPK8	3.33uM	HME1	3h		-0.346119	0.00134989	83
LINCSCP_99858	CHEMBL2136735	FGFR1|FGFR3|FLT1|FLT4|KDR|PDGFRA|PDGFRB	10uM	HCC515	24h		-0.345637	0.0013724	83
LINCSCP_177930	MLS000083313		10uM	A375	24h	0	-0.345303	0.00138821	83
LINCSCP_69662	rifampicin		10uM	A375	24h		-0.344939	0.0014056	83
LINCSCP_35726	Withaferin A	IKBKB|NAMPT	1uM	MCF7	24h	0	-0.344933	0.00140587	83
LINCSCP_14526	CGK733	ATM|ATR	10uM	HA1E	6h	1	-0.344513	0.00142616	83
LINCSCP_60074	BRD-K74145465		5uM	VCAP	24h	1	-0.344458	0.00142889	83
LINCSCP_163109	Momelotinib	JAK1|JAK2	10uM	SKBR3	24h		-0.344451	0.00142919	83
LINCSCP_15549	Fedratinib	FLT3|JAK2	10uM	HA1E	6h	1	-0.344217	0.00144068	83
LINCSCP_12925	Fedratinib	FLT3|JAK2	10uM	EFO27	6h	1	-0.344122	0.00144535	83
LINCSCP_66601	Vorinostat	HDAC1|HDAC2|HDAC3|HDAC6|HDAC8	0.5uM	A549	24h	0	-0.344028	0.00144999	83
LINCSCP_34404	Procainamide	SCN10A|SCN11A|SCN1A|SCN2A|SCN3A|SCN4A|SCN5A|SCN7A|SCN8A|SCN9A	10uM	MCF7	6h	1	-0.343984	0.00145214	83
LINCSCP_8123	BRD-K24885102		5uM	A549	24h	1	-0.343421	0.00148026	83
LINCSCP_22773	SB-202190	MAPK14	10uM	HEPG2	6h	1	-0.342442	0.00153032	83
LINCSCP_113440	CGP 60474	CDK1	3.33uM	HME1	3h		-0.341912	0.00155802	83
LINCSCP_7387	SPECTRUM_000894		10uM	A549	6h	1	-0.341725	0.00156793	83
LINCSCP_152243	TAK-715	MAPK14	0.12uM	PC3	24h		-0.341718	0.0015683	83
LINCSCP_52983	Fedratinib	FLT3|JAK2	10uM	SKLU1	6h	1	-0.341575	0.0015759	83
LINCSCP_22323	SAN1_014122		10uM	HEPG2	6h	1	-0.341558	0.00157679	83
LINCSCP_39183	Tamatinib	SYK	1uM	MDAMB231	6h	0	-0.34153	0.00157829	83
LINCSCP_5937	MLS000518920		10uM	A549	24h	0	-0.341516	0.00157905	83
LINCSCP_14630	Mitotane	CYP11A1|CYP11B1	10uM	HA1E	24h	0	-0.341303	0.00159044	83
LINCSCP_102579	GSK 525762A		10uM	HELA	24h		-0.341258	0.00159288	83
LINCSCP_19908	SCHEMBL2554399		10uM	HCC515	6h	1	-0.340537	0.00163211	83
LINCSCP_87985	BI-2536	PLK1	0.04uM	HA1E	24h		-0.340481	0.0016352	83
LINCSCP_52666	IN1345	EGFR	10uM	SKB	24h	1	-0.340434	0.00163777	83
LINCSCP_80124	BAYK 8644	CACNA1C	0.12uM	A375	24h		-0.340271	0.00164678	83
LINCSCP_51325	PLX-4720	BRAF	10uM	SKBR3	24h	0	-0.340187	0.00165148	83
LINCSCP_27952	BRD-K74206117		5uM	HT29	24h	1	-0.340156	0.0016532	83
LINCSCP_64477	AC1O44XP	PPARG	1uM	VCAP	24h	0	-0.33961	0.00168382	83
LINCSCP_407	Ethopropazine	CHRM1	10uM	A375	6h	0	-0.339548	0.00168732	83
LINCSCP_51336	Tamatinib	SYK	1uM	SKBR3	24h	0	-0.338171	0.00176704	83
LINCSCP_54818	Tosedostat	ANPEP|C9orf3|DNPEP|ENPEP|ERAP1|ERAP2|LAP3|LNPEP|LVRN|METAP1|METAP1D|METAP2|NPEPL1|NPEPPS|RNPEP|RNPEPL1|XPNPEP1|XPNPEP2|XPNPEP3	80uM	T3M10	6h	1	-0.337907	0.00178268	83
LINCSCP_157555	Idelalisib	PIK3CD|PIK3CG	1.11uM	PC3	24h		-0.337855	0.0017858	83
LINCSCP_116026	CHEMBL585951	MAPK8	10uM	HS578T	3h		-0.337403	0.00181294	83
LINCSCP_22362	CHEMBL2355513		10uM	HEPG2	6h	1	-0.337304	0.00181892	83
LINCSCP_24832	Momelotinib	JAK1|JAK2	10uM	HS578T	24h	1	-0.337074	0.00183294	83
LINCSCP_113512	AZD-5438	CDK1|CDK10|CDK11B|CDK12|CDK13|CDK14|CDK15|CDK16|CDK17|CDK18|CDK19|CDK2|CDK20|CDK3|CDK4|CDK5|CDK6|CDK7|CDK8|CDK9	3.33uM	HME1	3h		-0.336872	0.0018453	83
LINCSCP_51861	XMD 8-92	MAPK7	10uM	SKBR3	24h	0	-0.336836	0.00184751	83
LINCSCP_22566	Dacinostat	HDAC1	10uM	HEPG2	6h	0	-0.335931	0.00190393	83
LINCSCP_5394	4-Chloro-3-nitro-quinolin-2(1H)-one		10uM	A549	24h	1	-0.33592	0.00190465	83
LINCSCP_13957	TWS 119	GSK3B	10uM	HA1E	6h	1	-0.335907	0.00190545	83
LINCSCP_80748	Ipriflavone		10uM	A375	24h		-0.335766	0.00191439	83
LINCSCP_80270	9-Epiquinine	SCN5A	1.11uM	A375	24h		-0.335458	0.00193407	83
LINCSCP_193154	GYKI-52466	GRIA1	10uM	A549	24h	0	-0.335372	0.00193958	83
LINCSCP_57579	N-(1,3-Benzothiazol-2-yl)thiophene-2-carboxamide		10uM	VCAP	24h	0	-0.334989	0.00196429	83
LINCSCP_38840	ChEBI91594	NR1I2|TUBB	0.001uM	MCF7	6h	1	-0.33487	0.00197206	83
LINCSCP_115398	WH-4-025		10uM	HS578T	3h		-0.334837	0.00197426	83
LINCSCP_21809	2-Phenyl-n-[4-(1,3-thiazol-2-ylsulfamoyl)phenyl]quinoline-4-carboxamide		10uM	HEPG2	6h	1	-0.334491	0.00199696	83
LINCSCP_234189	Isoliquiritigenin	GABBR1	10uM	JHUEM2	6h	1	-0.334457	0.00199917	83
LINCSCP_191211	PLX-4720	BRAF	10uM	A549	6h	1	-0.334361	0.00200554	83
LINCSCP_97358	Volasertib (BI 6727)	PLK1	0.37uM	HA1E	24h		-0.334346	0.00200654	83
LINCSCP_32852	SPECTRUM1505012	CYP19A1	10uM	MCF7	24h	0	-0.334221	0.00201479	83
LINCSCP_115921	CGP 60474	CDK1	0.37uM	HS578T	3h		-0.334129	0.00202094	83
LINCSCP_32119	MLS002232305		10uM	MCF7	24h	1	-0.334125	0.00202123	83
LINCSCP_28860	ZINC00141469		20uM	HUH7	24h	0	-0.333866	0.00203859	83
LINCSCP_24535	TAE-684	ALK	10uM	HS578T	6h	0	-0.333719	0.00204848	83
LINCSCP_50634	Tipifarnib	CHURC1-FNTB|FNTA|FNTB	10uM	PL21	6h	1	-0.333687	0.00205061	83
LINCSCP_310143	BRD-K46284961		10uM	VCAP	6h	0	-0.333433	0.00206786	83
LINCSCP_48043	Flucytosine		10uM	PC3	6h	1	-0.333366	0.00207243	83
LINCSCP_24988	Momelotinib	JAK1|JAK2	10uM	HS578T	6h	0	-0.333177	0.00208533	83
LINCSCP_53009	BMS-536924	IGF1R	10uM	SKLU1	6h	1	-0.33303	0.00209544	83
LINCSCP_99576	Radicicol		10uM	HCC515	24h		-0.33301	0.00209683	83
LINCSCP_212111	Thioridazine	DRD1|DRD2|DRD3|DRD4|HTR2A|HTR2C	10uM	HA1E	6h	0	-0.332876	0.00210608	83
LINCSCP_145277	Trametinib	MAP2K1|MAP2K2	1.11uM	MDAMB231	3h		-0.332395	0.00213959	83
LINCSCP_86394	SCHEMBL1564574	CHEK1|CHEK2	10uM	BT20	3h		-0.332384	0.00214036	83
LINCSCP_13899	H89	PRKACA	10uM	HA1E	6h	1	-0.331954	0.00217076	83
LINCSCP_145873	SCHEMBL1564574	CHEK1|CHEK2	10uM	MDAMB231	3h		-0.331659	0.00219185	83
LINCSCP_113553	SCHEMBL1564574	CHEK1|CHEK2	10uM	HME1	3h		-0.331574	0.00219796	83
LINCSCP_54064	6-(7-Hydroxy-6,7-dihydro-5H-pyrrolo[1,2-c]imidazol-7-yl)-n-methyl-2-naphthamide	CYP17A1	40uM	SW620	6h	1	-0.331027	0.0022376	83
LINCSCP_85784	Momelotinib	JAK1|JAK2	1.11uM	BT20	3h		-0.330961	0.00224244	83
LINCSCP_197797	BRD-K32910761		5uM	A549	24h	1	-0.330296	0.00229161	83
LINCSCP_219172	Paroxetine	SLC6A4	10uM	HEPG2	6h	1	-0.330259	0.00229438	83
LINCSCP_240240	SCHEMBL618594		10uM	MCF7	24h	1	-0.330252	0.00229492	83
LINCSCP_130696	TWS 119	GSK3B	0.04uM	MCF10A	24h		-0.330159	0.00230186	83
LINCSCP_45114	CHEMBL1242477	PIK3CA|PIK3CB|PIK3CD|PIK3CG	20uM	PC3	6h	0	-0.329931	0.00231901	83
LINCSCP_59287	BRD-K90970920		10uM	VCAP	24h	0	-0.329871	0.00232354	83
LINCSCP_33607	LY 303511	BRD2|BRD3|BRD4	10uM	MCF7	24h	0	-0.329809	0.00232822	83
LINCSCP_252852	MLS003129657		3uM	MCF7	6h	0	-0.329185	0.00237591	83
LINCSCP_113577	noscapine		10uM	HME1	3h		-0.329091	0.00238317	83
LINCSCP_14180	Wiskostatin	WASL	10uM	HA1E	6h	1	-0.328751	0.00240961	83
LINCSCP_113492	Dasatinib	ABL1|BCR|BLK|EPHA2|FGR|FRK|FYN|HCK|KIT|LCK|LYN|PDGFRB|SRC|SRMS|YES1	0.04uM	HME1	3h		-0.328307	0.00244452	83
LINCSCP_15737	MLS000095184		10uM	HA1E	24h	1	-0.328184	0.0024543	83
LINCSCP_66186	BRD-K91044787		1uM	VCAP	24h	0	-0.327872	0.00247921	83
LINCSCP_14531	dactinomycin	POLR2A	10uM	HA1E	6h	1	-0.32774	0.00248977	83
LINCSCP_38496	Avrainvillamide Analog 3		10uM	MCF7	24h	1	-0.327512	0.00250816	83
LINCSCP_151222	SCHEMBL17052537	BTK|JAK3|MKNK2|MTOR|PRKDC	0.37uM	PC3	24h		-0.327483	0.00251051	83
LINCSCP_116057	noscapine		3.33uM	HS578T	3h		-0.327247	0.00252973	83
LINCSCP_167758	GSK 525762A		1.11uM	YAPC	24h		-0.326842	0.00256297	83
LINCSCP_54103	IN1541	PRKAA1	10uM	SW620	6h	1	-0.326793	0.00256703	83
LINCSCP_104237	BRD-A82197375		10uM	HELA	24h		-0.326615	0.00258178	83
LINCSCP_53458	BMS-536924	IGF1R	10uM	SKMEL28	6h	1	-0.326267	0.00261087	83
LINCSCP_163193	AZD-1152-HQPA	AURKA|AURKB	10uM	SKBR3	3h		-0.326126	0.00262272	83
LINCSCP_54221	ST021200		10uM	SW620	6h	1	-0.326003	0.00263312	83
LINCSCP_20025	SCHEMBL1675174		10uM	HCC515	6h	1	-0.325884	0.00264315	83
LINCSCP_69203	Fedratinib	FLT3|JAK2	1.11uM	A375	24h		-0.325756	0.00265407	83
LINCSCP_19071	CHEMBL288096		10uM	HCC515	6h	0	-0.325608	0.00266672	83
LINCSCP_273569	Wortmannin	PIK3CA|PIK3CG|PLK1	0.1uM	PC3	24h	0	-0.325603	0.00266718	83
LINCSCP_5940	AB00540134		10uM	A549	24h	1	-0.325482	0.0026775	83
LINCSCP_84561	GSK 525762A		3.33uM	ASC	24h		-0.325449	0.00268032	83
LINCSCP_88534	Motesanib	FLT1|FLT4|KDR|KIT|PDGFRA|PDGFRB|RET	3.33uM	HA1E	24h		-0.325279	0.00269498	83
LINCSCP_32197	ST001903		10uM	MCF7	24h	1	-0.324981	0.00272088	83
LINCSCP_67405	Withaferin A	IKBKB|NAMPT	1uM	MCF7	24h	0	-0.324931	0.00272521	83
LINCSCP_147184	Dabrafenib	BRAF	10uM	NEU	24h		-0.32487	0.0027305	83
LINCSCP_83555	852475-26-4		0.04uM	ASC.C	24h		-0.324825	0.0027345	83
LINCSCP_133970	XMD 8-92	MAPK7	3.33uM	MCF7	24h		-0.324727	0.0027431	83
LINCSCP_19795	CAM-9-026		10uM	HCC515	6h	1	-0.324651	0.00274977	83
LINCSCP_94086	Chlorprothixene	DRD2|DRD3|HTR2A|HTR2C	10uM	HA1E	24h		-0.324624	0.0027521	83
LINCSCP_19979	CHEMBL1616521	OPRD1	10uM	HCC515	6h	1	-0.324546	0.00275895	83
LINCSCP_312428	BRD-K12744550-019-01-8		3uM	VCAP	24h	0	-0.324298	0.00278093	83
LINCSCP_14724	Bithionol		10uM	HA1E	24h	0	-0.324259	0.00278439	83
LINCSCP_44089	AC1MLYN7	OPRD1	10uM	PC3	6h	0	-0.323945	0.00281243	83
LINCSCP_13084	W 5		10uM	FIBRNPC	6h	1	-0.323939	0.00281298	83
LINCSCP_88164	THZ-2-98-01		10uM	HA1E	24h		-0.323909	0.00281572	83
LINCSCP_113555	SCHEMBL1564574	CHEK1|CHEK2	1.11uM	HME1	3h		-0.323599	0.00284363	83
LINCSCP_29008	Spiperone	ADRA1A|DRD2|DRD3|DRD4|HTR1A|HTR2A|HTR7	3uM	HUH7	6h	0	-0.323526	0.00285026	83
LINCSCP_222107	BRD-A73513677		1uM	HL60	24h	0	-0.323266	0.00287396	83
LINCSCP_8330	BRD-K38740852		5uM	A549	24h	1	-0.323201	0.00287994	83
LINCSCP_12178	Ruxolitinib	JAK1|JAK2|TYK2	10uM	BT20	24h	0	-0.323115	0.00288786	83
LINCSCP_143887	2-(Ethylmercuriothio)benzoic acid		1.11uM	MCF7	24h		-0.323048	0.00289397	83
LINCSCP_66783	Wortmannin	PIK3CA|PIK3CG|PLK1	10uM	HA1E	6h	0	-0.322865	0.00291091	83
LINCSCP_106001	Milciclib (PHA-848125)	CDK1|CDK2|CDK4|NTRK1	1.11uM	HELA	24h		-0.322785	0.00291829	83
LINCSCP_15867	MLS000082430		10uM	HA1E	6h	0	-0.322703	0.00292587	83
LINCSCP_54238	MLS003448149		10uM	SW620	6h	1	-0.32263	0.00293268	83
LINCSCP_66146	BRD-K72539944		0.5uM	VCAP	24h	0	-0.322628	0.00293291	83
LINCSCP_21524	Cidoxepin	HRH1|HRH2|SLC6A2|SLC6A4	10uM	HEPG2	6h	0	-0.322409	0.00295335	83
LINCSCP_70450	CHEMBL2132289	RPS6KA3	0.12uM	A375	24h		-0.322394	0.00295476	83
LINCSCP_54220	BMS-536924	IGF1R	10uM	SW620	6h	1	-0.322331	0.00296072	83
LINCSCP_310114	BRD-K20510412		30uM	VCAP	6h	0	-0.322275	0.00296592	83
LINCSCP_261430	MLS000766411		10uM	NPC	24h	1	-0.322119	0.00298069	83
LINCSCP_37103	LY-294002	MTOR|PIK3CA|PIK3CB|PIK3CD|PIK3CG|PLK1|PRKDC	10uM	MCF7	6h	0	-0.322021	0.00298995	83
LINCSCP_97032	METERGOLINE	HTR1A|HTR2A	3.33uM	HA1E	24h		-0.321854	0.0030058	83
LINCSCP_163046	apigenin		1.11uM	SKBR3	24h		-0.321812	0.00300984	83
LINCSCP_115967	Dasatinib	ABL1|BCR|BLK|EPHA2|FGR|FRK|FYN|HCK|KIT|LCK|LYN|PDGFRB|SRC|SRMS|YES1	3.33uM	HS578T	3h		-0.321504	0.00303931	83
LINCSCP_933	BMS-754807	IGF1R|INSR	10uM	A375	6h	0	-0.321494	0.00304031	83
LINCSCP_36305	Withaferin A	IKBKB|NAMPT	0.5uM	MCF7	24h	0	-0.321285	0.00306042	83
LINCSCP_53738	Parthenolide		10uM	SNU1040	6h	1	-0.321148	0.00307377	83
LINCSCP_40060	Tamatinib	SYK	10uM	NCIH2073	6h	1	-0.320784	0.00310934	83
LINCSCP_51406	Vemurafenib	BRAF	10uM	SKBR3	24h	1	-0.320772	0.00311044	83
LINCSCP_88358	OSI-930	FLT1|FLT4|KDR|KIT	0.04uM	HA1E	24h		-0.320123	0.00317478	83
LINCSCP_113297	LRRK2-IN-1	LRRK2	1.11uM	HME1	24h		-0.319891	0.00319809	83
LINCSCP_83514	CHEMBL3347630		10uM	ASC.C	24h		-0.319816	0.00320565	83
LINCSCP_133831	I-BET151		1.11uM	MCF7	24h		-0.319693	0.00321808	83
LINCSCP_2806	T 98475	GNRHR	10uM	A375	6h	1	-0.319625	0.00322494	83
LINCSCP_211462	FPA1_000112		10uM	HA1E	6h	1	-0.319292	0.00325888	83
LINCSCP_97359	Volasertib (BI 6727)	PLK1	0.12uM	HA1E	24h		-0.319189	0.00326949	83
LINCSCP_51348	WH-4-025		1uM	SKBR3	24h	0	-0.319185	0.0032699	83
LINCSCP_22743	102649-78-5	PRKCA	10uM	HEPG2	6h	1	-0.319183	0.00327004	83
LINCSCP_152242	TAK-715	MAPK14	0.37uM	PC3	24h		-0.319081	0.00328058	83
LINCSCP_5409	MLS002607768		10uM	A549	24h	1	-0.319035	0.00328529	83
LINCSCP_33419	MDM2 Inhibitor	MDM2	10uM	MCF7	24h	0	-0.317536	0.00344314	83
LINCSCP_85335	Fedratinib	FLT3|JAK2	0.37uM	BT20	24h		-0.317478	0.00344947	83
LINCSCP_264058	PCI-34051	HDAC1|HDAC10|HDAC6|HDAC8	10uM	NPC	6h	0	-0.317452	0.00345222	83
LINCSCP_129987	noscapine		0.37uM	LNCAP	24h		-0.317305	0.00346813	83
LINCSCP_257897	2-Bromo-n-[3-(pentanoylamino)phenyl]benzamide		10uM	NEU	24h	1	-0.317173	0.00348246	83
LINCSCP_14540	7Beta-forskolin	ADCY2	10uM	HA1E	6h	0	-0.317151	0.00348487	83
LINCSCP_29011	BRD-K57064803		10uM	HUH7	6h	1	-0.317004	0.00350078	83
LINCSCP_96656	NMS-1286937		1.11uM	HA1E	24h		-0.31695	0.00350677	83
LINCSCP_22369	Dasatinib	ABL1|BCR|BLK|EPHA2|FGR|FRK|FYN|HCK|KIT|LCK|LYN|PDGFRB|SRC|SRMS|YES1	10uM	HEPG2	6h	1	-0.316768	0.00352663	83
LINCSCP_306011	BRD-K27586026		5uM	VCAP	6h	1	-0.316708	0.00353323	83
LINCSCP_128004	TPCA-1	IKBKB	3.33uM	HUES3	24h		-0.316136	0.00359675	83
LINCSCP_113296	LRRK2-IN-1	LRRK2	3.33uM	HME1	24h		-0.31581	0.00363339	83
LINCSCP_104555	MK-0812		10uM	HELA	24h		-0.315791	0.00363548	83
LINCSCP_113476	BMS-387032	CDK2|CDK7|CDK9	3.33uM	HME1	3h		-0.315285	0.00369306	83
LINCSCP_3174	BRD-K11366122		5uM	A375	24h	1	-0.31524	0.00369816	83
LINCSCP_69201	Fedratinib	FLT3|JAK2	10uM	A375	24h		-0.31512	0.00371197	83
LINCSCP_31578	CHEMBL1612677		10uM	MCF7	24h	1	-0.31501	0.00372457	83
LINCSCP_39282	Crizotinib	ALK|MET	10uM	MDAMB231	6h	0	-0.314996	0.0037262	83
LINCSCP_113479	BMS-387032	CDK2|CDK7|CDK9	0.12uM	HME1	3h		-0.314914	0.00373576	83
LINCSCP_177798	MLS003429130		10uM	A375	24h	0	-0.314794	0.00374965	83
LINCSCP_90425	MK-0752		1.11uM	HA1E	24h		-0.314792	0.00374985	83
LINCSCP_190419	2-[(3-Carboxypropanoyl)amino]benzoic acid		10uM	A549	24h	1	-0.314759	0.00375363	83
LINCSCP_197904	BRD-K77908171		5uM	A549	24h	1	-0.314646	0.00376688	83
LINCSCP_192408	Guggulsterone	AR|NR1H4|NR3C1|NR3C2|PGR	10uM	A549	6h	0	-0.314405	0.00379503	83
LINCSCP_13232	BSPBIO_001592	PTGS1|PTGS2	10uM	FIBRNPC	24h	1	-0.314356	0.00380082	83
LINCSCP_14528	AC1MJ3VH	TOP2A	10uM	HA1E	6h	0	-0.314198	0.00381939	83
LINCSCP_135590	Trimipramine	ADRA1A|ADRA1B|ADRA1D|DRD2|HRH1|HTR2A|HTR2C|SLC6A2|SLC6A3|SLC6A4	10uM	MCF7	24h		-0.314169	0.00382279	83
LINCSCP_151804	Vandetanib	EGFR|EPHA1|EPHA10|EPHA2|EPHA3|EPHA4|EPHA5|EPHA6|EPHA7|EPHA8|EPHB1|EPHB2|EPHB3|EPHB4|EPHB6|ERBB2|ERBB3|ERBB4|FLT1|FLT4|KDR|PTK6|RET|SRC|TEK	0.04uM	PC3	24h		-0.31401	0.00384161	83
LINCSCP_79966	Momelotinib	JAK1|JAK2	1.11uM	A375	24h		-0.313945	0.00384932	83
LINCSCP_85849	Tamatinib	SYK	3.33uM	BT20	24h		-0.313945	0.00384932	83
LINCSCP_88669	(R)-(-)-Jq1 enantiomer		0.12uM	HA1E	24h		-0.313885	0.00385644	83
LINCSCP_250730	Sirolimus	FKBP1A|MTOR	0.5uM	MCF7	24h	0	-0.313756	0.00387183	83
LINCSCP_15259	MLS000709026	RAD51	40uM	HA1E	24h	0	-0.31372	0.00387614	83
LINCSCP_23565	CHEMDIV3_009089		10uM	HEPG2	6h	0	-0.313667	0.00388243	83
LINCSCP_24951	Y-39983	ROCK1|ROCK2	1uM	HS578T	6h	0	-0.313632	0.00388667	83
LINCSCP_67959	13-Hydroxy-8,14,19-trimethoxy-4,10,12,16-tetramethyl-3,20,22-trioxo-2-azabicyclo[16.3.1]docosa-1(21),4,6,10,18-pentaen-9-yl carbamate	HSP90AA1	10uM	PC3	24h	0	-0.313621	0.00388797	83
LINCSCP_193428	Amitrole		10uM	A549	6h	1	-0.313379	0.00391707	83
LINCSCP_31178	MLS002264455		10uM	MCF7	24h	1	-0.313271	0.00393015	83
LINCSCP_157599	L-Sulforaphane	NFE2L2	0.12uM	PC3	24h		-0.313144	0.00394558	83
LINCSCP_131764	ZSTK 474	PIK3CG	0.12uM	MCF10A	3h		-0.31314	0.00394596	83
LINCSCP_56057	Olomoucine	CDK1|CDK2|CDK5	10uM	VCAP	24h	1	-0.31301	0.00396185	83
LINCSCP_179112	GSK429286A	ROCK1	10uM	A375	6h	1	-0.312827	0.00398421	83
LINCSCP_254556	SA-1939945		0.5uM	MCF7	6h	0	-0.312794	0.00398819	83
LINCSCP_59241	ZINC03898662		10uM	VCAP	24h	0	-0.31279	0.00398875	83
LINCSCP_240487	WZ 4002	EGFR|ERBB2	10uM	MCF7	6h	1	-0.312736	0.0039954	83
LINCSCP_41560	FK 866	NAMPT	10uM	NEU	6h	0	-0.312696	0.00400028	83
LINCSCP_284125	Homosalate		10uM	SKB	24h	1	-0.312579	0.00401462	83
LINCSCP_135381	Tivantinib	MET	3.33uM	MCF7	24h		-0.312522	0.00402176	83
LINCSCP_15689	Nifedipine	CACNA1C|CACNA1D|CACNA1F|CACNA1S|CACNA2D1	10uM	HA1E	6h	0	-0.312342	0.004044	83
LINCSCP_53543	ML239		10uM	SNGM	6h	1	-0.312333	0.00404517	83
LINCSCP_309993	BRD-K21994180		30uM	VCAP	24h	0	-0.312328	0.00404572	83
LINCSCP_7721	QX314		10uM	A549	6h	1	-0.312296	0.00404971	83
LINCSCP_80780	Quizartinib	CSF1R|FLT3|KIT|PDGFRA|PDGFRB|RET	1.11uM	A375	24h		-0.312289	0.00405064	83
LINCSCP_236690	Vemurafenib	BRAF	10uM	MCF7	6h	0	-0.312277	0.00405211	83
LINCSCP_21500	Promazine	CHRM5|DRD2|DRD3|DRD4|HTR2A	10uM	HEPG2	6h	0	-0.312261	0.00405408	83
LINCSCP_52008	Ponatinib	ABL1|BCR|FGFR1|FGFR2|FGFR3|FGFR4|FLT3|KIT|RET|TEK	1uM	SKBR3	6h	0	-0.312248	0.00405572	83
LINCSCP_27877	BRD-K27539817		5uM	HT29	24h	1	-0.312108	0.00407318	83
LINCSCP_52490	MLS002222336	PTGS1|PTGS2	10uM	SKB	24h	1	-0.312006	0.00408594	83
LINCSCP_24885	Fedratinib	FLT3|JAK2	10uM	HS578T	6h	0	-0.311784	0.00411382	83
LINCSCP_145763	CGP 60474	CDK1	0.12uM	MDAMB231	3h		-0.311424	0.00415941	83
LINCSCP_44859	IN1549		10uM	PC3	24h	0	-0.311233	0.00418375	83
LINCSCP_3383	BRD-K14395166		5uM	A375	24h	1	-0.311004	0.00421321	83
LINCSCP_28156	SA-1938740		5uM	HT29	24h	1	-0.310962	0.00421862	83
LINCSCP_15243	CHEMBL416418	ASAH1|UGCG	60uM	HA1E	24h	0	-0.310837	0.00423478	83
LINCSCP_21166	CHEMBL416418	ASAH1|UGCG	60uM	HCT116	6h	1	-0.310824	0.00423647	83
LINCSCP_14882	Amiodarone	KCNH2	10uM	HA1E	6h	0	-0.310736	0.00424778	83
LINCSCP_289693	BMS 191011	KCNMA1	10uM	VCAP	24h	1	-0.310696	0.00425297	83
LINCSCP_39191	GSK-1070916	AURKB|AURKC	1uM	MDAMB231	6h	0	-0.310693	0.00425339	83
LINCSCP_130728	Nilotinib	ABL1|BCR|KIT	3.33uM	MCF10A	24h		-0.31064	0.00426027	83
LINCSCP_115427	Momelotinib	JAK1|JAK2	0.04uM	HS578T	3h		-0.310544	0.00427277	83
LINCSCP_16716	MLN-8054	AURKA	10uM	HA1E	6h	1	-0.310534	0.00427409	83
LINCSCP_162839	Dasatinib	ABL1|BCR|BLK|EPHA2|FGR|FRK|FYN|HCK|KIT|LCK|LYN|PDGFRB|SRC|SRMS|YES1	0.37uM	SKBR3	24h		-0.310364	0.00429626	83
LINCSCP_1380	MLS003429132		10uM	A375	24h	0	-0.310165	0.00432246	83
LINCSCP_658	Fedratinib	FLT3|JAK2	10uM	A375	24h	0	-0.310159	0.00432324	83
LINCSCP_293447	CHEMBL1509101	PKM	10uM	VCAP	24h	0	-0.310084	0.00433314	83
LINCSCP_35051	BRD-K81019664		5uM	MCF7	24h	1	-0.310044	0.00433837	83
LINCSCP_187509	GSK-1070916	AURKB|AURKC	10uM	A375	6h	1	-0.309844	0.00436491	83
LINCSCP_54553	BRD-K41087962		0.5uM	SW948	6h	1	-0.309808	0.00436968	83
LINCSCP_90045	Fluoxetine	SLC6A4	10uM	HA1E	24h		-0.309801	0.0043706	83
LINCSCP_115769	Y-39983	ROCK1|ROCK2	3.33uM	HS578T	24h		-0.309763	0.00437567	83
LINCSCP_12075	HG6-64-1		10uM	BT20	6h	0	-0.309679	0.00438692	83
LINCSCP_39188	WH-4-025		10uM	MDAMB231	6h	0	-0.309628	0.00439363	83
LINCSCP_41769	BRD-K98339888		3uM	NKDBA	24h	1	-0.309628	0.00439365	83
LINCSCP_132109	apigenin		3.33uM	MCF7	24h		-0.309599	0.00439756	83
LINCSCP_12714	Isoliquiritigenin	GABBR1	10uM	COV644	6h	1	-0.309587	0.00439923	83
LINCSCP_83854	BX-795	PDK1|PDPK1	10uM	ASC.C	24h		-0.30957	0.00440149	83
LINCSCP_42170	SUGA1_007824		10uM	NPC	24h	1	-0.309508	0.00440979	83
LINCSCP_26667	Aurora A Inhibitor I	AURKA	10uM	HT29	6h	1	-0.309465	0.00441554	83
LINCSCP_95330	paroxetine		10uM	HA1E	24h		-0.309122	0.00446184	83
LINCSCP_4109	Tozasertib	ABL1|AURKA|AURKB|AURKC|BCR|FLT3|JAK2	10uM	A375	6h	0	-0.30909	0.00446607	83
LINCSCP_106893	Canertinib	EGFR|ERBB2|ERBB4	10uM	HELA	24h		-0.309047	0.00447199	83
LINCSCP_32101	Buthionine Sulfoxime		10uM	MCF7	24h	0	-0.309017	0.00447606	83
LINCSCP_39211	Dasatinib	ABL1|BCR|BLK|EPHA2|FGR|FRK|FYN|HCK|KIT|LCK|LYN|PDGFRB|SRC|SRMS|YES1	0.1uM	MDAMB231	6h	0	-0.308561	0.00453842	83
LINCSCP_27761	BRD-K14095788		5uM	HT29	24h	1	-0.308422	0.00455756	83
LINCSCP_7936	BRD-K95482240		10uM	A549	24h	1	-0.30837	0.00456465	83
LINCSCP_251385	Aurora A Inhibitor I	AURKA	10uM	MCF7	24h	0	-0.308342	0.00456863	83
LINCSCP_43772	AZD-1775	WEE1	10uM	OV7	6h	1	-0.30834	0.0045688	83
LINCSCP_32270	MEGXM0_000149		10uM	MCF7	24h	0	-0.308215	0.00458616	83
LINCSCP_1346	MLS002473425		10uM	A375	6h	0	-0.308167	0.00459287	83
LINCSCP_27972	BRD-K88942732		5uM	HT29	24h	1	-0.308099	0.00460231	83
LINCSCP_144238	GSK-461364	PLK1	0.04uM	MCF7	24h		-0.308091	0.00460343	83
LINCSCP_58228	Binospirone	HTR1A	10uM	VCAP	6h	0	-0.308083	0.00460454	83
LINCSCP_149168	TAK-715	MAPK14	0.04uM	NPC	24h		-0.307967	0.00462076	83
LINCSCP_193521	Diethyltoluamide		10uM	A549	6h	1	-0.307935	0.0046252	83
LINCSCP_88355	OSI-930	FLT1|FLT4|KDR|KIT	1.11uM	HA1E	24h		-0.307844	0.00463797	83
LINCSCP_4730	Tamatinib	SYK	10uM	A549	6h	0	-0.30772	0.00465539	83
LINCSCP_145930	Gefitinib	EGFR	0.37uM	MDAMB231	3h		-0.307617	0.0046699	83
LINCSCP_113532	AT-7519	CDK1|CDK10|CDK11B|CDK12|CDK13|CDK14|CDK15|CDK16|CDK17|CDK18|CDK19|CDK2|CDK20|CDK3|CDK4|CDK5|CDK6|CDK7|CDK8|CDK9	0.37uM	HME1	3h		-0.307583	0.00467476	83
LINCSCP_165587	AT 7867		0.37uM	SKL	24h		-0.307564	0.00467732	83
LINCSCP_63781	BRD-K16034108		5uM	VCAP	6h	0	-0.307535	0.00468153	83
LINCSCP_191343	BRD-K70974948		10uM	A549	6h	0	-0.3073	0.00471478	83
LINCSCP_46595	SCHEMBL1564574	CHEK1|CHEK2	10uM	PC3	6h	1	-0.307124	0.00473996	83
LINCSCP_6170	AC1M5YQH		10uM	A549	24h	0	-0.306983	0.00476006	83
LINCSCP_160453	METERGOLINE	HTR1A|HTR2A	0.04uM	PC3	24h		-0.306724	0.0047974	83
LINCSCP_133829	I-BET151		10uM	MCF7	24h		-0.306635	0.00481031	83
LINCSCP_6498	ALD1-H_000583		10uM	A549	24h	1	-0.306564	0.00482056	83
LINCSCP_16608	SU 11274	MET	10uM	HA1E	6h	1	-0.306454	0.00483661	83
LINCSCP_69838	Allitinib		0.12uM	A375	24h		-0.306372	0.00484856	83
LINCSCP_267968	Carbazole, 9-(4-methylbenzoyl)-		10uM	PC3	6h	0	-0.306202	0.00487338	83
LINCSCP_51221	Triacsin C	ACSL1	10uM	RMUGS	6h	1	-0.306201	0.00487345	83
LINCSCP_24240	GSK-3 Inhibitor IX	GSK3A|GSK3B	1uM	HS578T	24h	0	-0.305781	0.00493545	83
LINCSCP_149798	FR-180204	MAPK1|MAPK3	0.04uM	NPC.TAK	24h		-0.30576	0.0049385	83
LINCSCP_104790	Clemizole		3.33uM	HELA	24h		-0.305715	0.00494527	83
LINCSCP_53675	Tamatinib	SYK	10uM	SNU1040	6h	1	-0.30558	0.00496523	83
LINCSCP_8664	BRD-K23589333		5uM	A549	24h	1	-0.305417	0.00498966	83
LINCSCP_35724	Withaferin A	IKBKB|NAMPT	0.5uM	MCF7	24h	0	-0.305349	0.00499978	83
LINCSCP_114043	AZD-1775	WEE1	0.12uM	HME1	24h		-0.305133	0.00503229	83
LINCSCP_15275	Amiodarone	KCNH2	10uM	HA1E	24h	1	-0.305119	0.00503441	83
LINCSCP_113291	Y-39983	ROCK1|ROCK2	1.11uM	HME1	24h		-0.305079	0.00504038	83
LINCSCP_33855	MLS001207806		10uM	MCF7	24h	1	-0.305031	0.00504769	83
LINCSCP_111966	Cabozantinib	KDR|MET	3.33uM	HEPG2	24h		-0.304628	0.00510897	83
LINCSCP_57963	MLS002554298		10uM	VCAP	24h	1	-0.304578	0.00511652	83
LINCSCP_32265	HMS1484F20		10uM	MCF7	24h	1	-0.304533	0.0051235	83
LINCSCP_31640	MLS002473424		10uM	MCF7	24h	1	-0.304436	0.00513836	83
LINCSCP_99931	Radicicol		3.33uM	HCC515	24h		-0.304429	0.00513945	83
LINCSCP_179580	Deracoxib	PTGS2	10uM	A375	6h	1	-0.304397	0.00514436	83
LINCSCP_240318	Aurora A Inhibitor I	AURKA	10uM	MCF7	24h	0	-0.304261	0.00516526	83
LINCSCP_8590	BRD-K99481965		5uM	A549	24h	1	-0.304117	0.0051876	83
LINCSCP_39318	HG6-64-1		10uM	MDAMB231	6h	0	-0.304102	0.00518983	83
LINCSCP_66799	Wortmannin	PIK3CA|PIK3CG|PLK1	10uM	HA1E	6h	0	-0.304099	0.00519034	83
LINCSCP_37407	Parthenolide		0.5uM	MCF7	6h	0	-0.304077	0.00519368	83
LINCSCP_60859	BRD-K27161788		5uM	VCAP	24h	1	-0.304076	0.00519386	83
LINCSCP_51120	RO-281675	GCK	100uM	RMUGS	6h	1	-0.304065	0.00519562	83
LINCSCP_22744	1-[2-Chloro-2-(2,4-dichlorophenyl)ethenyl]-1H-1,2,4-triazole	GABRB2|GABRB3	10uM	HEPG2	6h	1	-0.303942	0.00521472	83
LINCSCP_231756	BRD-K38620156		5uM	HT29	24h	1	-0.303799	0.00523694	83
LINCSCP_191158	BRD-A70591769		10uM	A549	6h	1	-0.303741	0.00524601	83
LINCSCP_46293	2002-H20		10uM	PC3	24h	1	-0.303661	0.00525856	83
LINCSCP_115773	Y-39983	ROCK1|ROCK2	0.04uM	HS578T	24h		-0.303582	0.00527103	83
LINCSCP_191723	SPECTRUM_001418	ADRB2	10uM	A549	24h	0	-0.303493	0.00528498	83
LINCSCP_252832	Carbetapentane		3uM	MCF7	6h	0	-0.303428	0.00529528	83
LINCSCP_35615	13-Hydroxy-8,14,19-trimethoxy-4,10,12,16-tetramethyl-3,20,22-trioxo-2-azabicyclo[16.3.1]docosa-1(21),4,6,10,18-pentaen-9-yl carbamate	HSP90AA1	0.001uM	MCF7	24h	0	-0.303389	0.00530145	83
LINCSCP_16584	ITK Inhibitor	ITK	10uM	HA1E	6h	1	-0.30331	0.00531383	83
LINCSCP_113290	Y-39983	ROCK1|ROCK2	3.33uM	HME1	24h		-0.303276	0.00531922	83
LINCSCP_8851	BRD-K33284065		5uM	A549	24h	1	-0.303249	0.00532353	83
LINCSCP_15587	BMS-536924	IGF1R	10uM	HA1E	6h	0	-0.303159	0.00533779	83
LINCSCP_31779	Vinorelbine	TUBB	10uM	MCF7	24h	0	-0.303124	0.00534346	83
LINCSCP_8497	BRD-K44410738		5uM	A549	24h	1	-0.302934	0.00537374	83
LINCSCP_83300	AT 7867		10uM	ASC.C	24h		-0.302798	0.0053954	83
LINCSCP_6169	BRD-K42125900-001-01-9	TUBB	10uM	A549	24h	0	-0.302458	0.00545017	83
LINCSCP_35884	Sirolimus	FKBP1A|MTOR	0.001uM	MCF7	24h	0	-0.302344	0.00546866	83
LINCSCP_15477	PG 490		0.1uM	HA1E	6h	0	-0.302213	0.00548995	83
LINCSCP_130763	Momelotinib	JAK1|JAK2	10uM	MCF10A	24h		-0.302195	0.00549297	83
LINCSCP_14940	Falnidamol	EGFR	10uM	HA1E	6h	1	-0.301883	0.00554393	83
LINCSCP_51508	HG6-64-1		10uM	SKBR3	24h	1	-0.301865	0.00554693	83
LINCSCP_19092	Cidoxepin	HRH1|HRH2|SLC6A2|SLC6A4	10uM	HCC515	6h	0	-0.301812	0.00555564	83
LINCSCP_10372	Etomoxir	CPT1A	90uM	A673	6h	1	-0.301771	0.00556246	83
LINCSCP_22808	RS-102,221	HTR2C	10uM	HEPG2	6h	1	-0.301699	0.0055743	83
LINCSCP_310249	Troglitazone	PPARG	1uM	VCAP	6h	0	-0.301684	0.00557677	83
LINCSCP_135235	17-DMAG (Alvespimycin) HCl		0.04uM	MCF7	24h		-0.301646	0.00558299	83
LINCSCP_144911	Momelotinib	JAK1|JAK2	1.11uM	MDAMB231	24h		-0.301591	0.00559215	83
LINCSCP_35614	13-Hydroxy-8,14,19-trimethoxy-4,10,12,16-tetramethyl-3,20,22-trioxo-2-azabicyclo[16.3.1]docosa-1(21),4,6,10,18-pentaen-9-yl carbamate	HSP90AA1	0.001uM	MCF7	24h	0	-0.301519	0.00560405	83
LINCSCP_175951	Tanaproget		10uM	YAPC	24h		-0.301406	0.00562287	83
LINCSCP_263806	Rifampicin	NR1I2	10uM	NPC	24h	0	-0.301321	0.00563694	83
LINCSCP_42297	AC1O1EQ5		10uM	NPC	24h	1	-0.301133	0.0056684	83
LINCSCP_110133	Momelotinib	JAK1|JAK2	3.33uM	HELA	24h		-0.301104	0.00567326	83
LINCSCP_237443	MLS002264434		10uM	MCF7	24h	0	-0.301085	0.00567643	83
LINCSCP_32430	K858	KIF11	10uM	MCF7	24h	0	-0.301066	0.0056796	83
LINCSCP_150012	Dasatinib	ABL1|BCR|BLK|EPHA2|FGR|FRK|FYN|HCK|KIT|LCK|LYN|PDGFRB|SRC|SRMS|YES1	1.11uM	NPC.TAK	24h		-0.301009	0.00568925	83
LINCSCP_87483	SGX-523	MET	0.12uM	CD34	24h		-0.300981	0.00569398	83
LINCSCP_94325	Triclosan	DNMT1	3.33uM	HA1E	24h		-0.300851	0.00571587	83
LINCSCP_7374	SB-203580	MAPK1|MAPK11|MAPK14	10uM	A549	6h	0	-0.300747	0.00573344	83
LINCSCP_131120	Momelotinib	JAK1|JAK2	0.37uM	MCF10A	3h		-0.300733	0.00573576	83
LINCSCP_56929	10-DEBC	PIM1	20uM	VCAP	24h	0	-0.300659	0.00574839	83
LINCSCP_215552	Menadione		10uM	HCC515	6h	0	-0.30053	0.0057703	83
LINCSCP_6290	GSK-461364	PLK1	10uM	A549	6h	1	-0.300485	0.0057779	83
LINCSCP_11746	Vemurafenib	BRAF	10uM	BT20	24h	0	-0.300473	0.00577989	83
LINCSCP_163078	Nilotinib	ABL1|BCR|KIT	0.12uM	SKBR3	24h		-0.300422	0.0057886	83
LINCSCP_6193	Afatinib	EGFR|ERBB2|ERBB4	10uM	A549	24h	0	-0.300388	0.00579453	83
LINCSCP_66185	BRD-K90469014		1uM	VCAP	24h	0	-0.300208	0.00582523	83
LINCSCP_56761	Linopirdine	KCNQ2|KCNQ3	10uM	VCAP	6h	1	-0.300092	0.00584517	83
LINCSCP_267747	AC1MJZSK		10uM	PC3	24h	0	-0.300087	0.00584601	83
LINCSCP_34727	Aripiprazole	DRD2|HRH1|HTR1A|HTR1B|HTR1D|HTR2A|HTR2C	10uM	MCF7	6h	1	-0.300086	0.00584632	83
LINCSCP_144844	apigenin		3.33uM	MDAMB231	24h		-0.300002	0.00586068	83
LINCSCP_113443	CGP 60474	CDK1	0.12uM	HME1	3h		-0.299972	0.00586591	83
LINCSCP_14328	BIO2_000376		10uM	HA1E	6h	1	-0.299894	0.00587943	83
LINCSCP_39214	Dasatinib	ABL1|BCR|BLK|EPHA2|FGR|FRK|FYN|HCK|KIT|LCK|LYN|PDGFRB|SRC|SRMS|YES1	1uM	MDAMB231	6h	0	-0.299889	0.00588027	83
LINCSCP_54365	Trifluoperazine	DRD2|DRD3|DRD4|HTR2A|HTR2C	10uM	SW620	6h	1	-0.299846	0.00588768	83
LINCSCP_167779	Racecadotril	MME	0.04uM	YAPC	24h		-0.299789	0.00589763	83
LINCSCP_113647	Y-39983	ROCK1|ROCK2	0.12uM	HME1	3h		-0.299775	0.00589994	83
LINCSCP_29065	CHEMBL2143628		3uM	HUH7	6h	0	-0.299721	0.00590938	83
LINCSCP_141738	CX-4945 (Silmitasertib)	CSNK2A1	3.33uM	MCF7	24h		-0.299543	0.00594046	83
LINCSCP_1664	MLS003079541		10uM	A375	6h	0	-0.299367	0.00597126	83
LINCSCP_154143	Balicatib		0.37uM	PC3	24h		-0.299325	0.00597862	83
LINCSCP_251768	Ponatinib	ABL1|BCR|FGFR1|FGFR2|FGFR3|FGFR4|FLT3|KIT|RET|TEK	1uM	MCF7	24h	0	-0.299238	0.00599383	83
LINCSCP_66084	BRD-K14989056		1uM	VCAP	24h	1	-0.299018	0.00603276	83
LINCSCP_5698	Atracurium	CHRNA1|CHRNB1|CHRND|CHRNE|CHRNG	10uM	A549	24h	0	-0.298709	0.00608766	83
LINCSCP_100140	CHEMBL3182395	MAP2K5|MAPK7	1.11uM	HCC515	24h		-0.298657	0.00609688	83
LINCSCP_13878	UNII-5308DT8060	SYK	10uM	HA1E	6h	1	-0.298565	0.00611334	83
LINCSCP_514	Ritodrine	ADRB2	10uM	A375	6h	0	-0.298528	0.0061201	83
LINCSCP_117026	COT Inhibitor-2		3.33uM	HT29	24h		-0.298427	0.00613812	83
LINCSCP_91624	Siramesine (hydrochloride)		10uM	HA1E	24h		-0.298381	0.00614635	83
LINCSCP_17687	Fcodpguefhccia-Uhfffaoysa-N	CASP3	10uM	HCC15	6h	1	-0.298352	0.0061517	83
LINCSCP_39739	3-(4-Pyridyl)indole	ROCK1	10uM	MDST8	6h	1	-0.298128	0.00619208	83
LINCSCP_152174	XMD 8-92	MAPK7	0.37uM	PC3	24h		-0.298076	0.00620151	83
LINCSCP_32303	MLS002473970		10uM	MCF7	6h	1	-0.297987	0.00621775	83
LINCSCP_278906	BRD-K89194506		10uM	PC3	24h	1	-0.297933	0.00622756	83
LINCSCP_107486	Cordycepin		0.04uM	HELA	24h		-0.297859	0.00624095	83
LINCSCP_135953	GSK 525762A		0.37uM	MCF7	24h		-0.297737	0.00626336	83
LINCSCP_86067	noscapine		0.37uM	BT20	24h		-0.297499	0.00630708	83
LINCSCP_53898	Fedratinib	FLT3|JAK2	10uM	SNUC5	6h	1	-0.29743	0.00631976	83
LINCSCP_8489	BRD-K38622866		5uM	A549	24h	1	-0.297351	0.00633432	83
LINCSCP_39394	SCHEMBL16065773		1uM	MDAMB231	24h	0	-0.297336	0.00633704	83
LINCSCP_51796	C30H33N3O5S	ATM	1uM	SKBR3	24h	0	-0.297126	0.00637598	83
LINCSCP_201163	Trichostatin	HDAC1|HDAC10|HDAC3|HDAC4|HDAC6|HDAC7|HDAC8	0.01uM	A549	24h	0	-0.297088	0.00638301	83
LINCSCP_165825	I-BET151		0.04uM	SKL	24h		-0.297065	0.00638738	83
LINCSCP_115707	noscapine		0.04uM	HS578T	24h		-0.296942	0.0064103	83
LINCSCP_5593	MLS002725680		10uM	A549	24h	1	-0.296938	0.00641101	83
LINCSCP_54173	BMS-754807	IGF1R|INSR	10uM	SW620	6h	1	-0.296926	0.00641329	83
LINCSCP_65959	BRD-K30160673-019-01-7		1uM	VCAP	24h	0	-0.296913	0.00641566	83
LINCSCP_130937	Foretinib	FLT1|FLT3|FLT4|KDR|KIT|MET|PDGFRA|PDGFRB|TEK	10uM	MCF10A	3h		-0.296759	0.00644451	83
LINCSCP_39750	BMS-536924	IGF1R	10uM	MDST8	6h	1	-0.296625	0.00646975	83
LINCSCP_91498	Osimertinib	EGFR|ERBB2|ERBB3|ERBB4	10uM	HA1E	24h		-0.296497	0.00649383	83
LINCSCP_14046	Maprotiline	SLC6A2	10uM	HA1E	24h	0	-0.296479	0.00649737	83
LINCSCP_90046	Fluoxetine	SLC6A4	3.33uM	HA1E	24h		-0.296425	0.00650751	83
LINCSCP_104298	Adapalene	RARA|RARB|RARG	3.33uM	HELA	24h		-0.296408	0.00651079	83
LINCSCP_50942	Tamatinib	SYK	10uM	RMGI	6h	1	-0.296404	0.00651149	83
LINCSCP_7799	BRD-K24754728		10uM	A549	24h	1	-0.296196	0.00655098	83
LINCSCP_49752	GSK-1070916	AURKB|AURKC	3uM	PC3	6h	0	-0.296145	0.00656068	83
LINCSCP_310076	ST51005413		30uM	VCAP	24h	0	-0.296048	0.00657917	83
LINCSCP_149117	triptolide		1.11uM	NPC	24h		-0.296004	0.00658761	83
LINCSCP_267519	MLS001060837		10uM	PC3	24h	0	-0.295704	0.00664529	83
LINCSCP_22895	SCHEMBL6668531	SLC6A3	10uM	HEPG2	6h	1	-0.295678	0.00665037	83
LINCSCP_64462	BRD-K99958302		5uM	VCAP	6h	1	-0.295566	0.00667187	83
LINCSCP_115787	rifampicin		3.33uM	HS578T	24h		-0.295562	0.00667264	83
LINCSCP_14218	Midostaurin	FLT3|KDR|KIT|PDGFRA|PDGFRB|PRKCA|PRKCB|PRKCD|PRKCE|PRKCG|PRKCH|PRKCI|PRKCQ|PRKCZ|PRKD1|PRKD3	10uM	HA1E	6h	1	-0.295516	0.00668161	83
LINCSCP_6015	BRD-K05114711		10uM	A549	6h	1	-0.295441	0.00669624	83
LINCSCP_111336	AZD-8330	MAP2K1|MAP2K2	0.04uM	HEPG2	24h		-0.295205	0.00674204	83
LINCSCP_115785	CHIR-99021		0.04uM	HS578T	24h		-0.295146	0.00675373	83
LINCSCP_37857	MLS000583951		10uM	MCF7	24h	0	-0.295119	0.00675892	83
LINCSCP_79975	Alvocidib	CDK1|CDK2|CDK4|CDK5|CDK6|CDK7|CDK8|CDK9|EGFR|PYGM	0.04uM	A375	24h		-0.295082	0.00676619	83
LINCSCP_32736	Tretinoin	RARA|RARB|RARG|RORB	10uM	MCF7	6h	0	-0.294995	0.00678331	83
LINCSCP_7568	NNC 26-9100	GBA|SSTR4	10uM	A549	24h	0	-0.294936	0.00679489	83
LINCSCP_16758	WH-4023	ABL1|SRC	10uM	HA1E	6h	1	-0.29483	0.0068157	83
LINCSCP_151932	UNC1215		0.37uM	PC3	24h		-0.294693	0.00684273	83
LINCSCP_19166	Karakoline		10uM	HCC515	6h	0	-0.294693	0.00684275	83
LINCSCP_12177	Ruxolitinib	JAK1|JAK2|TYK2	0.1uM	BT20	24h	0	-0.294578	0.00686561	83
LINCSCP_48006	Toltrazuril		10uM	PC3	6h	1	-0.294562	0.00686877	83
LINCSCP_944	Tamatinib	SYK	10uM	A375	6h	0	-0.294509	0.00687914	83
LINCSCP_43180	BRD-K82927587		10uM	NPC	24h	1	-0.294458	0.00688931	83
LINCSCP_116020	TAE-684	ALK	10uM	HS578T	3h		-0.294398	0.00690141	83
LINCSCP_19704	CHEMBL2137726		10uM	HCC515	6h	1	-0.29438	0.00690489	83
LINCSCP_243717	Clemastine	HRH1	10uM	MCF7	6h	0	-0.2942	0.00694091	83
LINCSCP_56468	SPECTRUM_000080	NR3C1	10uM	VCAP	6h	1	-0.294141	0.00695283	83
LINCSCP_20798	Avrainvillamide Analog 5		1.11uM	HCC515	24h	0	-0.293937	0.00699387	83
LINCSCP_1466	MLS002471788		10uM	A375	6h	1	-0.293841	0.00701326	83
LINCSCP_27531	BRD-K47686295		5uM	HT29	24h	1	-0.293814	0.00701861	83
LINCSCP_142576	Volasertib (BI 6727)	PLK1	0.04uM	MCF7	24h		-0.293801	0.0070212	83
LINCSCP_79976	SPECTRUM_001579		10uM	A375	24h		-0.293785	0.00702459	83
LINCSCP_116122	Y-39983	ROCK1|ROCK2	10uM	HS578T	3h		-0.293778	0.0070259	83
LINCSCP_240123	Dasatinib	ABL1|BCR|BLK|EPHA2|FGR|FRK|FYN|HCK|KIT|LCK|LYN|PDGFRB|SRC|SRMS|YES1	10uM	MCF7	6h	1	-0.293757	0.00703017	83
LINCSCP_70247	I-BET151		1.11uM	A375	24h		-0.293745	0.00703266	83
LINCSCP_277863	BRD-K30267135		10uM	PC3	24h	0	-0.293688	0.00704413	83
LINCSCP_92296	Zuclomiphene	ESR1	10uM	HA1E	24h		-0.293687	0.00704434	83
LINCSCP_30876	Tozasertib	ABL1|AURKA|AURKB|AURKC|BCR|FLT3|JAK2	10uM	MCF7	6h	0	-0.293643	0.00705329	83
LINCSCP_32523	MLS-0435526.0001		10uM	MCF7	24h	1	-0.293553	0.00707164	83
LINCSCP_179498	GW-5074	RAF1	10uM	A375	6h	0	-0.293317	0.00711991	83
LINCSCP_88597	AT 7867		1.11uM	HA1E	24h		-0.293046	0.00717561	83
LINCSCP_163734	Sirolimus	FKBP1A|MTOR	0.37uM	SKBR3	24h		-0.292791	0.00722834	83
LINCSCP_480	L 168049	GCGR	10uM	A375	6h	0	-0.292709	0.00724537	83
LINCSCP_21926	MLS002425843		10uM	HEPG2	6h	1	-0.292614	0.0072652	83
LINCSCP_15120	Thioridazine	DRD1|DRD2|DRD3|DRD4|HTR2A|HTR2C	10uM	HA1E	6h	0	-0.292561	0.00727617	83
LINCSCP_24921	BMS-387032	CDK2|CDK7|CDK9	0.5uM	HS578T	6h	0	-0.292553	0.00727781	83
LINCSCP_158040	Tiagabine	SLC6A1	0.37uM	PC3	24h		-0.292536	0.00728145	83
LINCSCP_193596	BRD-K46555627		10uM	A549	24h	1	-0.292529	0.00728296	83
LINCSCP_54116	BRD-A81936046		10uM	SW620	6h	1	-0.292488	0.00729155	83
LINCSCP_145810	Dasatinib	ABL1|BCR|BLK|EPHA2|FGR|FRK|FYN|HCK|KIT|LCK|LYN|PDGFRB|SRC|SRMS|YES1	0.37uM	MDAMB231	3h		-0.292448	0.00729982	83
LINCSCP_6858	Trimethobenzamide	DRD2	10uM	A549	24h	0	-0.29241	0.00730774	83
LINCSCP_309746	BRD-K23872647		30uM	VCAP	24h	0	-0.292362	0.00731799	83
LINCSCP_111525	Momelotinib	JAK1|JAK2	1.11uM	HEPG2	24h		-0.292335	0.00732353	83
LINCSCP_21102	Gefitinib	EGFR	0.1uM	HCC515	6h	0	-0.292254	0.00734058	83
LINCSCP_115021	Alpelisib	PIK3CA	10uM	HS578T	24h		-0.292227	0.00734623	83
LINCSCP_10276	SMR000220152		0.1uM	A549	6h	0	-0.292169	0.00735845	83
LINCSCP_84371	Vandetanib	EGFR|EPHA1|EPHA10|EPHA2|EPHA3|EPHA4|EPHA5|EPHA6|EPHA7|EPHA8|EPHB1|EPHB2|EPHB3|EPHB4|EPHB6|ERBB2|ERBB3|ERBB4|FLT1|FLT4|KDR|PTK6|RET|SRC|TEK	3.33uM	ASC	24h		-0.292122	0.00736851	83
LINCSCP_6843	Indirubin-3'monoxime	CDK1|CDK2|CDK5	10uM	A549	24h	0	-0.292038	0.00738613	83
LINCSCP_28853	CHEMDIV3_016432		3uM	HUH7	24h	0	-0.291968	0.00740094	83
LINCSCP_35904	CHEMBL258148	CTSL	0.1uM	MCF7	24h	0	-0.291929	0.00740925	83
LINCSCP_152175	XMD 8-92	MAPK7	0.12uM	PC3	24h		-0.291877	0.00742043	83
LINCSCP_48174	BRD-K04239420		5uM	PC3	24h	1	-0.291843	0.00742761	83
LINCSCP_51376	Dasatinib	ABL1|BCR|BLK|EPHA2|FGR|FRK|FYN|HCK|KIT|LCK|LYN|PDGFRB|SRC|SRMS|YES1	0.5uM	SKBR3	24h	0	-0.291775	0.00744196	83
LINCSCP_127581	Tanaproget		0.04uM	HT29	24h		-0.291757	0.00744597	83
LINCSCP_108317	TAK-285	EGFR|ERBB2	10uM	HELA	24h		-0.291733	0.00745096	83
LINCSCP_33921	ZINC00158302		10uM	MCF7	24h	0	-0.291674	0.00746356	83
LINCSCP_33931	MLS001030493		10uM	MCF7	24h	1	-0.291527	0.00749513	83
LINCSCP_8563	BRD-K74656908		5uM	A549	24h	1	-0.291498	0.00750131	83
LINCSCP_6894	Toltrazuril		10uM	A549	24h	0	-0.291427	0.00751648	83
LINCSCP_115054	Ruxolitinib	JAK1|JAK2|TYK2	0.37uM	HS578T	24h		-0.291426	0.00751667	83
LINCSCP_159615	AZD3514	AR	3.33uM	PC3	24h		-0.291388	0.00752498	83
LINCSCP_163532	Tamatinib	SYK	0.12uM	SKBR3	24h		-0.291343	0.0075346	83
LINCSCP_87796	Fedratinib	FLT3|JAK2	1.11uM	HA1E	24h		-0.29131	0.00754179	83
LINCSCP_33839	MLS000778276		10uM	MCF7	24h	1	-0.291303	0.00754329	83
LINCSCP_12076	HG6-64-1		1uM	BT20	6h	0	-0.291257	0.00755314	83
LINCSCP_195871	BRD-K19915020		5uM	A549	24h	1	-0.291112	0.00758439	83
LINCSCP_51347	WH-4-025		10uM	SKBR3	24h	1	-0.29098	0.00761321	83
LINCSCP_34989	BRD-K86728331		5uM	MCF7	24h	1	-0.290934	0.0076231	83
LINCSCP_251530	Tamatinib	SYK	10uM	MCF7	6h	0	-0.290783	0.00765596	83
LINCSCP_39189	WH-4-025		1uM	MDAMB231	6h	0	-0.290636	0.0076882	83
LINCSCP_91994	Moxonidine	NISCH	0.12uM	HA1E	24h		-0.290497	0.00771873	83
LINCSCP_148282	HMN-214	CSF1R|FLT1|FLT3|FLT4|KDR|KIT|PDGFRB|RET	0.04uM	NPC.CAS9	24h		-0.290466	0.00772567	83
LINCSCP_157558	Idelalisib	PIK3CD|PIK3CG	0.04uM	PC3	24h		-0.290453	0.0077285	83
LINCSCP_65841	BRD-K60783789		10uM	VCAP	6h	0	-0.290417	0.0077364	83
LINCSCP_160320	Terbinafine		0.12uM	PC3	24h		-0.290412	0.00773751	83
LINCSCP_55845	FK888	TACR1	10uM	VCAP	6h	1	-0.289989	0.00783115	83
LINCSCP_133254	CHEMBL1673039	LRRK2|MAPK7	10uM	MCF7	24h		-0.289806	0.00787206	83
LINCSCP_144236	GSK-461364	PLK1	0.37uM	MCF7	24h		-0.289635	0.00791045	83
LINCSCP_113477	BMS-387032	CDK2|CDK7|CDK9	1.11uM	HME1	3h		-0.289626	0.00791255	83
LINCSCP_50302	6-(4-Hydroxy-6-methoxy-7-methyl-3-oxo-1H-2-benzofuran-5-yl)-4-methylhex-4-enoic acid	IMPDH1|IMPDH2	10uM	PHH	24h	1	-0.289449	0.00795239	83
LINCSCP_50871	VX-11E	MAPK1	0.5uM	RKO	6h	1	-0.289429	0.00795692	83
LINCSCP_7095	4H-1-Benzopyran-4-one, 5,6,7-trimethoxy-3-(2-methoxyphenyl)-		10uM	A549	24h	0	-0.289344	0.00797612	83
LINCSCP_282826	(S)-Tipifarnib		10uM	PL21	6h	1	-0.289266	0.00799374	83
LINCSCP_133787	GSK 525762A		10uM	MCF7	24h		-0.289251	0.00799718	83
LINCSCP_6726	WH-4023	ABL1|SRC	10uM	A549	6h	1	-0.289175	0.00801439	83
LINCSCP_66195	BRD-K96903816		3uM	VCAP	24h	0	-0.289086	0.0080347	83
LINCSCP_145197	apigenin		10uM	MDAMB231	3h		-0.289039	0.0080455	83
LINCSCP_19901	MLS002607703		10uM	HCC515	6h	1	-0.288974	0.00806022	83
LINCSCP_166173	HMN-214	CSF1R|FLT1|FLT3|FLT4|KDR|KIT|PDGFRB|RET	0.04uM	SKL	24h		-0.28897	0.00806112	83
LINCSCP_16821	CHEMBL2143694		10uM	HA1E	6h	1	-0.28866	0.00813232	83
LINCSCP_31135	MLS002264445		10uM	MCF7	24h	1	-0.288543	0.00815925	83
LINCSCP_30432	L-Sulforaphane	NFE2L2	10uM	MCF7	24h	0	-0.288536	0.00816088	83
LINCSCP_108931	ENMD-2076	AURKA|AURKB|CSF1R|FGFR3|FLT3|KDR|KIT|PDGFRA|SRC	1.11uM	HELA	24h		-0.288487	0.00817222	83
LINCSCP_7439	Estriol	ESR1|ESR2	10uM	A549	6h	0	-0.288471	0.00817587	83
LINCSCP_159847	Dilazep	SLC29A1	0.04uM	PC3	24h		-0.288197	0.00823952	83
LINCSCP_113530	AT-7519	CDK1|CDK10|CDK11B|CDK12|CDK13|CDK14|CDK15|CDK16|CDK17|CDK18|CDK19|CDK2|CDK20|CDK3|CDK4|CDK5|CDK6|CDK7|CDK8|CDK9	3.33uM	HME1	3h		-0.288145	0.0082517	83
LINCSCP_175143	Thioguanosine		0.04uM	YAPC	24h		-0.287997	0.00828622	83
LINCSCP_131724	SCHEMBL1564574	CHEK1|CHEK2	10uM	MCF10A	3h		-0.287973	0.00829181	83
LINCSCP_189040	CHEMBL2048846		10uM	A549	24h	1	-0.287852	0.00832041	83
LINCSCP_22642	XMD-16144		10uM	HEPG2	6h	1	-0.287827	0.00832613	83
LINCSCP_132432	Fedratinib	FLT3|JAK2	10uM	MCF7	3h		-0.287753	0.00834366	83
LINCSCP_151742	Quizartinib	CSF1R|FLT3|KIT|PDGFRA|PDGFRB|RET	0.37uM	PC3	24h		-0.287559	0.00838936	83
LINCSCP_113320	Alvocidib	CDK1|CDK2|CDK4|CDK5|CDK6|CDK7|CDK8|CDK9|EGFR|PYGM	3.33uM	HME1	3h		-0.28751	0.008401	83
LINCSCP_175923	NIKETHAMIDE		3.33uM	YAPC	24h		-0.287483	0.00840735	83
LINCSCP_52598	NNC 63-0532	OPRL1	10uM	SKB	24h	1	-0.287421	0.00842224	83
LINCSCP_15187	BRD-A43331270-001-01-6	ADRA1A|CACNA1C	10uM	HA1E	24h	1	-0.287378	0.00843226	83
LINCSCP_70643	AZD 1480	JAK1|JAK2	0.04uM	A375	24h		-0.287313	0.00844772	83
LINCSCP_113441	CGP 60474	CDK1	1.11uM	HME1	3h		-0.287209	0.00847266	83
LINCSCP_113580	noscapine		0.37uM	HME1	3h		-0.28717	0.00848206	83
LINCSCP_131015	Apitolisib (gdc-0980, rg7422)	PIK3CA|PIK3CB|PIK3CD|PIK3CG|MTOR	10uM	MCF10A	3h		-0.286946	0.00853567	83
LINCSCP_201176	Vorinostat	HDAC1|HDAC2|HDAC3|HDAC6|HDAC8	0.01uM	A549	24h	0	-0.286916	0.00854289	83
LINCSCP_93942	Dexniguldipine		10uM	HA1E	24h		-0.286856	0.00855718	83
LINCSCP_61406	BRD-K07613753		5uM	VCAP	24h	1	-0.286822	0.0085655	83
LINCSCP_59485	BRD-K52111234		10uM	VCAP	24h	0	-0.28672	0.0085902	83
LINCSCP_50575	Fedratinib	FLT3|JAK2	10uM	PL21	6h	1	-0.286717	0.00859078	83
LINCSCP_278238	Wortmannin	PIK3CA|PIK3CG|PLK1	10uM	PC3	24h	0	-0.28667	0.00860215	83
LINCSCP_22524	Lestaurtinib	FLT3|JAK2|NTRK1|NTRK2|NTRK3|RET	10uM	HEPG2	6h	1	-0.28664	0.00860935	83
LINCSCP_48450	BRD-K65085267		10uM	PC3	24h	1	-0.286484	0.0086472	83
LINCSCP_159570	FK888	TACR1	0.12uM	PC3	24h		-0.286442	0.00865759	83
LINCSCP_142399	Tolvaptan	AVPR2	1.11uM	MCF7	24h		-0.286379	0.00867289	83
LINCSCP_88595	AT 7867		10uM	HA1E	24h		-0.286281	0.0086968	83
LINCSCP_117047	Masitinib	FGFR3|KIT|LYN|PDGFRA|PDGFRB	0.12uM	HT29	24h		-0.286192	0.00871864	83
LINCSCP_4104	GSK-1070916	AURKB|AURKC	5uM	A375	6h	0	-0.286172	0.00872353	83
LINCSCP_34664	Oxolamine		10uM	MCF7	24h	1	-0.286147	0.00872954	83
LINCSCP_113487	Dasatinib	ABL1|BCR|BLK|EPHA2|FGR|FRK|FYN|HCK|KIT|LCK|LYN|PDGFRB|SRC|SRMS|YES1	10uM	HME1	3h		-0.286076	0.00874695	83
LINCSCP_8503	BRD-K46381939		5uM	A549	24h	1	-0.286022	0.00876019	83
LINCSCP_83699	EMF-sumo1-1		3.33uM	ASC.C	24h		-0.286009	0.00876349	83
LINCSCP_100421	SCHEMBL16226502	HSP90AA1	10uM	HCC515	24h		-0.286008	0.00876368	83
LINCSCP_23601	U 0126	MAP2K1|MAP2K2	3uM	HEPG2	6h	0	-0.28594	0.00878033	83
LINCSCP_86418	noscapine		10uM	BT20	3h		-0.28578	0.00881993	83
LINCSCP_30579	CHEMBL3182405		10uM	MCF7	24h	1	-0.285755	0.00882609	83
LINCSCP_150391	CHEMBL1950303		0.12uM	NPC.TAK	24h		-0.285699	0.00883989	83
LINCSCP_15215	Thioridazine	DRD1|DRD2|DRD3|DRD4|HTR2A|HTR2C	10uM	HA1E	24h	1	-0.28569	0.0088423	83
LINCSCP_71393	Cefdinir		1.11uM	A375	24h		-0.285683	0.0088439	83
LINCSCP_23692	PD-98059	MAP2K1	20uM	HEPG2	6h	0	-0.285667	0.00884801	83
LINCSCP_3249	BRD-K11401851		5uM	A375	24h	1	-0.28566	0.00884965	83
LINCSCP_21141	YK 4-279	DHX9|FLI1	10uM	HCT116	6h	1	-0.285535	0.00888083	83
LINCSCP_13992	Niguldipine	ADRA1A|CACNA1C	10uM	HA1E	24h	0	-0.285495	0.0088906	83
LINCSCP_10521	MLS000709026	RAD51	40uM	AGS	6h	1	-0.285423	0.00890855	83
LINCSCP_50455	LY 2183240	FAAH	10uM	PHH	6h	0	-0.285347	0.0089276	83
LINCSCP_13880	BIO2_000029		10uM	HA1E	6h	1	-0.285342	0.00892876	83
LINCSCP_142547	R-7128		10uM	MCF7	24h		-0.285317	0.00893512	83
LINCSCP_58604	BRD-K53592093-001-01-3		10uM	VCAP	24h	0	-0.285313	0.00893604	83
LINCSCP_130145	Saracatinib	ABL1|SRC	0.04uM	LNCAP	3h		-0.285174	0.00897101	83
LINCSCP_152284	Aurora A Inhibitor I	AURKA	0.37uM	PC3	24h		-0.285168	0.00897255	83
LINCSCP_163284	Foretinib	FLT1|FLT3|FLT4|KDR|KIT|MET|PDGFRA|PDGFRB|TEK	3.33uM	SKBR3	3h		-0.285163	0.00897361	83
LINCSCP_49730	GSK-1070916	AURKB|AURKC	5uM	PC3	24h	0	-0.285129	0.00898223	83
LINCSCP_445	2-Phenylaminoadenosine	ADORA2A	10uM	A375	6h	0	-0.285082	0.0089941	83
LINCSCP_33847	AC1OA39F		10uM	MCF7	24h	0	-0.285014	0.00901109	83
LINCSCP_11539	Rutin	AKR1C3	10uM	ASC	24h	1	-0.284984	0.00901885	83
LINCSCP_52984	BMS-754807	IGF1R|INSR	10uM	SKLU1	6h	1	-0.284931	0.0090321	83
LINCSCP_6073	ZINC01282667		10uM	A549	6h	1	-0.284827	0.00905845	83
LINCSCP_39212	Dasatinib	ABL1|BCR|BLK|EPHA2|FGR|FRK|FYN|HCK|KIT|LCK|LYN|PDGFRB|SRC|SRMS|YES1	0.5uM	MDAMB231	6h	0	-0.284807	0.00906361	83
LINCSCP_219252	Spiramide	HTR1A|HTR2A	10uM	HEPG2	6h	1	-0.284805	0.00906406	83
LINCSCP_85412	Ruxolitinib	JAK1|JAK2|TYK2	1.11uM	BT20	24h		-0.284789	0.00906805	83
LINCSCP_16720	Dovitinib	EGFR|FGFR1|FGFR2|FGFR3|FLT1|FLT3|FLT4|KDR|KIT|PDGFRA|PDGFRB	10uM	HA1E	6h	1	-0.284771	0.00907255	83
LINCSCP_76593	Fluphenazine	DRD1|DRD2	0.04uM	A375	24h		-0.284755	0.0090768	83
LINCSCP_83716	HY-11007	ABL1|BCR	10uM	ASC.C	24h		-0.284679	0.00909607	83
LINCSCP_23693	PD-98059	MAP2K1	5uM	HEPG2	6h	0	-0.284606	0.00911462	83
LINCSCP_66782	13-Hydroxy-8,14,19-trimethoxy-4,10,12,16-tetramethyl-3,20,22-trioxo-2-azabicyclo[16.3.1]docosa-1(21),4,6,10,18-pentaen-9-yl carbamate	HSP90AA1	10uM	HA1E	6h	0	-0.284552	0.0091284	83
LINCSCP_44818	6-(7-Hydroxy-6,7-dihydro-5H-pyrrolo[1,2-c]imidazol-7-yl)-n-methyl-2-naphthamide	CYP17A1	40uM	PC3	24h	0	-0.284346	0.00918106	83
LINCSCP_44716	LY-294002	MTOR|PIK3CA|PIK3CB|PIK3CD|PIK3CG|PLK1|PRKDC	10uM	PC3	24h	1	-0.284276	0.00919879	83
LINCSCP_152172	XMD 8-92	MAPK7	3.33uM	PC3	24h		-0.284247	0.00920626	83
LINCSCP_181645	BRD-K66771647		5uM	A375	24h	1	-0.284132	0.00923577	83
LINCSCP_36629	GSK-1070916	AURKB|AURKC	10uM	MCF7	6h	1	-0.28391	0.00929309	83
LINCSCP_53817	(S)-Tipifarnib		10uM	SNUC4	6h	1	-0.283856	0.00930723	83
LINCSCP_10563	NVP-AUY922	HSP90AA1|HSP90AB1	10uM	AGS	6h	1	-0.283838	0.00931181	83
LINCSCP_52847	MEK1/2 Inhibitor	MAP2K1|MAP2K2	10uM	SKB	24h	1	-0.283815	0.0093179	83
LINCSCP_133788	GSK 525762A		3.33uM	MCF7	24h		-0.283709	0.00934542	83
LINCSCP_221687	SCHEMBL17497626		10uM	HEPG2	6h	0	-0.283517	0.00939538	83
LINCSCP_96015	Dasatinib	ABL1|BCR|BLK|EPHA2|FGR|FRK|FYN|HCK|KIT|LCK|LYN|PDGFRB|SRC|SRMS|YES1	1.11uM	HA1E	24h		-0.283496	0.00940087	83
LINCSCP_241594	BCL-2 Inhibitor	BCL2	10uM	MCF7	24h	0	-0.283489	0.00940278	83
LINCSCP_49044	BRD-K89833083		10uM	PC3	24h	1	-0.283446	0.00941402	83
LINCSCP_59277	MLS001030493		10uM	VCAP	24h	0	-0.283408	0.00942388	83
LINCSCP_163657	Dasatinib	ABL1|BCR|BLK|EPHA2|FGR|FRK|FYN|HCK|KIT|LCK|LYN|PDGFRB|SRC|SRMS|YES1	0.37uM	SKBR3	24h		-0.283347	0.00944002	83
LINCSCP_251470	OSI-027	MTOR	0.1uM	MCF7	24h	0	-0.28322	0.00947333	83
LINCSCP_97804	Fluspirilene	DRD2|HTR2A	10uM	HA1E	24h		-0.283014	0.00952779	83
LINCSCP_270659	MEGXP0_000778		10uM	PC3	24h	0	-0.282988	0.00953459	83
LINCSCP_15531	SMR001317659		0.5uM	HA1E	6h	0	-0.282958	0.00954248	83
LINCSCP_39714	Parbendazole	TUBB	0.5uM	MDST8	6h	1	-0.282957	0.00954286	83
LINCSCP_109003	SKF-83959		1.11uM	HELA	24h		-0.282903	0.00955726	83
LINCSCP_37808	ST-4062971		1uM	MCF7	6h	0	-0.282713	0.00960769	83
LINCSCP_55217	Piplartine		10uM	TYKNU	6h	1	-0.282651	0.00962416	83
LINCSCP_139225	Cilengitide		3.33uM	MCF7	24h		-0.282626	0.00963082	83
LINCSCP_69941	FR-180204	MAPK1|MAPK3	0.04uM	A375	24h		-0.282612	0.00963459	83
LINCSCP_127522	Sertaconazole		10uM	HT29	24h		-0.282416	0.00968711	83
LINCSCP_80131	ARN-509	AR	0.04uM	A375	24h		-0.28229	0.00972111	83
LINCSCP_244794	Crotamitex		10uM	MCF7	6h	1	-0.282241	0.00973432	83
LINCSCP_38406	STK721917		3uM	MCF7	24h	0	-0.282189	0.00974828	83
LINCSCP_21105	Resveratrol	PTGS1|PTGS2|SIRT1	0.01uM	HCC515	6h	1	-0.282133	0.00976334	83
LINCSCP_157553	Idelalisib	PIK3CD|PIK3CG	10uM	PC3	24h		-0.282105	0.00977114	83
LINCSCP_14151	Nortriptyline	KCNJ10|SLC6A2|SLC6A4	10uM	HA1E	24h	0	-0.282033	0.00979054	83
LINCSCP_44386	SR59230A	ADRB3	10uM	PC3	24h	0	-0.282022	0.00979342	83
LINCSCP_69363	Tamatinib	SYK	3.33uM	A375	24h		-0.281935	0.00981703	83
LINCSCP_309913	AC1O9B13		30uM	VCAP	6h	0	-0.281897	0.00982744	83
LINCSCP_115072	Momelotinib	JAK1|JAK2	0.37uM	HS578T	24h		-0.281807	0.00985202	83
LINCSCP_88636	GSK-461364	PLK1	3.33uM	HA1E	24h		-0.281736	0.00987121	83
LINCSCP_87785	PIK-93		1.11uM	HA1E	24h		-0.281708	0.00987893	83
LINCSCP_234087	Cyclosporine	PPIA|PPP3CA	10uM	JHUEM2	6h	1	-0.281701	0.00988072	83
LINCSCP_102582	GSK 525762A		0.37uM	HELA	24h		-0.281693	0.00988309	83
LINCSCP_146601	FR-180204	MAPK1|MAPK3	0.12uM	NEU	24h		-0.281589	0.00991144	83
LINCSCP_38044	BRD-K38725747		0.5uM	MCF7	6h	0	-0.28136	0.00997443	83
LINCSCP_10587	Vemurafenib	BRAF	10uM	AGS	6h	1	-0.281331	0.0099823	83
LINCSCP_56084	Meadacid		10uM	VCAP	24h	0	-0.281318	0.00998603	83
LINCSCP_199463	BRD-K96521176		5uM	A549	24h	1	-0.281306	0.00998931	83
LINCSCP_97356	Volasertib (BI 6727)	PLK1	3.33uM	HA1E	24h		-0.281286	0.00999477	83
LINCSCP_117660	Pyrazolanthrone	MAPK10|MAPK8|MAPK9|TTK	0.37uM	HT29	24h		-0.281276	0.00999767	83
LINCSCP_116010	AT-7519	CDK1|CDK10|CDK11B|CDK12|CDK13|CDK14|CDK15|CDK16|CDK17|CDK18|CDK19|CDK2|CDK20|CDK3|CDK4|CDK5|CDK6|CDK7|CDK8|CDK9	1.11uM	HS578T	3h		-0.281184	0.010023	83
LINCSCP_32455	H-9	PRKACA	10uM	MCF7	24h	0	-0.281122	0.0100402	83
LINCSCP_296258	Diflunisal	PTGS1|PTGS2	10uM	VCAP	6h	1	-0.281067	0.0100553	83
LINCSCP_44994	MK-2206	AKT1|AKT2|AKT3	10uM	PC3	24h	1	-0.281013	0.0100702	83
LINCSCP_142574	Volasertib (BI 6727)	PLK1	0.37uM	MCF7	24h		-0.280992	0.0100761	83
LINCSCP_59594	Ethacrynic acid	SLC12A1	10uM	VCAP	6h	0	-0.280972	0.0100818	83
LINCSCP_167396	Trimipramine	ADRA1A|ADRA1B|ADRA1D|DRD2|HRH1|HTR2A|HTR2C|SLC6A2|SLC6A3|SLC6A4	10uM	YAPC	24h		-0.280916	0.0100975	83
LINCSCP_7614	Skatole	CYP2F1	10uM	A549	24h	0	-0.280795	0.010131	83
LINCSCP_35714	FTI276	FNTA	0.001uM	MCF7	24h	0	-0.280682	0.0101625	83
LINCSCP_40253	GW843682X	PLK1|PLK3	10uM	NCIH508	6h	1	-0.28065	0.0101718	83
LINCSCP_21528	Bisacodyl		10uM	HEPG2	6h	1	-0.280627	0.0101781	83
LINCSCP_167759	GSK 525762A		0.37uM	YAPC	24h		-0.280521	0.0102079	83
LINCSCP_145876	SCHEMBL1564574	CHEK1|CHEK2	0.37uM	MDAMB231	3h		-0.280515	0.0102094	83
LINCSCP_16349	ST50851843		10uM	HA1E	6h	1	-0.280511	0.0102106	83
LINCSCP_166639	Torsemide	SLC12A1	0.04uM	YAPC	24h		-0.280427	0.0102344	83
LINCSCP_12898	L-Sulforaphane	NFE2L2	10uM	EFO27	6h	1	-0.280418	0.0102369	83
LINCSCP_8683	BRD-K82154894		5uM	A549	24h	1	-0.280383	0.0102466	83
LINCSCP_8753	BRD-K71038516		5uM	A549	24h	1	-0.280358	0.0102537	83
LINCSCP_147080	CHEMBL3188661	DDR1	3.33uM	NEU	24h		-0.280355	0.0102545	83
LINCSCP_310071	BRD-K85946956		10uM	VCAP	24h	1	-0.28035	0.0102561	83
LINCSCP_19086	Cimetidine	HRH2	10uM	HCC515	6h	0	-0.280294	0.0102718	83
LINCSCP_232137	BRD-K79356120		5uM	HT29	24h	1	-0.280292	0.0102725	83
LINCSCP_159616	AZD3514	AR	1.11uM	PC3	24h		-0.280262	0.0102809	83
LINCSCP_63796	BRD-K41354272		5uM	VCAP	6h	1	-0.280086	0.0103306	83
LINCSCP_174782	NVP DPP 728 dihydrochloride		0.37uM	YAPC	24h		-0.280067	0.0103361	83
LINCSCP_133744	PFI-1		0.04uM	MCF7	24h		-0.280062	0.0103377	83
LINCSCP_102760	Dabrafenib	BRAF	3.33uM	HELA	24h		-0.279992	0.0103574	83
LINCSCP_145279	Trametinib	MAP2K1|MAP2K2	0.12uM	MDAMB231	3h		-0.279868	0.0103927	83
LINCSCP_80879	Etanidazole		10uM	A375	24h		-0.279832	0.0104032	83
LINCSCP_83935	AZD 1480	JAK1|JAK2	0.37uM	ASC.C	24h		-0.279628	0.0104615	83
LINCSCP_46052	Naftopidil		10uM	PC3	24h	0	-0.279601	0.0104693	83
LINCSCP_151957	Dasatinib	ABL1|BCR|BLK|EPHA2|FGR|FRK|FYN|HCK|KIT|LCK|LYN|PDGFRB|SRC|SRMS|YES1	0.12uM	PC3	24h		-0.279461	0.0105097	83
LINCSCP_22585	WZ 4002	EGFR|ERBB2	10uM	HEPG2	6h	1	-0.279432	0.0105179	83
LINCSCP_48093	Resveratrol	PTGS1|PTGS2|SIRT1	5uM	PC3	24h	0	-0.279413	0.0105234	83
LINCSCP_238299	Palonosetron	HTR3A	10uM	MCF7	24h	0	-0.279379	0.0105333	83
LINCSCP_104980	Fiacitabine		10uM	HELA	24h		-0.279233	0.0105755	83
LINCSCP_87260	CHEMBL3188661	DDR1	1.11uM	CD34	24h		-0.279013	0.0106395	83
LINCSCP_94015	Y-39983	ROCK1|ROCK2	3.33uM	HA1E	24h		-0.278814	0.0106976	83
LINCSCP_85332	Fedratinib	FLT3|JAK2	10uM	BT20	24h		-0.278729	0.0107225	83
LINCSCP_97360	Volasertib (BI 6727)	PLK1	0.04uM	HA1E	24h		-0.278492	0.0107923	83
LINCSCP_31133	RO-5-3335	RUNX1	10uM	MCF7	24h	0	-0.278478	0.0107965	83
LINCSCP_112123	GSK 1059615	PIK3CA|PIK3CB|PIK3CD|PIK3CG	1.11uM	HEPG2	24h		-0.278264	0.0108597	83
LINCSCP_147102	TAK-715	MAPK14	1.11uM	NEU	24h		-0.278221	0.0108723	83
LINCSCP_3273	BRD-K58072864		5uM	A375	24h	1	-0.278167	0.0108885	83
LINCSCP_22560	CHEMBL2333339		10uM	HEPG2	6h	1	-0.278114	0.0109042	83
LINCSCP_165458	CDK9 Inhibitor		0.12uM	SKL	24h		-0.277976	0.0109454	83
LINCSCP_24270	Tamatinib	SYK	10uM	HS578T	24h	1	-0.27793	0.0109593	83
LINCSCP_34742	Morin		10uM	MCF7	24h	0	-0.277811	0.0109949	83
LINCSCP_50476	SCHEMBL16984308		3uM	PHH	6h	0	-0.277767	0.011008	83
LINCSCP_81410	GSK-3 Inhibitor IX		0.12uM	A549	24h		-0.277687	0.0110321	83
LINCSCP_152186	triptolide		3.33uM	PC3	24h		-0.277627	0.0110502	83
LINCSCP_85410	Ruxolitinib	JAK1|JAK2|TYK2	10uM	BT20	24h		-0.277551	0.0110732	83
LINCSCP_22964	Austricin		10uM	HEPG2	6h	0	-0.277314	0.0111449	83
LINCSCP_99933	Radicicol		0.37uM	HCC515	24h		-0.277312	0.0111455	83
LINCSCP_95041	Apocynin		0.04uM	HA1E	24h		-0.277304	0.0111479	83
LINCSCP_294394	MLS003271309		10uM	VCAP	24h	0	-0.277134	0.0111995	83
LINCSCP_58245	CGS-12066A	HTR1B	10uM	VCAP	6h	1	-0.27697	0.0112497	83
LINCSCP_43813	Tozasertib	ABL1|AURKA|AURKB|AURKC|BCR|FLT3|JAK2	10uM	OV7	6h	1	-0.276907	0.0112688	83
LINCSCP_199076	BRD-K68211814		5uM	A549	24h	1	-0.276898	0.0112716	83
LINCSCP_130266	A-443654		10uM	LNCAP	3h		-0.276883	0.0112761	83
LINCSCP_56756	171179-06-9	EGFR	10uM	VCAP	6h	0	-0.276863	0.0112824	83
LINCSCP_36526	BI-2536	PLK1	1uM	MCF7	24h	0	-0.27674	0.0113201	83
LINCSCP_51597	WH-4-025		0.1uM	SKBR3	6h	0	-0.276711	0.0113292	83
LINCSCP_165142	CHIR-265	BRAF|KDR	0.12uM	SKL.C	24h		-0.276566	0.0113737	83
LINCSCP_34257	Miconazole		10uM	MCF7	24h	0	-0.276477	0.0114012	83
LINCSCP_8518	BRD-K52785744-001-01-7		5uM	A549	24h	1	-0.276458	0.0114073	83
LINCSCP_211587	BRD-K35669573		10uM	HA1E	6h	1	-0.276409	0.0114225	83
LINCSCP_312493	BRD-K60341033		10uM	VCAP	24h	0	-0.276393	0.0114273	83
LINCSCP_13643	9-[3-(3,5-Dimethylpiperazin-1-yl)propyl]-9H-carbazole	SIGMAR1	10uM	HA1E	24h	0	-0.276333	0.0114461	83
LINCSCP_72453	GSK 525762A		10uM	A375	24h		-0.276237	0.0114758	83
LINCSCP_133739	PFI-1		10uM	MCF7	24h		-0.276229	0.0114783	83
LINCSCP_161149	114798-26-4	AGTR1	0.04uM	PC3	24h		-0.276085	0.0115233	83
LINCSCP_50246	Parthenolide		10uM	PHH	24h	1	-0.276079	0.011525	83
LINCSCP_310005	BRD-K31788299		30uM	VCAP	24h	0	-0.276036	0.0115384	83
LINCSCP_237832	CHEMBL1705549		10uM	MCF7	24h	0	-0.276004	0.0115485	83
LINCSCP_143283	cortisone-acetate	TUBA1A|TUBA1B|TUBA1C|TUBA3E|TUBA4A|TUBB|TUBB1|TUBB2A|TUBB2B|TUBB3|TUBB4A|TUBB4B|TUBB6|TUBB8	0.12uM	MCF7	24h		-0.275953	0.0115645	83
LINCSCP_6005	Treprostinil	PTGIR	10uM	A549	6h	1	-0.275912	0.0115773	83
LINCSCP_96521	Dantrolene-13C3	RYR1	0.04uM	HA1E	24h		-0.275862	0.0115931	83
LINCSCP_40091	Vemurafenib	BRAF	10uM	NCIH2073	6h	1	-0.275782	0.0116182	83
LINCSCP_238412	MLS002473426		10uM	MCF7	24h	0	-0.275546	0.0116926	83
LINCSCP_197330	BRD-K70821391		5uM	A549	24h	1	-0.275336	0.0117593	83
LINCSCP_26724	CG-930	MAPK8	10uM	HT29	6h	1	-0.275256	0.0117847	83
LINCSCP_51398	Pictilisib	PIK3CA|PIK3CB|PIK3CD|PIK3CG|PIK3R1|PIK3R2|PIK3R3|PIK3R5	10uM	SKBR3	24h	1	-0.275194	0.0118045	83
LINCSCP_21074	Camptothecin	TOP1	0.001uM	HCC515	6h	0	-0.275194	0.0118045	83
LINCSCP_22561	Pictilisib	PIK3CA|PIK3CB|PIK3CD|PIK3CG|PIK3R1|PIK3R2|PIK3R3|PIK3R5	10uM	HEPG2	6h	1	-0.275175	0.0118107	83
LINCSCP_310049	BRD-K72462994		30uM	VCAP	24h	0	-0.27498	0.0118731	83
LINCSCP_164278	OSI-930	FLT1|FLT4|KDR|KIT	10uM	SKL.C	24h		-0.27497	0.0118761	83
LINCSCP_13491	Tamatinib	SYK	10uM	H1299	6h	1	-0.274871	0.011908	83
LINCSCP_15131	Y-27632	ROCK1|ROCK2	10uM	HA1E	6h	0	-0.274798	0.0119314	83
LINCSCP_8832	BRD-K27530838-019-01-8		5uM	A549	24h	1	-0.274783	0.0119362	83
LINCSCP_14745	Toremifene	ESR1|ESR2	10uM	HA1E	24h	0	-0.274751	0.0119466	83
LINCSCP_94394	ABT737	BCL2|BCL2L1|BCL2L2	10uM	HA1E	24h		-0.274687	0.0119673	83
LINCSCP_64095	BRD-K47663354		5uM	VCAP	6h	1	-0.274603	0.0119945	83
LINCSCP_35111	SCHEMBL17783930		5uM	MCF7	24h	1	-0.274599	0.0119956	83
LINCSCP_243387	Dobutamine	ADRB1|ADRB2	10uM	MCF7	24h	0	-0.274578	0.0120024	83
LINCSCP_116085	EX-8678		0.04uM	HS578T	3h		-0.274554	0.0120103	83
LINCSCP_8288	SA-424763		5uM	A549	24h	1	-0.274537	0.0120158	83
LINCSCP_50816	Tipifarnib	CHURC1-FNTB|FNTA|FNTB	10uM	RKO	6h	1	-0.274534	0.0120167	83
LINCSCP_128005	TPCA-1	IKBKB	1.11uM	HUES3	24h		-0.274534	0.0120167	83
LINCSCP_70232	Epigalocatechin Gallate	FASN	0.04uM	A375	24h		-0.274418	0.0120545	83
LINCSCP_103428	Metronidazole	CYP2C9|CYP3A4	10uM	HELA	24h		-0.274417	0.0120546	83
LINCSCP_283243	VX-11E	MAPK1	0.5uM	RMGI	6h	1	-0.274371	0.0120698	83
LINCSCP_48762	BRD-K35247118		10uM	PC3	24h	1	-0.274362	0.0120725	83
LINCSCP_17728	AZD-1775	WEE1	10uM	HCC15	6h	1	-0.274336	0.0120811	83
LINCSCP_12915	BIBR-1532	TERT	80uM	EFO27	6h	1	-0.274245	0.0121108	83
LINCSCP_134061	JNJ-38877605	MET	10uM	MCF7	24h		-0.274241	0.0121122	83
LINCSCP_115015	Erlotinib	EGFR	10uM	HS578T	24h		-0.274218	0.0121196	83
LINCSCP_295950	ZINC01045466		10uM	VCAP	6h	1	-0.274181	0.0121317	83
LINCSCP_118260	AMIKACIN HYDRATE		0.37uM	HT29	24h		-0.274164	0.0121372	83
LINCSCP_14334	Parthenolide		10uM	HA1E	6h	0	-0.27416	0.0121385	83
LINCSCP_4074	GSK-1070916	AURKB|AURKC	10uM	A375	24h	0	-0.274137	0.0121462	83
LINCSCP_57850	MLS002607805		10uM	VCAP	6h	0	-0.274044	0.0121765	83
LINCSCP_283238	16,16-Dimethyl prostaglandin e2	HPGD	10uM	RMGI	6h	1	-0.274033	0.0121802	83
LINCSCP_64482	SCHEMBL16226502	HSP90AA1	1uM	VCAP	24h	0	-0.274012	0.0121871	83
LINCSCP_193709	CHEMBL2137336		10uM	A549	6h	0	-0.273948	0.0122078	83
LINCSCP_128006	TPCA-1	IKBKB	0.37uM	HUES3	24h		-0.273943	0.0122095	83
LINCSCP_30358	GSK-3 Inhibitor II	GSK3B	10uM	MCF7	6h	0	-0.273931	0.0122136	83
LINCSCP_145182	SB590885		0.37uM	MDAMB231	3h		-0.273913	0.0122193	83
LINCSCP_152207	SCHEMBL16980224	AURKA	0.12uM	PC3	24h		-0.273901	0.0122233	83
LINCSCP_115896	PHA-793887	CDK1|CDK10|CDK11B|CDK12|CDK13|CDK14|CDK15|CDK16|CDK17|CDK18|CDK19|CDK2|CDK20|CDK3|CDK4|CDK5|CDK6|CDK7|CDK8|CDK9	1.11uM	HS578T	3h		-0.273856	0.0122381	83
LINCSCP_112682	TAK-715	MAPK14	3.33uM	HEPG2	24h		-0.273829	0.012247	83
LINCSCP_112124	GSK 1059615	PIK3CA|PIK3CB|PIK3CD|PIK3CG	0.37uM	HEPG2	24h		-0.273804	0.0122552	83
LINCSCP_130766	Momelotinib	JAK1|JAK2	0.37uM	MCF10A	24h		-0.273703	0.0122887	83
LINCSCP_115923	CGP 60474	CDK1	0.04uM	HS578T	3h		-0.273577	0.0123302	83
LINCSCP_113478	BMS-387032	CDK2|CDK7|CDK9	0.37uM	HME1	3h		-0.273559	0.0123365	83
LINCSCP_191356	ZINC00952128		10uM	A549	6h	0	-0.273544	0.0123414	83
LINCSCP_69841	COT Inhibitor-2		3.33uM	A375	24h		-0.27352	0.0123493	83
LINCSCP_165190	Regorafenib	ABL1|BRAF|DDR2|FGFR1|FGFR2|FLT1|FLT4|FRK|KDR|KIT|MAPK11|PDGFRA|PDGFRB|RAF1|RET|TEK	0.12uM	SKL.C	24h		-0.27344	0.0123758	83
LINCSCP_197997	BRD-M77861050		5uM	A549	24h	1	-0.273405	0.0123875	83
LINCSCP_57145	SRT-1720	SIRT1	10uM	VCAP	6h	0	-0.273332	0.0124116	83
LINCSCP_19111	Bromhexine		10uM	HCC515	6h	1	-0.273297	0.0124234	83
LINCSCP_59477	BRD-K41431262		10uM	VCAP	24h	1	-0.273267	0.0124336	83
LINCSCP_8467	BRD-K28035139		5uM	A549	24h	1	-0.273149	0.012473	83
LINCSCP_50640	TGX-115		100uM	PL21	6h	1	-0.273146	0.0124738	83
LINCSCP_133091	A-443654		10uM	MCF7	3h		-0.273103	0.0124884	83
LINCSCP_10374	BMS-536924	IGF1R	10uM	A673	6h	1	-0.2731	0.0124893	83
LINCSCP_38402	SCHEMBL17515404		10uM	MCF7	24h	0	-0.273051	0.0125058	83
LINCSCP_199905	BRD-K48528505		5uM	A549	24h	1	-0.27301	0.0125196	83
LINCSCP_770	BI-2536	PLK1	10uM	A375	24h	1	-0.273009	0.0125197	83
LINCSCP_244852	Paroxetine	SLC6A4	10uM	MCF7	6h	0	-0.273006	0.0125207	83
LINCSCP_19671	ML224		10uM	HCC515	6h	1	-0.27298	0.0125295	83
LINCSCP_154497	Phenformin		0.37uM	PC3	24h		-0.272969	0.0125333	83
LINCSCP_101651	GLPG0634	JAK1	10uM	HELA	24h		-0.272907	0.0125543	83
LINCSCP_25594	N9-Isopropylolomoucine	CDK1|CDK5	100uM	HT29	24h	0	-0.272813	0.0125857	83
LINCSCP_57547	CHEMBL1374544		10uM	VCAP	24h	0	-0.272775	0.0125988	83
LINCSCP_92018	Amodiaquine	HNMT	0.12uM	HA1E	24h		-0.272567	0.0126691	83
LINCSCP_57673	MLS002264481		10uM	VCAP	6h	1	-0.272553	0.0126737	83
LINCSCP_23566	CHEMDIV3_009089		3uM	HEPG2	6h	1	-0.272523	0.012684	83
LINCSCP_84562	GSK 525762A		1.11uM	ASC	24h		-0.27247	0.0127022	83
LINCSCP_234558	KUC111109N		0.5uM	JURKAT	6h	0	-0.272456	0.0127069	83
LINCSCP_250741	CHEMBL416418	ASAH1|UGCG	0.001uM	MCF7	24h	0	-0.272448	0.0127094	83
LINCSCP_28401	MLS004342420		10uM	HT29	24h	0	-0.272411	0.012722	83
LINCSCP_164007	Dasatinib	ABL1|BCR|BLK|EPHA2|FGR|FRK|FYN|HCK|KIT|LCK|LYN|PDGFRB|SRC|SRMS|YES1	3.33uM	SKBR3	3h		-0.272322	0.0127523	83
LINCSCP_11348	Hydrastinine		10uM	ASC	24h	1	-0.272277	0.0127678	83
LINCSCP_64486	Wortmannin	PIK3CA|PIK3CG|PLK1	5uM	VCAP	24h	0	-0.272271	0.0127697	83
LINCSCP_51378	Dasatinib	ABL1|BCR|BLK|EPHA2|FGR|FRK|FYN|HCK|KIT|LCK|LYN|PDGFRB|SRC|SRMS|YES1	1uM	SKBR3	24h	0	-0.272258	0.0127743	83
LINCSCP_99017	GSK-461364	PLK1	0.37uM	HA1E	24h		-0.272204	0.0127928	83
LINCSCP_152217	CHEMBL3188661	DDR1	1.11uM	PC3	24h		-0.27219	0.0127976	83
LINCSCP_41633	SA-85290		0.5uM	NKDBA	24h	1	-0.272163	0.0128066	83
LINCSCP_301938	BRD-K67399667		5uM	VCAP	6h	0	-0.272145	0.0128129	83
LINCSCP_309997	BRD-K23872647		30uM	VCAP	24h	0	-0.272067	0.0128398	83
LINCSCP_13552	TGX-115		100uM	H1299	6h	1	-0.271993	0.0128652	83
LINCSCP_10471	Brefeldin A		0.1uM	AGS	6h	1	-0.271989	0.0128665	83
LINCSCP_20755	61364-37-2	ADRA2A|ADRA2B|ADRA2C|HTR2A|HTR2C|HTR3A	10uM	HCC515	6h	0	-0.271979	0.0128699	83
LINCSCP_22920	H89	PRKACA	10uM	HEPG2	6h	1	-0.271939	0.0128837	83
LINCSCP_11936	WH-4-025		1uM	BT20	6h	0	-0.271873	0.0129062	83
LINCSCP_20865	CHEMBL2143628		10uM	HCC515	24h	1	-0.271865	0.0129093	83
LINCSCP_36836	SCHEMBL16980224	AURKA	10uM	MCF7	24h	0	-0.271809	0.0129285	83
LINCSCP_64855	BRD-K03496358		10uM	VCAP	24h	1	-0.271778	0.0129393	83
LINCSCP_144912	Momelotinib	JAK1|JAK2	0.37uM	MDAMB231	24h		-0.271471	0.0130455	83
LINCSCP_163615	BRD-A24396574-001-01-5		0.37uM	SKBR3	24h		-0.271435	0.0130582	83
LINCSCP_97994	Tosedostat	ANPEP|C9orf3|DNPEP|ENPEP|ERAP1|ERAP2|LAP3|LNPEP|LVRN|METAP1|METAP1D|METAP2|NPEPL1|NPEPPS|RNPEP|RNPEPL1|XPNPEP1|XPNPEP2|XPNPEP3	0.12uM	HA1E	24h		-0.271411	0.0130667	83
LINCSCP_24697	AT 7867		10uM	HS578T	24h	0	-0.271319	0.0130985	83
LINCSCP_165748	Azacitidine	DNMT1|DNMT3A	10uM	SKL	24h		-0.271262	0.0131184	83
LINCSCP_28312	CHEMBL2354415		10uM	HT29	24h	1	-0.271251	0.0131223	83
LINCSCP_263868	SB-202190	MAPK14	10uM	NPC	24h	0	-0.2712	0.0131401	83
LINCSCP_133030	CGP 60474	CDK1	0.04uM	MCF7	3h		-0.271197	0.0131413	83
LINCSCP_16697	WZ 3146	EGFR	10uM	HA1E	6h	1	-0.27113	0.0131649	83
LINCSCP_32456	BRD-K10916986-001-01-6	TUBB	10uM	MCF7	24h	0	-0.27102	0.0132033	83
LINCSCP_45978	MLS001333211	NR3C1	10uM	PC3	6h	1	-0.271016	0.013205	83
LINCSCP_295491	L 2167	PPARD	10uM	VCAP	6h	0	-0.270998	0.0132113	83
LINCSCP_38672	E319		100uM	MCF7	24h	0	-0.270963	0.0132236	83
LINCSCP_52945	Brefeldin A		0.1uM	SKLU1	6h	1	-0.270953	0.0132272	83
LINCSCP_41207	BRD-K41824522		10uM	NEU	24h	1	-0.270936	0.013233	83
LINCSCP_25880	NCGC00012852		10uM	HT29	24h	1	-0.270924	0.0132373	83
LINCSCP_34288	Oxandrolone	AR	10uM	MCF7	24h	0	-0.270912	0.0132415	83
LINCSCP_113491	Dasatinib	ABL1|BCR|BLK|EPHA2|FGR|FRK|FYN|HCK|KIT|LCK|LYN|PDGFRB|SRC|SRMS|YES1	0.12uM	HME1	3h		-0.270911	0.0132416	83
LINCSCP_51480	Alvocidib	CDK1|CDK2|CDK4|CDK5|CDK6|CDK7|CDK8|CDK9|EGFR|PYGM	0.1uM	SKBR3	24h	0	-0.270907	0.0132431	83
LINCSCP_166493	Calcitriol		0.37uM	YAPC	24h		-0.270896	0.0132472	83
LINCSCP_81353	C19H19FN4O3	FGFR1|FLT1|KDR	3.33uM	A549	24h		-0.270787	0.0132855	83
LINCSCP_86485	Y-39983	ROCK1|ROCK2	3.33uM	BT20	3h		-0.270742	0.0133014	83
LINCSCP_43529	Licoagrochacone A		10uM	NPC	24h	0	-0.270705	0.0133148	83
LINCSCP_147445	SGI-1776	PIM1|PIM2|PIM3	0.04uM	NPC.CAS9	24h		-0.2707	0.0133163	83
LINCSCP_22871	Talniflumate	CLCA1	10uM	HEPG2	6h	1	-0.270568	0.0133633	83
LINCSCP_111961	SGI-1776	PIM1|PIM2|PIM3	1.11uM	HEPG2	24h		-0.270532	0.0133761	83
LINCSCP_112236	AT 7867		3.33uM	HEPG2	24h		-0.270515	0.0133819	83
LINCSCP_179375	Ruxolitinib	JAK1|JAK2|TYK2	10uM	A375	6h	1	-0.270452	0.0134044	83
LINCSCP_37820	SCHEMBL16980374		10uM	MCF7	6h	1	-0.270339	0.0134447	83
LINCSCP_158009	N-(4-METHOXYPHENYL)-1-PHENYL-1H-PYRAZOL-3-AMINE		1.11uM	PC3	24h		-0.270322	0.0134508	83
LINCSCP_5225	MLS002264514		10uM	A549	6h	1	-0.270308	0.0134559	83
LINCSCP_8389	BRD-K82488679		5uM	A549	24h	1	-0.270295	0.0134607	83
LINCSCP_23210	CHEMBL2143402		10uM	HEPG2	6h	1	-0.270279	0.0134663	83
LINCSCP_239029	Ramipril	ACE	10uM	MCF7	24h	0	-0.27025	0.0134766	83
LINCSCP_11672	Tamatinib	SYK	1uM	BT20	24h	0	-0.270246	0.0134781	83
LINCSCP_39393	SCHEMBL16065773		10uM	MDAMB231	24h	1	-0.270187	0.0134993	83
LINCSCP_8343	BRD-K00434250		5uM	A549	24h	1	-0.270184	0.0135001	83
LINCSCP_192275	AC1L5AAF	HTR1D	10uM	A549	24h	0	-0.270179	0.013502	83
LINCSCP_250719	SCHEMBL16226502	HSP90AA1	0.001uM	MCF7	24h	0	-0.270177	0.0135029	83
LINCSCP_44983	(S)-Tipifarnib		10uM	PC3	24h	1	-0.270137	0.013517	83
LINCSCP_31364	MLS002264450		10uM	MCF7	24h	1	-0.269973	0.013576	83
LINCSCP_129837	PF-562271	PTK2|PTK2B	1.11uM	LNCAP	24h		-0.269958	0.0135814	83
LINCSCP_8453	BRD-K19362120		5uM	A549	24h	1	-0.269775	0.0136478	83
LINCSCP_35938	COT-10B		1uM	MCF7	24h	0	-0.269672	0.0136851	83
LINCSCP_27814	BRD-K71504944		5uM	HT29	24h	1	-0.269671	0.0136852	83
LINCSCP_240267	PLX-4720	BRAF	10uM	MCF7	24h	0	-0.269665	0.0136875	83
LINCSCP_181805	BRD-K26327304		5uM	A375	24h	1	-0.269623	0.0137027	83
LINCSCP_88640	GSK-461364	PLK1	0.04uM	HA1E	24h		-0.269509	0.0137443	83
LINCSCP_13050	Didesmethylimipramine		10uM	FIBRNPC	24h	1	-0.269508	0.0137446	83
LINCSCP_194902	CHEMBL2358849		5uM	A549	24h	1	-0.269492	0.0137502	83
LINCSCP_115985	A-443654		3.33uM	HS578T	3h		-0.269479	0.0137551	83
LINCSCP_251	Hydroquinine		10uM	A375	24h	1	-0.269439	0.0137698	83
LINCSCP_21577	Salsolinol		10uM	HEPG2	6h	1	-0.269399	0.0137842	83
LINCSCP_80999	Gestrinone		10uM	A375	24h		-0.26924	0.0138426	83
LINCSCP_23712	BRD-K69096174		10uM	HEPG2	6h	0	-0.269197	0.0138582	83
LINCSCP_66830	13-Hydroxy-8,14,19-trimethoxy-4,10,12,16-tetramethyl-3,20,22-trioxo-2-azabicyclo[16.3.1]docosa-1(21),4,6,10,18-pentaen-9-yl carbamate	HSP90AA1	10uM	HA1E	6h	0	-0.269156	0.0138731	83
LINCSCP_35681	3-Aminobenzamide		0.01uM	MCF7	24h	0	-0.269156	0.0138733	83
LINCSCP_144780	SU 11274	MET	0.37uM	MDAMB231	24h		-0.269154	0.0138741	83
LINCSCP_35713	3,5-Bis(4-methylbenzylidene)piperidin-4-one	SENP2|USP1|USP2|USP7	3uM	MCF7	24h	0	-0.269086	0.0138988	83
LINCSCP_31329	MLS002264469		10uM	MCF7	24h	1	-0.269032	0.0139188	83
LINCSCP_28171	BRD-K98988824		5uM	HT29	24h	1	-0.269018	0.0139241	83
LINCSCP_13697	BIO2_000029		10uM	HA1E	24h	0	-0.268973	0.0139406	83
LINCSCP_63554	BRD-K05856102		5uM	VCAP	6h	0	-0.26889	0.0139713	83
LINCSCP_39103	GSK-461364	PLK1	0.5uM	MDAMB231	24h	0	-0.268844	0.0139883	83
LINCSCP_190129	CID 78428958	CACNA1C|CACNA1D|CACNA2D1	10uM	A549	6h	1	-0.268841	0.0139893	83
LINCSCP_8458	BRD-K24272049		5uM	A549	24h	1	-0.268792	0.0140074	83
LINCSCP_62990	BRD-K78420710		5uM	VCAP	6h	0	-0.268781	0.0140114	83
LINCSCP_151377	ZSTK 474	PIK3CG	1.11uM	PC3	24h		-0.268758	0.01402	83
LINCSCP_47011	WZ 3146	EGFR	10uM	PC3	6h	1	-0.268755	0.0140209	83
LINCSCP_144975	Vemurafenib	BRAF	10uM	MDAMB231	3h		-0.268753	0.0140217	83
LINCSCP_133526	Motesanib	FLT1|FLT4|KDR|KIT|PDGFRA|PDGFRB|RET	10uM	MCF7	24h		-0.268738	0.0140276	83
LINCSCP_31310	Triazolothiadiazine, 9		10uM	MCF7	24h	0	-0.268734	0.0140289	83
LINCSCP_220318	Motesanib	FLT1|FLT4|KDR|KIT|PDGFRA|PDGFRB|RET	10uM	HEPG2	6h	1	-0.268705	0.0140396	83
LINCSCP_115957	BMS-387032	CDK2|CDK7|CDK9	0.37uM	HS578T	3h		-0.268652	0.0140592	83
LINCSCP_7751	AC1ME2TO		10uM	A549	24h	1	-0.268635	0.0140655	83
LINCSCP_270717	SAN1_014122		10uM	PC3	24h	1	-0.268594	0.0140807	83
LINCSCP_44088	SKF 81297	DRD1|DRD5	10uM	PC3	6h	1	-0.268594	0.014081	83
LINCSCP_14038	Skiii	SPHK1	10uM	HA1E	24h	0	-0.268589	0.0140827	83
LINCSCP_26314	Chlordiazepoxide	GABRA1|GABRA2|GABRA3|GABRA4|GABRA5|GABRA6|GABRB1|GABRB2|GABRB3|GABRD|GABRE|GABRG1|GABRG2|GABRG3|GABRP|GABRQ	10uM	HT29	6h	1	-0.268488	0.0141205	83
LINCSCP_100283	BMS-777607	AXL|MERTK|MET|MST1R|TYRO3	3.33uM	HCC515	24h		-0.268434	0.0141404	83
LINCSCP_62404	BRD-K68864067		5uM	VCAP	6h	1	-0.268406	0.0141508	83
LINCSCP_145	AC1O7M2R	ADCY2	10uM	A375	6h	0	-0.268404	0.0141515	83
LINCSCP_295708	ZINC01045466		10uM	VCAP	24h	0	-0.268331	0.0141788	83
LINCSCP_51629	Dasatinib	ABL1|BCR|BLK|EPHA2|FGR|FRK|FYN|HCK|KIT|LCK|LYN|PDGFRB|SRC|SRMS|YES1	0.5uM	SKBR3	6h	0	-0.268227	0.0142177	83
LINCSCP_113298	LRRK2-IN-1	LRRK2	0.37uM	HME1	24h		-0.268206	0.0142258	83
LINCSCP_148445	Tivantinib	MET	0.37uM	NPC	24h		-0.268104	0.0142641	83
LINCSCP_16917	BRD-K99756483		10uM	HA1E	6h	1	-0.268099	0.0142658	83
LINCSCP_50957	BMS-536924	IGF1R	10uM	RMGI	6h	1	-0.268092	0.0142686	83
LINCSCP_54219	Isoliquiritigenin	GABBR1	10uM	SW620	6h	1	-0.26809	0.0142694	83
LINCSCP_140411	Ethacrynic acid	SLC12A1	10uM	MCF7	24h		-0.268072	0.014276	83
LINCSCP_54664	SCHEMBL13991002		40uM	SW948	6h	1	-0.268065	0.0142788	83
LINCSCP_50626	423735-93-7		10uM	PL21	6h	1	-0.268019	0.0142959	83
LINCSCP_4266	Ethopropazine	CHRM1	10uM	A549	6h	0	-0.267924	0.0143321	83
LINCSCP_94008	PX 12	TXN|TXNRD1	10uM	HA1E	24h		-0.267783	0.0143854	83
LINCSCP_54676	PKC Beta Inhibitor	PRKCB	10uM	SW948	6h	1	-0.267756	0.0143954	83
LINCSCP_62506	BRD-K13697129		5uM	VCAP	6h	0	-0.267694	0.0144188	83
LINCSCP_14619	Trimipramine	ADRA1A|ADRA1B|ADRA1D|DRD2|HRH1|HTR2A|HTR2C|SLC6A2|SLC6A3|SLC6A4	10uM	HA1E	24h	0	-0.267617	0.0144483	83
LINCSCP_167760	GSK 525762A		0.12uM	YAPC	24h		-0.267573	0.0144649	83
LINCSCP_207139	N-Acetyloctopamine		10uM	FIBRNPC	6h	0	-0.267476	0.0145018	83
LINCSCP_164772	852475-26-4		10uM	SKL.C	24h		-0.26747	0.0145042	83
LINCSCP_310048	BRD-K72462994		10uM	VCAP	24h	1	-0.267467	0.0145055	83
LINCSCP_309980	Phenformin		10uM	VCAP	24h	1	-0.267466	0.0145056	83
LINCSCP_69388	BI-2536	PLK1	1.11uM	A375	24h		-0.267396	0.0145323	83
LINCSCP_25144	Carvedilol	ADRA1A|ADRA1B|ADRA1D|ADRB1|ADRB2|ADRB3	10uM	HT29	6h	1	-0.267395	0.0145328	83
LINCSCP_218557	9-Cis retinol	RARA|RARB|RARG|RORB	40uM	HCT116	6h	1	-0.267393	0.0145336	83
LINCSCP_58961	856437-59-7		10uM	VCAP	24h	1	-0.267375	0.0145406	83
LINCSCP_48023	Dichlorphenamide	CA1|CA12|CA2|CA4	10uM	PC3	6h	1	-0.267373	0.0145414	83
LINCSCP_613	Thalidomide	CRBN|CUL4A|DDB1|RBX1|TNF	10uM	A375	24h	1	-0.267341	0.0145534	83
LINCSCP_24508	WH-4-025		1uM	HS578T	6h	0	-0.26727	0.0145807	83
LINCSCP_165188	Regorafenib	ABL1|BRAF|DDR2|FGFR1|FGFR2|FLT1|FLT4|FRK|KDR|KIT|MAPK11|PDGFRA|PDGFRB|RAF1|RET|TEK	1.11uM	SKL.C	24h		-0.267266	0.0145822	83
LINCSCP_135591	Trimipramine	ADRA1A|ADRA1B|ADRA1D|DRD2|HRH1|HTR2A|HTR2C|SLC6A2|SLC6A3|SLC6A4	3.33uM	MCF7	24h		-0.267225	0.0145979	83
LINCSCP_152173	XMD 8-92	MAPK7	1.11uM	PC3	24h		-0.267161	0.0146226	83
LINCSCP_235492	BAY 61-3606	SYK	0.1uM	MCF10A	6h	0	-0.26713	0.0146343	83
LINCSCP_4102	GSK-1070916	AURKB|AURKC	1uM	A375	6h	0	-0.267114	0.0146404	83
LINCSCP_28704	AC1MJFJP		10uM	HUH7	24h	0	-0.267092	0.0146491	83
LINCSCP_21049	L-Sulforaphane	NFE2L2	10uM	HCC515	6h	1	-0.267071	0.0146573	83
LINCSCP_208486	Diltiazem	CACNA1C|CACNA1D|CACNA1F|CACNA1S	10uM	HA1E	6h	0	-0.267044	0.0146677	83
LINCSCP_116948	OSI-930	FLT1|FLT4|KDR|KIT	3.33uM	HT29	24h		-0.267026	0.0146743	83
LINCSCP_10278	SMR000220152		1uM	A549	6h	0	-0.266975	0.014694	83
LINCSCP_105816	LGX818		0.37uM	HELA	24h		-0.266957	0.0147011	83
LINCSCP_14869	Promazine	CHRM5|DRD2|DRD3|DRD4|HTR2A	10uM	HA1E	6h	0	-0.266836	0.0147477	83
LINCSCP_52042	C28H30CIN5O4S	MET	10uM	SKBR3	6h	0	-0.266755	0.0147792	83
LINCSCP_30914	MLS-0258268.0001		10uM	MCF7	24h	1	-0.26669	0.0148046	83
LINCSCP_115971	Dasatinib	ABL1|BCR|BLK|EPHA2|FGR|FRK|FYN|HCK|KIT|LCK|LYN|PDGFRB|SRC|SRMS|YES1	0.04uM	HS578T	3h		-0.266595	0.0148412	83
LINCSCP_223019	Tamatinib	SYK	10uM	HT115	6h	1	-0.266562	0.0148542	83
LINCSCP_248471	BRD-K56367200		5uM	MCF7	24h	1	-0.266505	0.0148763	83
LINCSCP_115489	Tamatinib	SYK	3.33uM	HS578T	24h		-0.266444	0.0149003	83
LINCSCP_32232	Epothilone A		10uM	MCF7	24h	0	-0.266409	0.0149138	83
LINCSCP_41807	6-(7-Hydroxy-6,7-dihydro-5H-pyrrolo[1,2-c]imidazol-7-yl)-n-methyl-2-naphthamide	CYP17A1	40uM	NOMO1	6h	1	-0.266371	0.0149289	83
LINCSCP_312593	BRD-K96285502		1uM	VCAP	24h	0	-0.26632	0.0149487	83
LINCSCP_188196	Menadione		10uM	A549	6h	0	-0.266275	0.0149664	83
LINCSCP_218856	Allantoin		3uM	HEK293T	24h	0	-0.266229	0.0149844	83
LINCSCP_220576	Raloxifene	ESR1|ESR2	10uM	HEPG2	6h	0	-0.266219	0.0149884	83
LINCSCP_23684	Niacin	HCAR2|HCAR3	10uM	HEPG2	6h	0	-0.266183	0.0150024	83
LINCSCP_115746	13-Hydroxy-8,14,19-trimethoxy-4,10,12,16-tetramethyl-3,20,22-trioxo-2-azabicyclo[16.3.1]docosa-1(21),4,6,10,18-pentaen-9-yl carbamate	HSP90AA1	1.11uM	HS578T	24h		-0.266169	0.015008	83
LINCSCP_41575	Phenylbutanoic acid		10uM	NEU	6h	1	-0.266067	0.0150482	83
LINCSCP_8606	BRD-K10211010		5uM	A549	24h	0	-0.266025	0.0150646	83
LINCSCP_13885	L-733060	TACR1	10uM	HA1E	6h	1	-0.266007	0.0150716	83
LINCSCP_99661	13-Hydroxy-8,14,19-trimethoxy-4,10,12,16-tetramethyl-3,20,22-trioxo-2-azabicyclo[16.3.1]docosa-1(21),4,6,10,18-pentaen-9-yl carbamate	HSP90AA1	3.33uM	HCC515	24h		-0.26594	0.015098	83
LINCSCP_147054	triptolide		0.37uM	NEU	24h		-0.265885	0.0151199	83
LINCSCP_99016	GSK-461364	PLK1	1.11uM	HA1E	24h		-0.265827	0.0151429	83
LINCSCP_113442	CGP 60474	CDK1	0.37uM	HME1	3h		-0.265801	0.0151532	83
LINCSCP_93975	CLIMBAZOLE		0.37uM	HA1E	24h		-0.265784	0.0151598	83
LINCSCP_293910	Estrone Sulfuric acid	ESR1	10uM	VCAP	24h	0	-0.265765	0.0151675	83
LINCSCP_28075	BRD-K36080978		5uM	HT29	24h	1	-0.265744	0.0151756	83
LINCSCP_256844	Rita	MDM2	10uM	NCIH1836	6h	1	-0.265727	0.0151823	83
LINCSCP_72454	GSK 525762A		3.33uM	A375	24h		-0.265723	0.0151841	83
LINCSCP_14887	Piplartine		10uM	HA1E	6h	0	-0.265704	0.0151917	83
LINCSCP_209402	Chlorpromazine	ADRA2A|ADRA2B|ADRA2C|DRD1|DRD2|DRD3|DRD4|DRD5|HRH1|HTR1A|HTR2A|HTR2C|HTR6|HTR7	10uM	HA1E	6h	1	-0.265696	0.0151946	83
LINCSCP_146344	CHEMBL1673039	LRRK2|MAPK7	3.33uM	NEU	24h		-0.26565	0.0152129	83
LINCSCP_892	Blebbistatin	MYH2	40uM	A375	6h	0	-0.26563	0.0152208	83
LINCSCP_64909	TORIN1	MTOR	1uM	VCAP	24h	1	-0.265627	0.0152221	83
LINCSCP_139405	PF-03758309	PAK4	3.33uM	MCF7	24h		-0.265542	0.015256	83
LINCSCP_51345	WH-4-025		0.1uM	SKBR3	24h	0	-0.265526	0.0152626	83
LINCSCP_33867	BRD-K46692335		10uM	MCF7	24h	0	-0.265455	0.0152907	83
LINCSCP_28755	52490-15-0		5uM	HUH7	24h	0	-0.265447	0.015294	83
LINCSCP_164787	CX-5461		0.37uM	SKL.C	24h		-0.265423	0.0153036	83
LINCSCP_31518	DASA-58	PKM	10uM	MCF7	6h	1	-0.265412	0.0153079	83
LINCSCP_54680	ST51005413		10uM	SW948	6h	1	-0.265387	0.0153181	83
LINCSCP_145874	SCHEMBL1564574	CHEK1|CHEK2	3.33uM	MDAMB231	3h		-0.265376	0.0153222	83
LINCSCP_236529	ML162		10uM	MCF7	24h	0	-0.26533	0.0153406	83
LINCSCP_74911	omeprazole		0.04uM	A375	24h		-0.265301	0.0153523	83
LINCSCP_84587	Epigalocatechin Gallate	FASN	0.37uM	ASC	24h		-0.265291	0.0153565	83
LINCSCP_109131	Sertindole	DRD2|HTR2A|HTR2C	10uM	HELA	24h		-0.265244	0.0153752	83
LINCSCP_115222	SCHEMBL570779		0.12uM	HS578T	3h		-0.265238	0.0153776	83
LINCSCP_69574	THZ-2-98-01		1.11uM	A375	24h		-0.265188	0.0153977	83
LINCSCP_21745	10-DEBC	PIM1	20uM	HEPG2	6h	0	-0.265176	0.0154027	83
LINCSCP_2775	SCHEMBL6668531	SLC6A3	10uM	A375	6h	1	-0.265167	0.0154062	83
LINCSCP_14206	GW441756X	NTRK1	10uM	HA1E	6h	1	-0.265162	0.015408	83
LINCSCP_22746	BMY-7378	ADRA1A|ADRA1B|ADRA1D|HTR1A	10uM	HEPG2	6h	1	-0.26513	0.0154211	83
LINCSCP_112947	TIE2 Kinase Inhibitor		0.37uM	HEPG2	24h		-0.265112	0.0154282	83
LINCSCP_151624	Allitinib		0.04uM	PC3	24h		-0.265103	0.0154317	83
LINCSCP_12053	Alvocidib	CDK1|CDK2|CDK4|CDK5|CDK6|CDK7|CDK8|CDK9|EGFR|PYGM	1uM	BT20	6h	0	-0.265056	0.0154508	83
LINCSCP_114009	AT 7867		1.11uM	HME1	24h		-0.265035	0.0154593	83
LINCSCP_41220	BAY 36-7620	GRM1	10uM	NEU	24h	1	-0.265014	0.0154679	83
LINCSCP_6137	BAS 01037725		10uM	A549	24h	1	-0.264977	0.0154827	83
LINCSCP_117336	GSK J4		3.33uM	HT29	24h		-0.26496	0.0154897	83
LINCSCP_115399	WH-4-025		3.33uM	HS578T	3h		-0.264942	0.0154969	83
LINCSCP_16340	N-(5-Chloro-2-hydroxyphenyl)-2-ethoxybenzamide		10uM	HA1E	6h	1	-0.264836	0.0155398	83
LINCSCP_51766	HG6-64-1		1uM	SKBR3	6h	0	-0.264796	0.0155558	83
LINCSCP_24530	Dasatinib	ABL1|BCR|BLK|EPHA2|FGR|FRK|FYN|HCK|KIT|LCK|LYN|PDGFRB|SRC|SRMS|YES1	0.5uM	HS578T	6h	0	-0.264709	0.0155912	83
LINCSCP_147051	triptolide		10uM	NEU	24h		-0.264708	0.0155914	83
LINCSCP_14786	Sertraline	SLC6A4	10uM	HA1E	24h	0	-0.264681	0.0156026	83
LINCSCP_8217	BRD-K91662540		5uM	A549	24h	1	-0.264604	0.0156336	83
LINCSCP_15291	Cytochalasin B	ACTB	10uM	HA1E	24h	1	-0.264512	0.0156712	83
LINCSCP_88235	Y-39983	ROCK1|ROCK2	10uM	HA1E	24h		-0.264504	0.0156748	83
LINCSCP_163656	Dasatinib	ABL1|BCR|BLK|EPHA2|FGR|FRK|FYN|HCK|KIT|LCK|LYN|PDGFRB|SRC|SRMS|YES1	1.11uM	SKBR3	24h		-0.264463	0.0156912	83
LINCSCP_51393	Palbociclib	CCND1|CDK4|CDK6	10uM	SKBR3	24h	0	-0.264451	0.0156963	83
LINCSCP_150395	BX-795	PDK1|PDPK1	1.11uM	NPC.TAK	24h		-0.264354	0.015736	83
LINCSCP_36022	Withaferin A	IKBKB|NAMPT	1uM	MCF7	24h	0	-0.264294	0.0157603	83
LINCSCP_160776	Volasertib (BI 6727)	PLK1	0.12uM	PC3	24h		-0.264288	0.015763	83
LINCSCP_146056	Cabozantinib	KDR|MET	10uM	MNEU.E	24h		-0.264265	0.0157724	83
LINCSCP_11719	BX 912	PDK1|PDPK1	10uM	BT20	24h	0	-0.264245	0.0157804	83
LINCSCP_131659	Dasatinib	ABL1|BCR|BLK|EPHA2|FGR|FRK|FYN|HCK|KIT|LCK|LYN|PDGFRB|SRC|SRMS|YES1	3.33uM	MCF10A	3h		-0.264209	0.0157955	83
LINCSCP_47179	Ascorbyl-Palmitate		10uM	PC3	6h	1	-0.264183	0.0158061	83
LINCSCP_50297	Simvastatin	HMGCR	3uM	PHH	24h	0	-0.264139	0.015824	83
LINCSCP_46312	BRD-K04534322		10uM	PC3	6h	0	-0.26413	0.0158277	83
LINCSCP_19140	Fluspirilene	DRD2|HTR2A	10uM	HCC515	6h	1	-0.264085	0.0158461	83
LINCSCP_32504	Ruxolitinib	JAK1|JAK2|TYK2	10uM	MCF7	24h	0	-0.264054	0.0158589	83
LINCSCP_54485	916985-21-2		10uM	SW948	6h	1	-0.264022	0.0158725	83
LINCSCP_115073	Momelotinib	JAK1|JAK2	0.12uM	HS578T	24h		-0.263912	0.0159178	83
LINCSCP_15025	4-Hydroxytamoxifen	ESR1|ESR2	10uM	HA1E	24h	1	-0.263807	0.0159612	83
LINCSCP_39223	TAE-684	ALK	10uM	MDAMB231	6h	0	-0.263806	0.0159615	83
LINCSCP_1413	VU0413247-1		10uM	A375	24h	0	-0.263789	0.0159686	83
LINCSCP_113322	Alvocidib	CDK1|CDK2|CDK4|CDK5|CDK6|CDK7|CDK8|CDK9|EGFR|PYGM	0.37uM	HME1	3h		-0.263758	0.0159817	83
LINCSCP_33217	CHEMBL57427		10uM	MCF7	6h	1	-0.263724	0.0159956	83
LINCSCP_18648	Pantoprazole	ATP4A|ATP4B	10uM	HCC515	6h	1	-0.263718	0.0159982	83
LINCSCP_230872	BRD-K16117792		5uM	HT29	24h	1	-0.263702	0.0160049	83
LINCSCP_252496	SA-426799		0.5uM	MCF7	6h	1	-0.263685	0.016012	83
LINCSCP_61959	BRD-K22275321		5uM	VCAP	24h	0	-0.26368	0.0160139	83
LINCSCP_46799	CHEMBL1673039	LRRK2|MAPK7	10uM	PC3	24h	0	-0.263674	0.0160163	83
LINCSCP_83301	AT 7867		3.33uM	ASC.C	24h		-0.263674	0.0160164	83
LINCSCP_94442	Dabigatran Etexilate		10uM	HA1E	24h		-0.263626	0.0160363	83
LINCSCP_133142	SCHEMBL1564574	CHEK1|CHEK2	0.37uM	MCF7	3h		-0.26361	0.0160429	83
LINCSCP_113305	CHIR-99021		0.12uM	HME1	24h		-0.263529	0.0160768	83
LINCSCP_54402	Mesoridazine	DRD2|HTR2A	10uM	SW948	6h	1	-0.263505	0.0160868	83
LINCSCP_3219	BRD-K24855614		5uM	A375	24h	1	-0.263452	0.0161088	83
LINCSCP_42251	JNJ-7706621	AURKA|AURKB|CDK1|CDK2	10uM	NPC	24h	1	-0.263449	0.0161102	83
LINCSCP_51240	PKC Beta Inhibitor	PRKCB	10uM	RMUGS	6h	1	-0.263409	0.0161267	83
LINCSCP_116056	noscapine		10uM	HS578T	3h		-0.263343	0.0161546	83
LINCSCP_12506	SCHEMBL6851809	MTOR	10uM	CL34	6h	1	-0.263299	0.0161728	83
LINCSCP_113653	LRRK2-IN-1	LRRK2	0.12uM	HME1	3h		-0.263284	0.0161791	83
LINCSCP_16111	CHEMBL1474834	CLK1|CLK4|DYRK1A|DYRK1B	10uM	HA1E	6h	0	-0.263242	0.0161966	83
LINCSCP_145170	Fedratinib	FLT3|JAK2	0.37uM	MDAMB231	3h		-0.263238	0.0161984	83
LINCSCP_113355	GSK-3 Inhibitor IX		10uM	HME1	3h		-0.263229	0.0162022	83
LINCSCP_88107	AZD-5438	CDK1|CDK10|CDK11B|CDK12|CDK13|CDK14|CDK15|CDK16|CDK17|CDK18|CDK19|CDK2|CDK20|CDK3|CDK4|CDK5|CDK6|CDK7|CDK8|CDK9	0.37uM	HA1E	24h		-0.263125	0.0162458	83
LINCSCP_70136	AGK 2	SIRT2	0.04uM	A375	24h		-0.263115	0.0162503	83
LINCSCP_277823	CHEMBL2355935		10uM	PC3	24h	0	-0.263104	0.0162548	83
LINCSCP_56959	RG 108	DNMT1	80uM	VCAP	24h	0	-0.263096	0.016258	83
LINCSCP_13861	ZK 164015		10uM	HA1E	6h	1	-0.263063	0.0162721	83
LINCSCP_144065	Ranolazine	SCN4A|SCN5A|SCN9A	10uM	MCF7	24h		-0.26304	0.0162816	83
LINCSCP_167757	GSK 525762A		3.33uM	YAPC	24h		-0.262987	0.0163043	83
LINCSCP_426	NSC409663	ADRA1A|ADRB1|DRD1|DRD2|DRD3|DRD4|DRD5|HTR1A|HTR2A|HTR3A|HTR4|HTR5A|HTR6|HTR7	10uM	A375	6h	0	-0.262949	0.0163202	83
LINCSCP_176114	Dexamethasone Acetate	NR3C1	3.33uM	YAPC	24h		-0.262944	0.0163224	83
LINCSCP_132156	Ruxolitinib	JAK1|JAK2|TYK2	10uM	MCF7	24h		-0.262943	0.0163228	83
LINCSCP_48199	BRD-K66123981		5uM	PC3	24h	1	-0.26292	0.0163324	83
LINCSCP_45177	TPCA-1	IKBKB	10uM	PC3	6h	0	-0.262907	0.0163381	83
LINCSCP_130125	Tamatinib	SYK	0.37uM	LNCAP	3h		-0.262895	0.016343	83
LINCSCP_127391	Darifenacin	CHRM1|CHRM2|CHRM3|CHRM4|CHRM5	3.33uM	HT29	24h		-0.262879	0.01635	83
LINCSCP_40408	AC1LDBAO		20uM	NCIH596	6h	1	-0.262805	0.016381	83
LINCSCP_22439	HMS1484F20		10uM	HEPG2	6h	1	-0.262787	0.0163885	83
LINCSCP_14781	Fluspirilene	DRD2|HTR2A	10uM	HA1E	24h	0	-0.262685	0.016432	83
LINCSCP_48840	BRD-K86948282		10uM	PC3	24h	1	-0.262674	0.0164367	83
LINCSCP_168083	Iniparib	PARP1	0.37uM	YAPC	24h		-0.262665	0.0164405	83
LINCSCP_15625	9-Cis retinol	RARA|RARB|RARG|RORB	40uM	HA1E	6h	0	-0.262662	0.0164416	83
LINCSCP_23497	BRD-K75418563		10uM	HEPG2	24h	1	-0.262651	0.0164464	83
LINCSCP_77734	PF-04447943		10uM	A375	24h		-0.262625	0.0164575	83
LINCSCP_33957	BRD-K99581804-001-01-2		10uM	MCF7	24h	1	-0.262604	0.0164665	83
LINCSCP_70156	PFI-1		3.33uM	A375	24h		-0.262574	0.0164793	83
LINCSCP_32821	Oxfendazole		10uM	MCF7	24h	0	-0.262532	0.0164972	83
LINCSCP_6088	AC1MQIYX		10uM	A549	6h	1	-0.262509	0.016507	83
LINCSCP_85400	13-Hydroxy-8,14,19-trimethoxy-4,10,12,16-tetramethyl-3,20,22-trioxo-2-azabicyclo[16.3.1]docosa-1(21),4,6,10,18-pentaen-9-yl carbamate	HSP90AA1	1.11uM	BT20	24h		-0.262457	0.0165291	83
LINCSCP_35522	Broad-Sai-424		5uM	MCF7	24h	0	-0.262394	0.0165559	83
LINCSCP_88726	Ricolinostat		1.11uM	HA1E	24h		-0.262321	0.0165872	83
LINCSCP_20869	Sirolimus	FKBP1A|MTOR	0.37uM	HCC515	24h	0	-0.262305	0.016594	83
LINCSCP_121388	Cinoxacin		0.37uM	HT29	24h		-0.262305	0.0165941	83
LINCSCP_145248	Ruxolitinib	JAK1|JAK2|TYK2	0.37uM	MDAMB231	3h		-0.262279	0.0166055	83
LINCSCP_295348	Palmitoyl Carnitine		10uM	VCAP	6h	0	-0.262259	0.0166137	83
LINCSCP_961	BMS-536924	IGF1R	10uM	A375	6h	0	-0.262189	0.0166441	83
LINCSCP_42902	Ilomastat		10uM	NPC	24h	1	-0.262185	0.0166455	83
LINCSCP_130001	ZSTK 474	PIK3CG	0.04uM	LNCAP	24h		-0.262181	0.0166474	83
LINCSCP_80031	Indacaterol Maleate	ADRB2	10uM	A375	24h		-0.262154	0.016659	83
LINCSCP_11225	Brefeldin A		10uM	ASC	24h	1	-0.262145	0.016663	83
LINCSCP_58948	NSC650841		10uM	VCAP	24h	0	-0.262117	0.016675	83
LINCSCP_60649	MLS003129499		5uM	VCAP	24h	1	-0.262101	0.0166819	83
LINCSCP_3409	BRD-K69449860		5uM	A375	24h	1	-0.262086	0.0166883	83
LINCSCP_49436	KUC111774N		0.1uM	PC3	6h	0	-0.262042	0.0167072	83
LINCSCP_115704	noscapine		1.11uM	HS578T	24h		-0.262012	0.0167203	83
LINCSCP_308050	BRD-K88361133		5uM	VCAP	6h	0	-0.26195	0.0167469	83
LINCSCP_310181	BRD32048		10uM	VCAP	6h	0	-0.261942	0.0167504	83
LINCSCP_93987	LGX818		0.37uM	HA1E	24h		-0.261922	0.016759	83
LINCSCP_260096	3-(4-Pyridyl)indole	ROCK1	10uM	NEU	6h	0	-0.261895	0.0167706	83
LINCSCP_13828	ChEBI91594	NR1I2|TUBB	10uM	HA1E	6h	0	-0.26189	0.0167729	83
LINCSCP_164689	Azacitidine	DNMT1|DNMT3A	3.33uM	SKL.C	24h		-0.261879	0.0167775	83
LINCSCP_14996	CA-074 METHYL ESTER	CTSB	10uM	HA1E	24h	1	-0.26185	0.0167903	83
LINCSCP_14709	Zuclomiphene	ESR1	10uM	HA1E	24h	0	-0.261802	0.0168111	83
LINCSCP_99674	Ruxolitinib	JAK1|JAK2|TYK2	1.11uM	HCC515	24h		-0.26177	0.016825	83
LINCSCP_51247	Tosedostat	ANPEP|C9orf3|DNPEP|ENPEP|ERAP1|ERAP2|LAP3|LNPEP|LVRN|METAP1|METAP1D|METAP2|NPEPL1|NPEPPS|RNPEP|RNPEPL1|XPNPEP1|XPNPEP2|XPNPEP3	80uM	RMUGS	6h	1	-0.26167	0.016868	83
LINCSCP_62744	BRD-K95899688		5uM	VCAP	6h	0	-0.261637	0.0168826	83
LINCSCP_130842	Dasatinib	ABL1|BCR|BLK|EPHA2|FGR|FRK|FYN|HCK|KIT|LCK|LYN|PDGFRB|SRC|SRMS|YES1	3.33uM	MCF10A	3h		-0.261612	0.0168935	83
LINCSCP_29032	SCHEMBL16980366		3uM	HUH7	6h	0	-0.261562	0.0169153	83
LINCSCP_53613	Resveratrol	PTGS1|PTGS2|SIRT1	10uM	SNGM	6h	1	-0.261427	0.016974	83
LINCSCP_64736	BRD-K03840522		10uM	VCAP	6h	0	-0.261396	0.0169875	83
LINCSCP_20781	BRD-A08658758		0.12uM	HCC515	24h	1	-0.261352	0.0170068	83
LINCSCP_16772	BRN 1549781		10uM	HA1E	6h	1	-0.261312	0.0170245	83
LINCSCP_134268	GW620972X		0.37uM	MCF7	24h		-0.261284	0.0170366	83
LINCSCP_66108	BRD-K41042536		10uM	VCAP	24h	1	-0.261283	0.0170373	83
LINCSCP_1693	MLS002607731		10uM	A375	6h	1	-0.261231	0.0170597	83
LINCSCP_37795	Rhamnetin	ALOX5	0.5uM	MCF7	6h	0	-0.261128	0.0171051	83
LINCSCP_301935	BRD-K65735929		5uM	VCAP	6h	1	-0.261106	0.0171149	83
LINCSCP_133713	1268524-70-4		0.12uM	MCF7	24h		-0.261097	0.0171187	83
LINCSCP_112386	PFI-1		0.37uM	HEPG2	24h		-0.260898	0.0172065	83
LINCSCP_14100	Clomipramine	SLC6A2|SLC6A4	10uM	HA1E	24h	0	-0.260845	0.0172299	83
LINCSCP_238337	5-Methoxytryptamine	HTR2A|HTR6	10uM	MCF7	24h	0	-0.260732	0.0172802	83
LINCSCP_85228	SCHEMBL570779		0.12uM	BT20	24h		-0.26072	0.0172854	83
LINCSCP_163731	Sirolimus	FKBP1A|MTOR	10uM	SKBR3	24h		-0.260655	0.0173143	83
LINCSCP_12621	COT-10B		40uM	CORL23	6h	1	-0.260651	0.0173162	83
LINCSCP_147966	Cyclohexanecarboxamide, 4-(1-aminoethyl)-n-4-pyridinyl-, trans-	ROCK1|ROCK2	3.33uM	NPC.CAS9	24h		-0.260649	0.0173171	83
LINCSCP_143281	cortisone-acetate	TUBA1A|TUBA1B|TUBA1C|TUBA3E|TUBA4A|TUBB|TUBB1|TUBB2A|TUBB2B|TUBB3|TUBB4A|TUBB4B|TUBB6|TUBB8	1.11uM	MCF7	24h		-0.260604	0.0173371	83
LINCSCP_115030	YM 201636		0.37uM	HS578T	24h		-0.260571	0.0173517	83
LINCSCP_251161	Fluoropyruvate		3uM	MCF7	6h	0	-0.260543	0.0173642	83
LINCSCP_33966	MEGXP0_001658		10uM	MCF7	6h	0	-0.260525	0.0173723	83
LINCSCP_130697	apigenin		10uM	MCF10A	24h		-0.260466	0.0173985	83
LINCSCP_51136	Isoliquiritigenin	GABBR1	10uM	RMUGS	6h	1	-0.260387	0.0174338	83
LINCSCP_115768	Y-39983	ROCK1|ROCK2	10uM	HS578T	24h		-0.260387	0.0174338	83
LINCSCP_208931	Nilutamide	AR	10uM	HA1E	6h	1	-0.260357	0.0174471	83
LINCSCP_133830	I-BET151		3.33uM	MCF7	24h		-0.260328	0.0174601	83
LINCSCP_168010	Imiloxan	ADRA2A|ADRA2B	1.11uM	YAPC	24h		-0.260311	0.0174679	83
LINCSCP_115956	BMS-387032	CDK2|CDK7|CDK9	1.11uM	HS578T	3h		-0.260307	0.0174695	83
LINCSCP_138489	nimodipine		0.37uM	MCF7	24h		-0.260289	0.0174776	83
LINCSCP_66599	13-Hydroxy-8,14,19-trimethoxy-4,10,12,16-tetramethyl-3,20,22-trioxo-2-azabicyclo[16.3.1]docosa-1(21),4,6,10,18-pentaen-9-yl carbamate	HSP90AA1	10uM	A549	24h	0	-0.260243	0.0174982	83
LINCSCP_252376	HEMICHOLINIUM-3		0.5uM	MCF7	6h	0	-0.260236	0.0175016	83
LINCSCP_54273	Phenothiazine		10uM	SW620	6h	1	-0.260181	0.0175262	83
LINCSCP_145862	TAE-684	ALK	3.33uM	MDAMB231	3h		-0.26015	0.0175401	83
LINCSCP_156058	Valdecoxib	PTGS2	0.37uM	PC3	24h		-0.260021	0.0175983	83
LINCSCP_29081	Caffeic Acid Phenethyl Ester		5uM	HUH7	6h	0	-0.260018	0.0175995	83
LINCSCP_206002	AZD7545		20uM	CORL23	6h	1	-0.260016	0.0176003	83
LINCSCP_15609	Vemurafenib	BRAF	10uM	HA1E	6h	0	-0.26001	0.0176033	83
LINCSCP_88598	AT 7867		0.37uM	HA1E	24h		-0.259976	0.0176182	83
LINCSCP_189046	KUC103884		10uM	A549	24h	1	-0.259972	0.0176201	83
LINCSCP_1826	NCGC00010694		10uM	A375	6h	1	-0.259962	0.0176247	83
LINCSCP_17020	Spironolactone	NR3C2	10uM	HA1E	6h	1	-0.259954	0.0176282	83
LINCSCP_240295	Alitretinoin	RARA|RARB|RARG|RXRA|RXRB|RXRG	10uM	MCF7	24h	0	-0.259934	0.0176373	83
LINCSCP_2011	OM137		10uM	A375	6h	1	-0.259904	0.0176509	83
LINCSCP_145566	Lapatinib	EGFR|ERBB2	0.12uM	MDAMB231	24h		-0.259897	0.0176543	83
LINCSCP_8024	Perphenazine	DRD2	10uM	A549	6h	1	-0.259865	0.0176686	83
LINCSCP_55432	Pimozide	DRD1|DRD2|DRD3|DRD4|DRD5|HTR2A	10uM	U937	6h	1	-0.259816	0.0176909	83
LINCSCP_147074	HY-11007	ABL1|BCR	3.33uM	NEU	24h		-0.259797	0.0176994	83
LINCSCP_115004	apigenin		3.33uM	HS578T	24h		-0.259785	0.017705	83
LINCSCP_163016	Fedratinib	FLT3|JAK2	1.11uM	SKBR3	24h		-0.259772	0.0177105	83
LINCSCP_115747	13-Hydroxy-8,14,19-trimethoxy-4,10,12,16-tetramethyl-3,20,22-trioxo-2-azabicyclo[16.3.1]docosa-1(21),4,6,10,18-pentaen-9-yl carbamate	HSP90AA1	0.37uM	HS578T	24h		-0.259746	0.0177224	83
LINCSCP_26341	Alprazolam	GABRA1|GABRA2|GABRA3|GABRA4|GABRA5|GABRA6|GABRB1|GABRB2|GABRB3|GABRD|GABRE|GABRG1|GABRG2|GABRG3|GABRP|GABRQ	10uM	HT29	6h	1	-0.259716	0.0177362	83
LINCSCP_41648	SA-427636		10uM	NKDBA	24h	0	-0.259633	0.0177736	83
LINCSCP_310035	AC1M52QF		30uM	VCAP	24h	0	-0.259585	0.0177955	83
LINCSCP_104827	Ledipasvir		1.11uM	HELA	24h		-0.25958	0.0177976	83
LINCSCP_7928	PCI-34051	HDAC1|HDAC10|HDAC6|HDAC8	10uM	A549	24h	1	-0.259535	0.0178183	83
LINCSCP_11459	1446-61-3	CNR1	10uM	ASC	24h	1	-0.259507	0.0178311	83
LINCSCP_54536	GF-109203	PRKCA	10uM	SW948	6h	1	-0.259495	0.0178365	83
LINCSCP_46306	352208-42-5		10uM	PC3	6h	1	-0.259363	0.017897	83
LINCSCP_113472	Canertinib	EGFR|ERBB2|ERBB4	0.37uM	HME1	3h		-0.259329	0.0179124	83
LINCSCP_35709	3,5-Bis(4-methylbenzylidene)piperidin-4-one	SENP2|USP1|USP2|USP7	0.01uM	MCF7	24h	0	-0.259215	0.0179649	83
LINCSCP_8452	BRD-K17745445		5uM	A549	24h	1	-0.259044	0.0180431	83
LINCSCP_115994	AZD-5438	CDK1|CDK10|CDK11B|CDK12|CDK13|CDK14|CDK15|CDK16|CDK17|CDK18|CDK19|CDK2|CDK20|CDK3|CDK4|CDK5|CDK6|CDK7|CDK8|CDK9	0.12uM	HS578T	3h		-0.258999	0.0180639	83
LINCSCP_336	Arylmorpholine analog 37	PRKDC	10uM	A375	24h	1	-0.258974	0.0180754	83
LINCSCP_167942	Verapamil	CACNA1C|CACNA1D|CACNA1F|CACNA1G|CACNA1S	10uM	YAPC	24h		-0.258883	0.0181173	83
LINCSCP_206812	Triacsin C	ACSL1	10uM	EFO27	6h	1	-0.258821	0.0181461	83
LINCSCP_31409	MLS002264457		10uM	MCF7	24h	0	-0.258774	0.0181681	83
LINCSCP_61829	BRD-K79944151		5uM	VCAP	24h	1	-0.258721	0.0181927	83
LINCSCP_48260	BRD-K40274786		5uM	PC3	24h	0	-0.258673	0.0182149	83
LINCSCP_127365	AC1NWALF	ATP1A1	0.04uM	HT29	24h		-0.258635	0.0182324	83
LINCSCP_163790	13-Hydroxy-8,14,19-trimethoxy-4,10,12,16-tetramethyl-3,20,22-trioxo-2-azabicyclo[16.3.1]docosa-1(21),4,6,10,18-pentaen-9-yl carbamate	HSP90AA1	0.04uM	SKBR3	24h		-0.258588	0.0182543	83
LINCSCP_501	Y-27632	ROCK1|ROCK2	10uM	A375	6h	0	-0.258573	0.0182611	83
LINCSCP_94014	Y-39983	ROCK1|ROCK2	10uM	HA1E	24h		-0.258555	0.0182699	83
LINCSCP_292419	MLS003126519		10uM	VCAP	24h	0	-0.25852	0.0182858	83
LINCSCP_193505	Naphazoline	ADRA1A|ADRA1B|ADRA1D|ADRA2A|ADRA2B|ADRA2C	10uM	A549	6h	1	-0.258424	0.0183307	83
LINCSCP_133144	SCHEMBL1564574	CHEK1|CHEK2	0.04uM	MCF7	3h		-0.25834	0.0183698	83
LINCSCP_59249	CHEMBL3109370		10uM	VCAP	24h	0	-0.2583	0.0183887	83
LINCSCP_130284	BRD-K01425431		10uM	LNCAP	3h		-0.258262	0.0184065	83
LINCSCP_27249	CHEMDIV3_005068		10uM	HT29	6h	1	-0.258225	0.0184238	83
LINCSCP_85291	Seliciclib	CDK1|CDK2|CDK5|CDK7|CDK9	3.33uM	BT20	24h		-0.258186	0.018442	83
LINCSCP_26062	KUC104256		10uM	HT29	6h	1	-0.258168	0.0184507	83
LINCSCP_15328	BX-795	PDK1|PDPK1	10uM	HA1E	24h	1	-0.258119	0.0184737	83
LINCSCP_310073	BRD-K87063901		10uM	VCAP	24h	0	-0.258089	0.0184877	83
LINCSCP_6546	CHEMBL97698	ADRA1B	10uM	A549	6h	1	-0.258065	0.0184989	83
LINCSCP_222199	Tamoxifen	ESR1|ESR2	1uM	HL60	24h	0	-0.258058	0.0185021	83
LINCSCP_69975	Osimertinib	EGFR|ERBB2|ERBB3|ERBB4	0.12uM	A375	24h		-0.257992	0.0185332	83
LINCSCP_144233	GSK-461364	PLK1	10uM	MCF7	24h		-0.257979	0.0185395	83
LINCSCP_113686	TPCA-1	IKBKB	0.04uM	HME1	24h		-0.257977	0.0185405	83
LINCSCP_145261	AS601245	MAPK10|MAPK8|MAPK9	0.12uM	MDAMB231	3h		-0.257957	0.0185498	83
LINCSCP_3139	BRD-K23985857		5uM	A375	24h	0	-0.257898	0.0185776	83
LINCSCP_40194	RO-281675	GCK	100uM	NCIH508	6h	1	-0.257896	0.0185785	83
LINCSCP_35776	SCHEMBL16226502	HSP90AA1	0.01uM	MCF7	6h	0	-0.25789	0.0185814	83
LINCSCP_153431	DIMETHYL FUMARATE	KEAP1	0.04uM	PC3	24h		-0.257885	0.0185837	83
LINCSCP_104575	Guanadrel	SLC6A2	1.11uM	HELA	24h		-0.257865	0.0185933	83
LINCSCP_25095	AZD-2014	MTOR	10uM	HT115	6h	1	-0.257861	0.0185952	83
LINCSCP_116988	KW-2449	ABL1|AURKA|AURKB|FLT3	0.04uM	HT29	24h		-0.257823	0.0186131	83
LINCSCP_28892	2-(3,4-Dichlorophenyl)-2,3-dihydro-1,3-benzoxazole		3uM	HUH7	6h	0	-0.257797	0.0186253	83
LINCSCP_79078	VX-222 (VCH-222, Lomibuvir)		0.37uM	A375	24h		-0.257794	0.018627	83
LINCSCP_311914	BRD-K84724939		10uM	VCAP	6h	0	-0.257794	0.018627	83
LINCSCP_157096	Paroxetine	SLC6A4	0.12uM	PC3	24h		-0.257768	0.018639	83
LINCSCP_64535	LY-294002	MTOR|PIK3CA|PIK3CB|PIK3CD|PIK3CG|PLK1|PRKDC	20uM	VCAP	48h	0	-0.257767	0.0186396	83
LINCSCP_38965	CHEMBL2132289	RPS6KA3	10uM	MDAMB231	24h	1	-0.257723	0.0186603	83
LINCSCP_153784	Setiptiline		0.12uM	PC3	24h		-0.257723	0.0186606	83
LINCSCP_273640	Gossypetin		10uM	PC3	6h	0	-0.257681	0.0186806	83
LINCSCP_143279	cortisone-acetate	TUBA1A|TUBA1B|TUBA1C|TUBA3E|TUBA4A|TUBB|TUBB1|TUBB2A|TUBB2B|TUBB3|TUBB4A|TUBB4B|TUBB6|TUBB8	10uM	MCF7	24h		-0.257562	0.0187368	83
LINCSCP_469	Dihydrexidine	DRD1	10uM	A375	6h	0	-0.25754	0.0187473	83
LINCSCP_144237	GSK-461364	PLK1	0.12uM	MCF7	24h		-0.257518	0.0187581	83
LINCSCP_5996	Thiostrepton	FOXM1	10uM	A549	6h	0	-0.257511	0.0187612	83
LINCSCP_231008	BRD-K70802145		5uM	HT29	24h	1	-0.2575	0.0187666	83
LINCSCP_188731	VU0413247-1		10uM	A549	6h	1	-0.257348	0.0188391	83
LINCSCP_132303	CGP 60474	CDK1	0.37uM	MCF7	3h		-0.257301	0.0188613	83
LINCSCP_85760	WH-4-025		1.11uM	BT20	3h		-0.257279	0.0188719	83
LINCSCP_111374	Pelitinib	EGFR	3.33uM	HEPG2	24h		-0.257275	0.0188741	83
LINCSCP_39226	WH-4-023	ABL1|SRC	10uM	MDAMB231	6h	0	-0.257238	0.0188916	83
LINCSCP_81570	Linifanib	CSF1R|FLT1|FLT3|FLT4|KDR|PDGFRA|PDGFRB	0.37uM	A549	24h		-0.257199	0.0189105	83
LINCSCP_151743	Quizartinib	CSF1R|FLT3|KIT|PDGFRA|PDGFRB|RET	0.12uM	PC3	24h		-0.257146	0.0189357	83
LINCSCP_37737	SA-1920722		10uM	MCF7	24h	0	-0.257101	0.0189573	83
LINCSCP_1742	MLS002264414		10uM	A375	6h	1	-0.257052	0.018981	83
LINCSCP_97197	Navitoclax	BCL2|BCL2L1|BCL2L2	0.12uM	HA1E	24h		-0.257039	0.0189871	83
LINCSCP_220196	Apigenin		10uM	HEPG2	6h	1	-0.256942	0.0190337	83
LINCSCP_66310	Neratinib	EGFR|ERBB2|ERBB4	10uM	WSUDLCL2	6h	1	-0.256911	0.0190487	83
LINCSCP_23552	AC1MJFJP		10uM	HEPG2	6h	0	-0.256894	0.0190571	83
LINCSCP_61684	CHEMBL3183232		5uM	VCAP	6h	0	-0.256892	0.019058	83
LINCSCP_17497	2-(4-(4-Chloro-1,2-diphenylbut-1-en-1-yl)phenoxy)-n,n-dimethylethanamine	ESR1	10uM	HA1E	24h	1	-0.25686	0.0190735	83
LINCSCP_171413	Vemurafenib	BRAF	1.11uM	YAPC	24h		-0.256855	0.0190758	83
LINCSCP_63236	BRD-K65124350		5uM	VCAP	24h	0	-0.256844	0.019081	83
LINCSCP_151611	SCHEMBL17378613	CSF1R	0.12uM	PC3	24h		-0.25683	0.0190879	83
LINCSCP_48975	BRD-K44421914		10uM	PC3	24h	1	-0.256801	0.0191021	83
LINCSCP_254463	BCL-2 Inhibitor	BCL2	10uM	MCF7	6h	0	-0.256756	0.0191238	83
LINCSCP_116104	AS-605240	PIK3CG	10uM	HS578T	3h		-0.256737	0.019133	83
LINCSCP_33825	BRD-K18249495		10uM	MCF7	24h	1	-0.256691	0.0191554	83
LINCSCP_6772	Methoprene acid	RXRA	10uM	A549	24h	0	-0.256666	0.0191673	83
LINCSCP_21286	PG 490		0.1uM	HEC108	6h	1	-0.256663	0.0191688	83
LINCSCP_95108	Varlitinib	EGFR|ERBB2	10uM	HA1E	24h		-0.256617	0.0191913	83
LINCSCP_113581	noscapine		0.12uM	HME1	3h		-0.256595	0.0192019	83
LINCSCP_294384	SPB02137		10uM	VCAP	24h	1	-0.256593	0.0192028	83
LINCSCP_64307	MLS003128682		5uM	VCAP	24h	0	-0.256548	0.0192247	83
LINCSCP_145239	WH-4-025		10uM	MDAMB231	3h		-0.256478	0.0192585	83
LINCSCP_16753	XMD-16144		10uM	HA1E	6h	1	-0.256458	0.0192687	83
LINCSCP_10720	CHEMDIV1_009700		10uM	ASC	24h	1	-0.256449	0.0192729	83
LINCSCP_63832	BRD-K72772617		5uM	VCAP	6h	1	-0.25642	0.0192869	83
LINCSCP_150407	Alectinib	ALK|RET	1.11uM	NPC.TAK	24h		-0.256411	0.0192915	83
LINCSCP_6931	AC1O8PZP		10uM	A549	6h	1	-0.25639	0.0193017	83
LINCSCP_80149	Betahistine	HRH1|HRH3	0.04uM	A375	24h		-0.256375	0.0193091	83
LINCSCP_132096	BX 912	PDK1|PDPK1	10uM	MCF7	24h		-0.256225	0.0193821	83
LINCSCP_120097	Teriflunomide		3.33uM	HT29	24h		-0.256174	0.0194073	83
LINCSCP_240269	RG7227, ITMN-191, RO5190591, 850876-88-9		10uM	MCF7	24h	0	-0.256158	0.0194151	83
LINCSCP_1523	BRD-K21401822		10uM	A375	6h	1	-0.25612	0.0194337	83
LINCSCP_115150	Dasatinib	ABL1|BCR|BLK|EPHA2|FGR|FRK|FYN|HCK|KIT|LCK|LYN|PDGFRB|SRC|SRMS|YES1	0.12uM	HS578T	3h		-0.256025	0.0194805	83
LINCSCP_8817	BRD-K74704013		5uM	A549	24h	1	-0.256012	0.0194871	83
LINCSCP_106233	Vemurafenib	BRAF	3.33uM	HELA	24h		-0.256004	0.0194908	83
LINCSCP_64561	AC1O44XP	PPARG	20uM	VCAP	6h	0	-0.255989	0.0194984	83
LINCSCP_57954	AC1NCVYC		10uM	VCAP	24h	1	-0.255958	0.0195136	83
LINCSCP_5326	MLS002264459		10uM	A549	6h	1	-0.255947	0.0195187	83
LINCSCP_8060	CHEMBL2360382		10uM	A549	6h	1	-0.255884	0.0195499	83
LINCSCP_7863	BRD-K57786095		10uM	A549	24h	1	-0.255866	0.0195588	83
LINCSCP_159640	EDOXUDINE		1.11uM	PC3	24h		-0.255851	0.0195661	83
LINCSCP_261439	AC1LEEJB		10uM	NPC	24h	1	-0.25565	0.0196655	83
LINCSCP_70651	SB239063	MAPK11|MAPK14	3.33uM	A375	24h		-0.255596	0.0196926	83
LINCSCP_21650	Fedratinib	FLT3|JAK2	10uM	HEPG2	6h	1	-0.255566	0.0197074	83
LINCSCP_1520	MLS003153125		10uM	A375	6h	1	-0.255521	0.0197298	83
LINCSCP_6435	3-Methylcholanthrene	AHR	10uM	A549	24h	0	-0.255468	0.0197559	83
LINCSCP_30758	Fedratinib	FLT3|JAK2	10uM	MCF7	6h	1	-0.255464	0.0197583	83
LINCSCP_62400	BRD-K65778372		5uM	VCAP	6h	1	-0.255398	0.0197908	83
LINCSCP_243437	ZINC13298321	ESR1|GNRHR	10uM	MCF7	24h	0	-0.255261	0.0198594	83
LINCSCP_104213	Pravastatin sodium		10uM	HELA	24h		-0.255209	0.0198854	83
LINCSCP_52895	Tyrphostin 1		10uM	SKB	24h	1	-0.25518	0.0198999	83
LINCSCP_33081	Lintitript	CCKAR	10uM	MCF7	24h	0	-0.255177	0.0199014	83
LINCSCP_54429	Cyclohexanecarboxamide, 4-(1-aminoethyl)-n-4-pyridinyl-, trans-	ROCK1|ROCK2	3uM	SW948	6h	1	-0.255149	0.0199154	83
LINCSCP_51150	TPCA-1	IKBKB	10uM	RMUGS	6h	1	-0.255142	0.0199187	83
LINCSCP_205571	(5Z)-5-[1-(4-bromophenyl)ethylidene]-2-pyrrolidin-1-yl-1,3-thiazol-4(5H)-one		3uM	CD34	6h	1	-0.255115	0.0199323	83
LINCSCP_47081	BRD-K05684908		10uM	PC3	24h	1	-0.255045	0.0199675	83
LINCSCP_114136	AGK 2	SIRT2	0.04uM	HME1	24h		-0.255043	0.0199686	83
LINCSCP_190559	STK222600		10uM	A549	24h	0	-0.25503	0.0199751	83
LINCSCP_44392	CHEMBL57427		10uM	PC3	24h	1	-0.255024	0.0199781	83
LINCSCP_146144	SCHEMBL17378613	CSF1R	0.04uM	MNEU.E	24h		-0.255023	0.0199786	83
LINCSCP_309989	BRD-K20510412		30uM	VCAP	24h	0	-0.25501	0.0199852	83
LINCSCP_22020	CHEMBL1270811		10uM	HEPG2	6h	1	-0.255001	0.0199895	83
LINCSCP_60303	BRD-K52032805		5uM	VCAP	6h	1	-0.254992	0.0199945	83
LINCSCP_25942	MLS002276519		10uM	HT29	24h	1	-0.254959	0.0200109	83
LINCSCP_235776	Bepridil	CACNA1A|CACNA1B|CACNA1C|CACNA1D|CACNA1E|CACNA1F|CACNA1G|CACNA1H|CACNA1I|CACNA1S|CACNA2D1|CACNA2D2|CACNA2D3|CACNA2D4|CACNB1|CACNB2|CACNB3|CACNB4|CACNG1|CACNG2|CACNG3|CACNG4|CACNG5|CACNG6|CACNG7|CACNG8	10uM	MCF7	6h	0	-0.254941	0.0200197	83
LINCSCP_11934	WH-4-025		0.5uM	BT20	6h	0	-0.254766	0.0201084	83
LINCSCP_51631	Dasatinib	ABL1|BCR|BLK|EPHA2|FGR|FRK|FYN|HCK|KIT|LCK|LYN|PDGFRB|SRC|SRMS|YES1	1uM	SKBR3	6h	0	-0.254663	0.0201604	83
LINCSCP_192188	L-745870	DRD4	10uM	A549	24h	0	-0.25466	0.020162	83
LINCSCP_97893	Sildenafil	PDE5A	0.04uM	HA1E	24h		-0.254605	0.0201897	83
LINCSCP_13136	Rottlerin		10uM	FIBRNPC	24h	1	-0.254603	0.0201905	83
LINCSCP_70301	UNC0638		1.11uM	A375	24h		-0.254536	0.0202244	83
LINCSCP_100017	13-Hydroxy-8,14,19-trimethoxy-4,10,12,16-tetramethyl-3,20,22-trioxo-2-azabicyclo[16.3.1]docosa-1(21),4,6,10,18-pentaen-9-yl carbamate	HSP90AA1	0.37uM	HCC515	24h		-0.254529	0.0202285	83
LINCSCP_47862	Epitiostanol	AR	10uM	PC3	6h	1	-0.254524	0.0202308	83
LINCSCP_38332	SA-1919345		3uM	MCF7	6h	0	-0.254521	0.0202324	83
LINCSCP_2903	Farnesylthioacetic acid		10uM	A375	6h	1	-0.254491	0.0202474	83
LINCSCP_40067	MLS000063560		10uM	NCIH2073	6h	1	-0.25445	0.0202686	83
LINCSCP_41987	TUL_XXI035		0.5uM	NOMO1	24h	0	-0.2544	0.0202937	83
LINCSCP_6738	Tubaic acid		10uM	A549	24h	0	-0.254398	0.020295	83
LINCSCP_39623	PI-103	MTOR|PIK3CA|PIK3CB|PIK3CD|PIK3CG	1uM	MDAMB231	6h	0	-0.254335	0.020327	83
LINCSCP_55302	BRD-K05456756		10uM	U937	24h	0	-0.254263	0.0203639	83
LINCSCP_5577	MLS001065894		10uM	A549	24h	1	-0.254255	0.020368	83
LINCSCP_122342	Epirizole	PTGS1|PTGS2	0.12uM	HT29	24h		-0.254228	0.0203816	83
LINCSCP_47728	Glimepiride	ABCC8|KCNJ11	10uM	PC3	6h	1	-0.254115	0.0204395	83
LINCSCP_90460	Forskolin, NKH477		3.33uM	HA1E	24h		-0.254069	0.020463	83
LINCSCP_295039	MLS001150507		10uM	VCAP	6h	1	-0.254065	0.0204649	83
LINCSCP_100016	13-Hydroxy-8,14,19-trimethoxy-4,10,12,16-tetramethyl-3,20,22-trioxo-2-azabicyclo[16.3.1]docosa-1(21),4,6,10,18-pentaen-9-yl carbamate	HSP90AA1	1.11uM	HCC515	24h		-0.254026	0.020485	83
LINCSCP_14521	(3-Hydroxy-13-methyl-6,7,8,9,11,12,14,15,16,17-decahydrocyclopenta[a]phenanthren-17-yl) acetate	ESR1|ESR2|NR1I2	10uM	HA1E	6h	0	-0.254017	0.0204899	83
LINCSCP_36309	DR 2313		0.001uM	MCF7	24h	0	-0.253951	0.0205237	83
LINCSCP_88637	GSK-461364	PLK1	1.11uM	HA1E	24h		-0.253944	0.0205275	83
LINCSCP_205900	SMR000390896		10uM	CORL23	6h	1	-0.253915	0.0205424	83
LINCSCP_142417	Nafronyl		1.11uM	MCF7	24h		-0.253912	0.0205438	83
LINCSCP_77418	Picotamide	TBXA2R	3.33uM	A375	24h		-0.253878	0.0205615	83
LINCSCP_48268	BRD-K74316684		5uM	PC3	24h	0	-0.253868	0.0205666	83
LINCSCP_147059	EMF-sumo1-1		0.12uM	NEU	24h		-0.253839	0.0205815	83
LINCSCP_10409	MK-2206	AKT1|AKT2|AKT3	10uM	A673	6h	1	-0.253764	0.0206199	83
LINCSCP_1208	172516-45-9		10uM	A375	24h	1	-0.253728	0.0206385	83
LINCSCP_114050	GSK-461364	PLK1	0.37uM	HME1	24h		-0.253707	0.0206495	83
LINCSCP_13797	RS504393	CCR2	10uM	HA1E	24h	0	-0.253703	0.0206516	83
LINCSCP_309981	Phenformin		30uM	VCAP	24h	0	-0.253698	0.020654	83
LINCSCP_42320	BRN 1088757		10uM	NPC	24h	1	-0.253681	0.0206629	83
LINCSCP_159751	Bimatoprost		0.04uM	PC3	24h		-0.253675	0.0206658	83
LINCSCP_8451	BRD-K71533707		5uM	A549	24h	1	-0.253628	0.0206906	83
LINCSCP_14343	Butoconazole		10uM	HA1E	24h	0	-0.253572	0.0207192	83
LINCSCP_85428	Momelotinib	JAK1|JAK2	10uM	BT20	24h		-0.253559	0.0207263	83
LINCSCP_116332	Pelitinib	EGFR	3.33uM	HT29	24h		-0.253557	0.0207272	83
LINCSCP_54080	Brefeldin A		0.1uM	SW620	6h	1	-0.253531	0.0207406	83
LINCSCP_130205	CGP 60474	CDK1	0.04uM	LNCAP	3h		-0.25349	0.020762	83
LINCSCP_34040	BRD-K53638321		10uM	MCF7	6h	0	-0.253448	0.0207836	83
LINCSCP_168008	Imiloxan	ADRA2A|ADRA2B	10uM	YAPC	24h		-0.25343	0.0207934	83
LINCSCP_6411	Tetradecylthioacetic acid		10uM	A549	24h	0	-0.25341	0.0208034	83
LINCSCP_46441	CHEMBL610781		10uM	PC3	24h	0	-0.253383	0.0208178	83
LINCSCP_50339	BRD-K52785744-001-01-7		10uM	PHH	24h	1	-0.253381	0.0208187	83
LINCSCP_75457	Ambrisentan	EDNRA|EDNRB	0.04uM	A375	24h		-0.25337	0.0208244	83
LINCSCP_291612	Glyburide	ABCC8|CFTR|KCNJ11|KCNJ5|KCNJ8	10uM	VCAP	24h	0	-0.253323	0.0208488	83
LINCSCP_198892	BRD-K09527783		5uM	A549	24h	1	-0.253306	0.0208575	83
LINCSCP_114922	Pelitinib	EGFR	0.37uM	HS578T	24h		-0.253295	0.0208634	83
LINCSCP_113037	BI-2536	PLK1	0.12uM	HME1	24h		-0.253266	0.0208785	83
LINCSCP_113300	LRRK2-IN-1	LRRK2	0.04uM	HME1	24h		-0.253246	0.020889	83
LINCSCP_16214	Doxorubicin	TOP2A	10uM	HA1E	6h	0	-0.253099	0.0209657	83
LINCSCP_164566	GSK-461364	PLK1	0.37uM	SKL.C	24h		-0.253087	0.0209721	83
LINCSCP_249806	BRD-K56208365		10uM	MCF7	24h	0	-0.253057	0.0209881	83
LINCSCP_116357	PF477736	CHEK1	1.11uM	HT29	24h		-0.253015	0.0210098	83
LINCSCP_295648	BRD-K64099269		10uM	VCAP	24h	0	-0.252993	0.0210213	83
LINCSCP_151774	BMS-509744		0.04uM	PC3	24h		-0.252989	0.0210237	83
LINCSCP_84513	PFI-1		3.33uM	ASC	24h		-0.252987	0.0210247	83
LINCSCP_99162	Suvorexant (MK-4305)	HCRTR1|HCRTR2	0.04uM	HA1E	24h		-0.25298	0.0210283	83
LINCSCP_11743	Aurora A Inhibitor I	AURKA	10uM	BT20	24h	1	-0.25298	0.0210285	83
LINCSCP_158298	Risperidone	ADRA1A|ADRA1B|DRD2|DRD3|DRD4|HRH1|HTR1A|HTR1D|HTR2A|HTR2C	0.37uM	PC3	24h		-0.252941	0.0210489	83
LINCSCP_95058	Sumatriptan	HTR1A|HTR1B|HTR1D|HTR1F	0.12uM	HA1E	24h		-0.2529	0.0210706	83
LINCSCP_292715	Citalopram	SLC6A4	10uM	VCAP	24h	0	-0.252867	0.0210879	83
LINCSCP_54124	CHEMBL436817		40uM	SW620	6h	1	-0.252814	0.0211155	83
LINCSCP_111427	Fedratinib	FLT3|JAK2	10uM	HEPG2	24h		-0.252744	0.0211524	83
LINCSCP_163744	noscapine		3.33uM	SKBR3	24h		-0.252692	0.0211802	83
LINCSCP_66071	BRD-K07276035		10uM	VCAP	24h	0	-0.252683	0.0211847	83
LINCSCP_36896	SGX-523	MET	0.5uM	MCF7	6h	0	-0.252682	0.0211854	83
LINCSCP_3270	BRD-K48211564		5uM	A375	24h	1	-0.25262	0.0212183	83
LINCSCP_137926	Vardenafil	PDE5A	0.12uM	MCF7	24h		-0.25253	0.021266	83
LINCSCP_88867	Anacardic acid		0.04uM	HA1E	24h		-0.25252	0.0212712	83
LINCSCP_85349	SB590885		0.04uM	BT20	24h		-0.252413	0.0213281	83
LINCSCP_111891	rifampicin		1.11uM	HEPG2	24h		-0.252412	0.0213283	83
LINCSCP_15153	Trequinsin		10uM	HA1E	6h	0	-0.252372	0.0213497	83
LINCSCP_95059	Sumatriptan	HTR1A|HTR1B|HTR1D|HTR1F	0.04uM	HA1E	24h		-0.252345	0.0213643	83
LINCSCP_167804	LCL161		10uM	YAPC	24h		-0.252321	0.0213768	83
LINCSCP_104521	Doxazosin	ADRA1A|ADRA1B|ADRA1D	1.11uM	HELA	24h		-0.252286	0.0213956	83
LINCSCP_23064	GP 2A	CNR2	10uM	HEPG2	6h	1	-0.25227	0.0214038	83
LINCSCP_57501	MLS000682490	OPRK1	10uM	VCAP	6h	0	-0.252265	0.0214065	83
LINCSCP_39178	PLX-4720	BRAF	10uM	MDAMB231	6h	0	-0.252228	0.0214265	83
LINCSCP_14047	IN1152		10uM	HA1E	24h	0	-0.252182	0.0214509	83
LINCSCP_64480	ST013886	ESR1|ESR2|NR1I2	20uM	VCAP	24h	0	-0.252181	0.0214517	83
LINCSCP_282823	Loperamide	OPRD1|OPRM1	10uM	PL21	6h	1	-0.252174	0.0214553	83
LINCSCP_137836	Pomalidomide	CRBN|CUL4A|DDB1|RBX1	0.12uM	MCF7	24h		-0.252065	0.0215137	83
LINCSCP_154163	GSK 525762A		0.04uM	PC3	24h		-0.252039	0.0215273	83
LINCSCP_54361	32703-82-5	KIF11	40uM	SW620	6h	1	-0.251956	0.021572	83
LINCSCP_58257	Mifepristone	AR|NR3C1|PGR	10uM	VCAP	6h	0	-0.251946	0.0215772	83
LINCSCP_113295	LRRK2-IN-1	LRRK2	10uM	HME1	24h		-0.251894	0.0216055	83
LINCSCP_188002	XAV 939	TNKS|TNKS2	10uM	A549	24h	0	-0.251848	0.0216301	83
LINCSCP_98432	Bazedoxifene HCl	ESR1|ESR2	10uM	HA1E	24h		-0.251821	0.0216444	83
LINCSCP_59366	ZINC03898662		10uM	VCAP	6h	1	-0.251804	0.0216535	83
LINCSCP_16647	CHEMBL1612418		10uM	HA1E	6h	1	-0.251788	0.0216623	83
LINCSCP_158312	Methimazole	TPO	0.04uM	PC3	24h		-0.251703	0.0217083	83
LINCSCP_152168	NCGC00346967-01	EPHB3	0.37uM	PC3	24h		-0.251673	0.0217241	83
LINCSCP_51589	Tamatinib	SYK	10uM	SKBR3	6h	0	-0.251633	0.021746	83
LINCSCP_8502	BRD-K46267071		5uM	A549	24h	1	-0.251606	0.0217603	83
LINCSCP_112782	CHEMBL1950303		10uM	HEPG2	24h		-0.251581	0.0217741	83
LINCSCP_113036	BI-2536	PLK1	0.37uM	HME1	24h		-0.251544	0.021794	83
LINCSCP_2532	ST092443	ADORA1|ADORA2A|ADORA2B	10uM	A375	6h	1	-0.251506	0.0218147	83
LINCSCP_6407	Cholic acid	CES1|FECH|PLA2G1B	10uM	A549	24h	0	-0.251437	0.0218522	83
LINCSCP_8554	BRD-K70399291		5uM	A549	24h	1	-0.251426	0.0218579	83
LINCSCP_19546	TPCA-1	IKBKB	10uM	HCC515	6h	0	-0.251356	0.0218963	83
LINCSCP_130625	Seliciclib	CDK1|CDK2|CDK5|CDK7|CDK9	10uM	MCF10A	24h		-0.251269	0.0219435	83
LINCSCP_47577	Metaraminol	ADRA1A|ADRA1B|ADRA1D	10uM	PC3	24h	1	-0.251261	0.0219476	83
LINCSCP_115986	A-443654		1.11uM	HS578T	3h		-0.251256	0.0219503	83
LINCSCP_24936	XMD 8-92	MAPK7	10uM	HS578T	6h	0	-0.25125	0.0219537	83
LINCSCP_79128	TOFA		0.04uM	A375	24h		-0.25123	0.0219645	83
LINCSCP_15497	YK 4-279	DHX9|FLI1	10uM	HA1E	6h	0	-0.251167	0.0219991	83
LINCSCP_182055	BRD-K00695053		5uM	A375	24h	1	-0.251102	0.0220345	83
LINCSCP_152365	MLS006011051	BRAF	10uM	PC3	24h		-0.251083	0.0220447	83
LINCSCP_5480	CHEMBL1270504		10uM	A549	6h	1	-0.251076	0.0220485	83
LINCSCP_73806	ARMODAFINIL		0.37uM	A375	24h		-0.251053	0.0220615	83
LINCSCP_114065	GSK-1070916	AURKB|AURKC	10uM	HME1	24h		-0.25104	0.0220685	83
LINCSCP_2761	Estra-1,3,5(10),7-tetraen-17-one, 3-hydroxy-	HSD17B1	10uM	A375	6h	0	-0.251035	0.0220713	83
LINCSCP_49729	GSK-1070916	AURKB|AURKC	3uM	PC3	24h	0	-0.250969	0.0221072	83
LINCSCP_26927	Fusaric acid	DBH	10uM	HT29	6h	1	-0.250937	0.0221248	83
LINCSCP_111475	Alpelisib	PIK3CA	10uM	HEPG2	24h		-0.250807	0.0221961	83
LINCSCP_27823	BRD-K80278608		5uM	HT29	24h	1	-0.250778	0.0222122	83
LINCSCP_22767	BP-554	HTR1A	10uM	HEPG2	6h	1	-0.250776	0.0222131	83
LINCSCP_15641	10-DEBC	PIM1	20uM	HA1E	6h	0	-0.250761	0.0222213	83
LINCSCP_40342	Darinaparsin		10uM	NCIH596	6h	1	-0.250748	0.0222285	83
LINCSCP_133436	Pazopanib	CSF1R|FGFR1|FGFR3|FLT1|FLT4|ITK|KDR|KIT|LCK|PDGFRA|PDGFRB	10uM	MCF7	24h		-0.25072	0.022244	83
LINCSCP_5544	MLS003271340		10uM	A549	6h	1	-0.25071	0.0222499	83
LINCSCP_106003	Milciclib (PHA-848125)	CDK1|CDK2|CDK4|NTRK1	0.12uM	HELA	24h		-0.250683	0.0222645	83
LINCSCP_112650	SCHEMBL16980224	AURKA	0.04uM	HEPG2	24h		-0.250667	0.0222732	83
LINCSCP_209986	Thioridazine	DRD1|DRD2|DRD3|DRD4|HTR2A|HTR2C	10uM	HA1E	6h	0	-0.250615	0.0223021	83
LINCSCP_38278	SA-1921902		10uM	MCF7	6h	0	-0.250554	0.0223356	83
LINCSCP_177904	MLS002264485		10uM	A375	24h	0	-0.250549	0.0223385	83
LINCSCP_234523	Hydroxyl		10uM	JURKAT	6h	0	-0.25054	0.0223436	83
LINCSCP_111621	Pictilisib	PIK3CA|PIK3CB|PIK3CD|PIK3CG|PIK3R1|PIK3R2|PIK3R3|PIK3R5	1.11uM	HEPG2	24h		-0.250525	0.0223518	83
LINCSCP_7301	D-64406		10uM	A549	24h	0	-0.250458	0.0223891	83
LINCSCP_3538	BRD-K17890048		10uM	A375	24h	0	-0.250385	0.0224292	83
LINCSCP_257359	DG-041	PTGER3	40uM	NCIH508	6h	1	-0.250377	0.0224337	83
LINCSCP_4103	GSK-1070916	AURKB|AURKC	3uM	A375	6h	0	-0.250353	0.0224469	83
LINCSCP_68082	LY-294002	MTOR|PIK3CA|PIK3CB|PIK3CD|PIK3CG|PLK1|PRKDC	10uM	PC3	6h	0	-0.250342	0.0224531	83
LINCSCP_74840	Moclobemide	MAOA	0.12uM	A375	24h		-0.250298	0.0224779	83
LINCSCP_89119	BAY 61-3606	SYK	1.11uM	HA1E	24h		-0.250271	0.0224927	83
LINCSCP_29128	Cytochalasin B	ACTB	10uM	JHUEM2	6h	1	-0.250238	0.0225109	83
LINCSCP_84756	triptolide		10uM	ASC	24h		-0.250237	0.0225118	83
LINCSCP_64488	Sirolimus	FKBP1A|MTOR	20uM	VCAP	24h	0	-0.250236	0.0225121	83
LINCSCP_94173	Milciclib (PHA-848125)	CDK1|CDK2|CDK4|NTRK1	0.12uM	HA1E	24h		-0.250188	0.0225391	83
LINCSCP_51192	Tyrphostin AG-1478	EGFR	60uM	RMUGS	6h	1	-0.25014	0.0225657	83
LINCSCP_51765	HG6-64-1		10uM	SKBR3	6h	0	-0.250108	0.0225833	83
LINCSCP_9057	BRD-K59341874		10uM	A549	24h	1	-0.250102	0.0225866	83
LINCSCP_64810	BRD-K83874987		10uM	VCAP	6h	0	-0.250064	0.0226081	83
LINCSCP_50660	N-(Carboxycarbonyl)-d-phenylalanine		100uM	PL21	6h	1	-0.250057	0.0226121	83
LINCSCP_113356	GSK-3 Inhibitor IX		3.33uM	HME1	3h		-0.25	0.0226437	83
LINCSCP_67949	13-Hydroxy-8,14,19-trimethoxy-4,10,12,16-tetramethyl-3,20,22-trioxo-2-azabicyclo[16.3.1]docosa-1(21),4,6,10,18-pentaen-9-yl carbamate	HSP90AA1	10uM	PC3	24h	0	-0.25	0.0226438	83
LINCSCP_72455	GSK 525762A		1.11uM	A375	24h		-0.249997	0.0226453	83
LINCSCP_16535	CHEMBL3185054		10uM	HA1E	6h	1	-0.249965	0.0226633	83
LINCSCP_56905	CAY-10594	PLD2	20uM	VCAP	24h	0	-0.249955	0.0226688	83
LINCSCP_60329	BRD-K84909597		5uM	VCAP	6h	1	-0.249942	0.022676	83
LINCSCP_94044	Fidaxomicin		10uM	HA1E	24h		-0.24994	0.0226775	83
LINCSCP_279492	BRD-K54577741		10uM	PC3	6h	0	-0.249876	0.0227133	83
LINCSCP_154159	GSK 525762A		3.33uM	PC3	24h		-0.249873	0.0227147	83
LINCSCP_34048	BRD-K57732441		10uM	MCF7	6h	1	-0.249856	0.0227245	83
LINCSCP_191737	13-Methyl-7-[9-(4,4,5,5,5-pentafluoropentylsulfinyl)nonyl]-6,7,8,9,11,12,14,15,16,17-decahydrocyclopenta[a]phenanthrene-3,17-diol	ESR1	10uM	A549	24h	0	-0.249843	0.0227318	83
LINCSCP_149271	BX-795	PDK1|PDPK1	10uM	NPC	24h		-0.249816	0.0227468	83
LINCSCP_7790	ZINC01041848		10uM	A549	24h	1	-0.249751	0.0227832	83
LINCSCP_53777	Dactolisib	MTOR|PIK3CA|PIK3CB|PIK3CD|PIK3CG|PIK3R1|PIK3R2|PIK3R3|PIK3R5	0.5uM	SNUC4	6h	1	-0.249692	0.0228166	83
LINCSCP_114044	AZD-1775	WEE1	0.04uM	HME1	24h		-0.249655	0.0228373	83
LINCSCP_219347	Vemurafenib	BRAF	10uM	HEPG2	6h	0	-0.24962	0.0228574	83
LINCSCP_81668	Imatinib	ABL1|BCR|CSF1R|KIT|PDGFRA|PDGFRB	0.04uM	A549	24h		-0.249618	0.0228582	83
LINCSCP_100881	Ponatinib	ABL1|BCR|FGFR1|FGFR2|FGFR3|FGFR4|FLT3|KIT|RET|TEK	0.37uM	HCC515	24h		-0.249567	0.0228871	83
LINCSCP_21242	MK-2206	AKT1|AKT2|AKT3	10uM	HCT116	6h	1	-0.24956	0.0228911	83
LINCSCP_32454	8-Epi-15-d2c-isop	PTGDR|PTGDR2	10uM	MCF7	24h	0	-0.249462	0.0229465	83
LINCSCP_286590	Enzalutamide	AR	0.1uM	SNGM	6h	1	-0.24942	0.0229702	83
LINCSCP_142602	HMN-214	CSF1R|FLT1|FLT3|FLT4|KDR|KIT|PDGFRB|RET	3.33uM	MCF7	24h		-0.24935	0.0230097	83
LINCSCP_130634	SU 11274	MET	0.37uM	MCF10A	24h		-0.249341	0.0230151	83
LINCSCP_5068	CHEMBL241271		10uM	A549	6h	1	-0.249281	0.023049	83
LINCSCP_163530	Tamatinib	SYK	1.11uM	SKBR3	24h		-0.249246	0.0230692	83
LINCSCP_127549	NIKETHAMIDE		0.37uM	HT29	24h		-0.249219	0.0230842	83
LINCSCP_115517	BI-2536	PLK1	0.04uM	HS578T	24h		-0.249179	0.0231072	83
LINCSCP_222187	BRD-K65971331		1uM	HL60	24h	0	-0.249142	0.023128	83
LINCSCP_88506	SB525334	TGFBR1	0.37uM	HA1E	24h		-0.249109	0.0231469	83
LINCSCP_164907	GSK429286A	ROCK1	3.33uM	SKL.C	24h		-0.249048	0.0231819	83
LINCSCP_115748	13-Hydroxy-8,14,19-trimethoxy-4,10,12,16-tetramethyl-3,20,22-trioxo-2-azabicyclo[16.3.1]docosa-1(21),4,6,10,18-pentaen-9-yl carbamate	HSP90AA1	0.12uM	HS578T	24h		-0.249043	0.0231847	83
LINCSCP_14959	Rhodomyrtoxin B	SLCO1B3	10uM	HA1E	24h	1	-0.249013	0.023202	83
LINCSCP_29841	HG6-64-1		10uM	MCF10A	6h	0	-0.249	0.0232094	83
LINCSCP_30350	Thioridazine	DRD1|DRD2|DRD3|DRD4|HTR2A|HTR2C	10uM	MCF7	6h	0	-0.248988	0.0232162	83
LINCSCP_130698	apigenin		3.33uM	MCF10A	24h		-0.248937	0.0232452	83
LINCSCP_84365	AT 7867		3.33uM	ASC	24h		-0.248925	0.0232522	83
LINCSCP_104621	R428		10uM	HELA	24h		-0.248915	0.0232579	83
LINCSCP_152034	I-BET151		0.37uM	PC3	24h		-0.248908	0.0232619	83
LINCSCP_89914	UNII-BXU45ZH6LI	OPRL1	3.33uM	HA1E	24h		-0.248855	0.023292	83
LINCSCP_20569	BRD-K02502363		10uM	HCC515	6h	1	-0.248844	0.0232983	83
LINCSCP_57744	MLS002607805		10uM	VCAP	24h	1	-0.24882	0.0233121	83
LINCSCP_32996	Tetraidofluorescein		10uM	MCF7	6h	1	-0.248771	0.0233402	83
LINCSCP_29119	Fedratinib	FLT3|JAK2	10uM	JHUEM2	6h	1	-0.248748	0.0233534	83
LINCSCP_115327	Fedratinib	FLT3|JAK2	3.33uM	HS578T	3h		-0.248638	0.0234167	83
LINCSCP_39298	GSK-461364	PLK1	10uM	MDAMB231	6h	0	-0.24863	0.0234211	83
LINCSCP_21318	BMS-299897		10uM	HEC108	6h	1	-0.248629	0.023422	83
LINCSCP_141413	AZD3514	AR	10uM	MCF7	24h		-0.248621	0.0234266	83
LINCSCP_7114	Brefeldin A		10uM	A549	6h	1	-0.248576	0.0234524	83
LINCSCP_30832	TGX-115		100uM	MCF7	6h	0	-0.248567	0.0234577	83
LINCSCP_52277	BRD-K70974948		10uM	SKB	24h	1	-0.248499	0.0234968	83
LINCSCP_152324	Dabrafenib	BRAF	3.33uM	PC3	24h		-0.248496	0.0234985	83
LINCSCP_51996	Infigratinib	FGFR1|FGFR2|FGFR3|FGFR4	0.1uM	SKBR3	6h	0	-0.248474	0.0235114	83
LINCSCP_55117	MLS000589843		1uM	THP1	24h	0	-0.248472	0.0235125	83
LINCSCP_88289	Tivantinib	MET	1.11uM	HA1E	24h		-0.248445	0.0235283	83
LINCSCP_189031	MLS002607722		10uM	A549	24h	1	-0.248418	0.0235436	83
LINCSCP_14914	Daunorubicin	TOP2A	10uM	HA1E	6h	1	-0.248373	0.0235696	83
LINCSCP_264007	Glycocholic acid		10uM	NPC	6h	0	-0.248315	0.0236034	83
LINCSCP_42097	MLS003179196		10uM	NPC	24h	1	-0.248304	0.0236094	83
LINCSCP_310118	BRD-K21994180		30uM	VCAP	6h	1	-0.248303	0.02361	83
LINCSCP_12446	BRD-K21918725		3uM	CD34	6h	0	-0.248283	0.0236218	83
LINCSCP_286305	NSC119236		20uM	SKMEL28	6h	1	-0.248237	0.0236487	83
LINCSCP_85758	WH-4-025		10uM	BT20	3h		-0.24822	0.0236584	83
LINCSCP_45661	MLS-0226099.0001		10uM	PC3	24h	0	-0.24817	0.0236872	83
LINCSCP_94397	ABT737	BCL2|BCL2L1|BCL2L2	0.37uM	HA1E	24h		-0.248113	0.0237207	83
LINCSCP_98275	Cinaciguat		0.04uM	HA1E	24h		-0.248013	0.0237786	83
LINCSCP_7692	Methyl beta-carboline-3 carboxylate		10uM	A549	6h	0	-0.248013	0.0237789	83
LINCSCP_52981	MLS000709026	RAD51	40uM	SKLU1	6h	1	-0.247948	0.0238165	83
LINCSCP_307613	BRD-K84636160		5uM	VCAP	6h	1	-0.247905	0.0238416	83
LINCSCP_130116	GSK-3 Inhibitor IX		10uM	LNCAP	3h		-0.247897	0.0238466	83
LINCSCP_23799	STK721917		3uM	HEPG2	6h	1	-0.24787	0.0238621	83
LINCSCP_91774	10-DEBC	PIM1	10uM	HA1E	24h		-0.24785	0.0238739	83
LINCSCP_41640	Skiii	SPHK1	0.5uM	NKDBA	24h	0	-0.247848	0.0238751	83
LINCSCP_40169	ML239		10uM	NCIH508	6h	1	-0.247812	0.0238962	83
LINCSCP_55678	Fraxidin Methyl Ether	CA12	10uM	VCAP	24h	0	-0.247778	0.0239163	83
LINCSCP_36478	A-443654	AKT1|AKT2	0.5uM	MCF7	24h	0	-0.247769	0.0239215	83
LINCSCP_190250	Diphenoxylate	OPRM1	10uM	A549	6h	1	-0.24776	0.0239266	83
LINCSCP_7935	ST50050407		10uM	A549	24h	1	-0.247757	0.0239284	83
LINCSCP_52487	Sulconazole		10uM	SKB	24h	1	-0.247747	0.0239346	83
LINCSCP_157554	Idelalisib	PIK3CD|PIK3CG	3.33uM	PC3	24h		-0.247681	0.0239731	83
LINCSCP_28885	atorvastatin	DPP4|HMGCR	3uM	HUH7	24h	0	-0.247674	0.0239774	83
LINCSCP_10282	Melatonin	MTNR1A|MTNR1B	10uM	A549	6h	1	-0.247662	0.0239843	83
LINCSCP_31902	BRD-K30194621		10uM	MCF7	24h	1	-0.247627	0.0240047	83
LINCSCP_113666	rifampicin		0.04uM	HME1	3h		-0.24757	0.0240381	83
LINCSCP_89290	ZINC77024257	MDM2	0.04uM	HA1E	24h		-0.247533	0.0240604	83
LINCSCP_36642	MLS002232309		10uM	MCF7	6h	0	-0.247471	0.0240965	83
LINCSCP_310163	AC1O9B13		10uM	VCAP	6h	0	-0.247454	0.0241065	83
LINCSCP_145370	936890-98-1	MTOR	10uM	MDAMB231	24h		-0.247447	0.0241108	83
LINCSCP_219101	Sirolimus	FKBP1A|MTOR	10uM	HEPG2	6h	0	-0.247433	0.0241189	83
LINCSCP_244972	Trapidil	PDGFRA	10uM	MCF7	6h	1	-0.247357	0.0241639	83
LINCSCP_257326	XAV 939	TNKS|TNKS2	10uM	NCIH508	6h	1	-0.247354	0.0241659	83
LINCSCP_65820	CHEMBL3188539		10uM	VCAP	6h	0	-0.247321	0.0241856	83
LINCSCP_110038	LY2157299	TGFBR1	1.11uM	HELA	24h		-0.247309	0.0241925	83
LINCSCP_163658	Dasatinib	ABL1|BCR|BLK|EPHA2|FGR|FRK|FYN|HCK|KIT|LCK|LYN|PDGFRB|SRC|SRMS|YES1	0.12uM	SKBR3	24h		-0.24729	0.0242037	83
LINCSCP_64723	BRD-K95435237		10uM	VCAP	24h	0	-0.247235	0.0242363	83
LINCSCP_12643	PD-98059	MAP2K1	10uM	CORL23	6h	1	-0.247207	0.024253	83
LINCSCP_116027	CHEMBL585951	MAPK8	3.33uM	HS578T	3h		-0.247189	0.0242638	83
LINCSCP_95517	Orlistat	DAGLA|FASN|LIPF|PNLIP	3.33uM	HA1E	24h		-0.247168	0.024276	83
LINCSCP_273244	Cefdinir		10uM	PC3	24h	0	-0.247133	0.024297	83
LINCSCP_167778	Racecadotril	MME	0.12uM	YAPC	24h		-0.247122	0.024303	83
LINCSCP_153775	Tamibarotene	RARA|RARB	3.33uM	PC3	24h		-0.247105	0.0243135	83
LINCSCP_51377	Dasatinib	ABL1|BCR|BLK|EPHA2|FGR|FRK|FYN|HCK|KIT|LCK|LYN|PDGFRB|SRC|SRMS|YES1	10uM	SKBR3	24h	1	-0.247094	0.0243198	83
LINCSCP_15308	Isoliquiritigenin	GABBR1	10uM	HA1E	24h	1	-0.247074	0.0243317	83
LINCSCP_209211	Pifithrin MU	HSPA1A|TP53	10uM	HA1E	24h	0	-0.246993	0.0243801	83
LINCSCP_151785	BS-181		0.12uM	PC3	24h		-0.246973	0.0243921	83
LINCSCP_37102	CHEMBL2144294		1uM	MCF7	6h	0	-0.246954	0.0244032	83
LINCSCP_94699	Palbociclib	CCND1|CDK4|CDK6	10uM	HA1E	24h		-0.246947	0.0244075	83
LINCSCP_21347	Cytochalasin B	ACTB	10uM	HEC108	6h	1	-0.246907	0.0244314	83
LINCSCP_35237	BRD-K70711508		10uM	MCF7	24h	1	-0.246893	0.0244396	83
LINCSCP_729	TPCA-1	IKBKB	10uM	A375	24h	1	-0.246887	0.0244435	83
LINCSCP_14443	Trimethobenzamide	DRD2	10uM	HA1E	24h	0	-0.246884	0.0244451	83
LINCSCP_12032	CGP 60474	CDK1	10uM	BT20	6h	0	-0.246846	0.0244675	83
LINCSCP_83150	Pazopanib	CSF1R|FGFR1|FGFR3|FLT1|FLT4|ITK|KDR|KIT|LCK|PDGFRA|PDGFRB	0.12uM	ASC.C	24h		-0.246659	0.0245794	83
LINCSCP_190962	MLS-0435528.0001		10uM	A549	24h	1	-0.246634	0.0245949	83
LINCSCP_22521	Saracatinib	ABL1|SRC	10uM	HEPG2	6h	1	-0.246624	0.0246006	83
LINCSCP_22876	SB-222200	TACR3	10uM	HEPG2	6h	1	-0.246527	0.0246589	83
LINCSCP_185090	BRD-K37249103		5uM	A375	24h	1	-0.246521	0.0246623	83
LINCSCP_145869	CHEMBL585951	MAPK8	1.11uM	MDAMB231	3h		-0.246398	0.0247369	83
LINCSCP_239875	BRD-K14328427		10uM	MCF7	24h	0	-0.246386	0.0247439	83
LINCSCP_145179	SB590885		10uM	MDAMB231	3h		-0.246335	0.0247745	83
LINCSCP_5583	MLS002473428		10uM	A549	24h	0	-0.246267	0.0248158	83
LINCSCP_54282	Tipifarnib	CHURC1-FNTB|FNTA|FNTB	10uM	SW620	6h	1	-0.246254	0.0248234	83
LINCSCP_276315	13-Hydroxy-8,14,19-trimethoxy-4,10,12,16-tetramethyl-3,20,22-trioxo-2-azabicyclo[16.3.1]docosa-1(21),4,6,10,18-pentaen-9-yl carbamate	HSP90AA1	10uM	PC3	24h	0	-0.246234	0.0248359	83
LINCSCP_21668	3-(4-Pyridyl)indole	ROCK1	10uM	HEPG2	6h	0	-0.24623	0.0248384	83
LINCSCP_168034	Latanoprost	PTGFR	1.11uM	YAPC	24h		-0.246216	0.0248468	83
LINCSCP_131398	noscapine		1.11uM	MCF10A	24h		-0.246135	0.024896	83
LINCSCP_49435	STK721917		0.5uM	PC3	6h	0	-0.246128	0.0249001	83
LINCSCP_133617	SCHEMBL618594		10uM	MCF7	24h		-0.246117	0.0249068	83
LINCSCP_191132	13-Hydroxy-8,14,19-trimethoxy-4,10,12,16-tetramethyl-3,20,22-trioxo-2-azabicyclo[16.3.1]docosa-1(21),4,6,10,18-pentaen-9-yl carbamate	HSP90AA1	10uM	A549	6h	0	-0.246073	0.0249336	83
LINCSCP_131334	AZD-5438	CDK1|CDK10|CDK11B|CDK12|CDK13|CDK14|CDK15|CDK16|CDK17|CDK18|CDK19|CDK2|CDK20|CDK3|CDK4|CDK5|CDK6|CDK7|CDK8|CDK9	0.12uM	MCF10A	24h		-0.246051	0.0249469	83
LINCSCP_1259	MLS000682490	OPRK1	10uM	A375	24h	0	-0.246029	0.0249603	83
LINCSCP_26298	MLS002276501		10uM	HT29	6h	1	-0.245979	0.0249906	83
LINCSCP_15138	Arylmorpholine analog 37	PRKDC	10uM	HA1E	6h	0	-0.245903	0.0250366	83
LINCSCP_87983	BI-2536	PLK1	0.37uM	HA1E	24h		-0.245885	0.0250475	83
LINCSCP_27858	CHEMBL2132440		5uM	HT29	24h	1	-0.245866	0.0250591	83
LINCSCP_54066	PG 490		0.1uM	SW620	6h	1	-0.245832	0.02508	83
LINCSCP_146681	Infigratinib	FGFR1|FGFR2|FGFR3|FGFR4	1.11uM	NEU	24h		-0.245831	0.0250809	83
LINCSCP_35081	BRD-K44242139		5uM	MCF7	24h	0	-0.245822	0.0250861	83
LINCSCP_220772	PNU-99194A	DRD3	10uM	HEPG2	6h	1	-0.245814	0.0250909	83
LINCSCP_103831	BRD-A03684405		1.11uM	HELA	24h		-0.2458	0.0250997	83
LINCSCP_50970	AZD-1775	WEE1	10uM	RMGI	6h	1	-0.245785	0.025109	83
LINCSCP_37838	BRD-K90163207		1uM	MCF7	6h	0	-0.245774	0.0251154	83
LINCSCP_12031	CGP 60474	CDK1	0.5uM	BT20	6h	0	-0.245762	0.0251229	83
LINCSCP_19172	PRESTWICK3_000646		10uM	HCC515	6h	0	-0.245751	0.0251298	83
LINCSCP_31475	Mafenide	CA6	10uM	MCF7	6h	1	-0.24572	0.0251488	83
LINCSCP_100540	UNC1215		1.11uM	HCC515	24h		-0.245694	0.0251642	83
LINCSCP_193391	Amiodarone	KCNH2	10uM	A549	6h	0	-0.245679	0.0251734	83
LINCSCP_104649	Swainsonine		0.14uM	HELA	24h		-0.245676	0.0251752	83
LINCSCP_14948	Sertraline	SLC6A4	10uM	HA1E	6h	1	-0.245631	0.0252028	83
LINCSCP_47985	Remoxipride	DRD2	10uM	PC3	6h	1	-0.245627	0.0252052	83
LINCSCP_84605	I-BET151		0.37uM	ASC	24h		-0.24556	0.0252465	83
LINCSCP_145762	CGP 60474	CDK1	0.37uM	MDAMB231	3h		-0.245551	0.0252519	83
LINCSCP_39730	Fedratinib	FLT3|JAK2	10uM	MDST8	6h	1	-0.245478	0.0252968	83
LINCSCP_152199	amcinonide		1.11uM	PC3	24h		-0.245459	0.0253084	83
LINCSCP_53690	BMS-536924	IGF1R	10uM	SNU1040	6h	1	-0.245454	0.0253114	83
LINCSCP_34991	BRD-K92707657		5uM	MCF7	24h	1	-0.245404	0.0253424	83
LINCSCP_80882	Etanidazole		0.37uM	A375	24h		-0.245348	0.0253771	83
LINCSCP_163747	noscapine		0.12uM	SKBR3	24h		-0.245347	0.0253776	83
LINCSCP_133350	OSI-930	FLT1|FLT4|KDR|KIT	0.12uM	MCF7	24h		-0.245325	0.0253908	83
LINCSCP_145266	Momelotinib	JAK1|JAK2	0.37uM	MDAMB231	3h		-0.245323	0.0253922	83
LINCSCP_85787	Momelotinib	JAK1|JAK2	0.04uM	BT20	3h		-0.245299	0.025407	83
LINCSCP_14710	Clemastine	HRH1	10uM	HA1E	24h	0	-0.245292	0.0254116	83
LINCSCP_190582	ST4048456		10uM	A549	24h	1	-0.245268	0.0254261	83
LINCSCP_123365	HYDROXYUREA	RRM1|RRM2|RRM2B	0.12uM	HT29	24h		-0.245266	0.0254274	83
LINCSCP_270359	BAS 04207534		10uM	PC3	24h	1	-0.245216	0.0254583	83
LINCSCP_157806	ABT737	BCL2|BCL2L1|BCL2L2	1.11uM	PC3	24h		-0.245215	0.0254591	83
LINCSCP_87263	CHEMBL3188661	DDR1	0.04uM	CD34	24h		-0.245093	0.0255343	83
LINCSCP_52544	Cyclosporin A	PPIA|PPP3CA	10uM	SKB	24h	1	-0.245071	0.0255479	83
LINCSCP_222203	(5Z)-5-[1-(4-bromophenyl)ethylidene]-2-pyrrolidin-1-yl-1,3-thiazol-4(5H)-one		1uM	HL60	24h	0	-0.245029	0.0255739	83
LINCSCP_77705	Benazepril	ACE	3.33uM	A375	24h		-0.245027	0.0255752	83
LINCSCP_51598	WH-4-025		0.5uM	SKBR3	6h	0	-0.244872	0.0256717	83
LINCSCP_144891	Ruxolitinib	JAK1|JAK2|TYK2	10uM	MDAMB231	24h		-0.244854	0.0256827	83
LINCSCP_151675	BMS-777607	AXL|MERTK|MET|MST1R|TYRO3	1.11uM	PC3	24h		-0.244843	0.0256895	83
LINCSCP_149924	(R)-(-)-Jq1 enantiomer		10uM	NPC.TAK	24h		-0.244828	0.0256988	83
LINCSCP_93988	LGX818		0.12uM	HA1E	24h		-0.244783	0.0257269	83
LINCSCP_151140	GSK 1059615	PIK3CA|PIK3CB|PIK3CD|PIK3CG	0.04uM	PC3	24h		-0.244734	0.0257578	83
LINCSCP_59590	Triamcinolone Acetonide	NR3C1	10uM	VCAP	6h	1	-0.244731	0.0257593	83
LINCSCP_96530	Nilotinib	ABL1|BCR|KIT	1.11uM	HA1E	24h		-0.244712	0.0257713	83
LINCSCP_113609	Gefitinib	EGFR	1.11uM	HME1	3h		-0.24471	0.0257728	83
LINCSCP_148464	SB-216763	GSK3B	0.12uM	NPC	24h		-0.244703	0.0257769	83
LINCSCP_70638	AZD 1480	JAK1|JAK2	10uM	A375	24h		-0.244695	0.0257823	83
LINCSCP_147036	NCGC00346967-01	EPHB3	0.04uM	NEU	24h		-0.244685	0.0257884	83
LINCSCP_651	KU0060648	PIK3CA|PIK3CB|PIK3CD|PRKDC	10uM	A375	24h	0	-0.244632	0.0258214	83
LINCSCP_292439	CYM50174		10uM	VCAP	24h	1	-0.244631	0.0258221	83
LINCSCP_217018	MLS000536845		10uM	HCC515	6h	1	-0.244481	0.0259159	83
LINCSCP_115786	rifampicin		10uM	HS578T	24h		-0.244476	0.0259191	83
LINCSCP_74369	Doxazosin	ADRA1A|ADRA1B|ADRA1D	3.33uM	A375	24h		-0.244431	0.0259476	83
LINCSCP_133633	GSK-461364	PLK1	1.11uM	MCF7	24h		-0.24439	0.025973	83
LINCSCP_40884	MLS002232305		10uM	NEU	24h	1	-0.244376	0.0259818	83
LINCSCP_295932	BRD-K91836367		10uM	VCAP	6h	1	-0.244354	0.0259956	83
LINCSCP_9239	FTI276	FNTA	3uM	A549	24h	0	-0.244338	0.0260058	83
LINCSCP_80880	Etanidazole		3.33uM	A375	24h		-0.244307	0.0260252	83
LINCSCP_191866	Securinine	GABRA1	10uM	A549	6h	1	-0.244243	0.0260655	83
LINCSCP_56195	Diethyltoluamide		10uM	VCAP	6h	1	-0.244238	0.0260686	83
LINCSCP_54400	PG 490		0.1uM	SW948	6h	1	-0.244217	0.026082	83
LINCSCP_146925	CX-5461		0.12uM	NEU	24h		-0.244214	0.0260841	83
LINCSCP_173295	Exherin (trifluoroacetate)		0.12uM	YAPC	24h		-0.244193	0.0260972	83
LINCSCP_14696	Amiodarone	KCNH2	10uM	HA1E	24h	0	-0.24419	0.0260993	83
LINCSCP_39335	C24H25CLFN5O3	EGFR|ERBB2|ERBB4	10uM	MDAMB231	24h	1	-0.24416	0.0261183	83
LINCSCP_43757	BMS-536924	IGF1R	10uM	OV7	6h	1	-0.244128	0.0261381	83
LINCSCP_160993	SPECTRUM1505012	CYP19A1	0.04uM	PC3	24h		-0.244102	0.026155	83
LINCSCP_54020	Tivozanib	FLT1|FLT4|KDR|KIT|PDGFRA|PDGFRB	10uM	SW480	6h	1	-0.244076	0.0261713	83
LINCSCP_180723	Nadolol	ADRB1|ADRB2	10uM	A375	6h	0	-0.243985	0.0262287	83
LINCSCP_99014	GSK-461364	PLK1	10uM	HA1E	24h		-0.243972	0.026237	83
LINCSCP_33945	BRD-K90970920		10uM	MCF7	24h	1	-0.24394	0.0262574	83
LINCSCP_144867	YM 201636		10uM	MDAMB231	24h		-0.243922	0.0262685	83
LINCSCP_56713	Liothyronine	THRA|THRB	10uM	VCAP	24h	1	-0.243921	0.0262696	83
LINCSCP_16658	TAE-684	ALK	10uM	HA1E	6h	0	-0.2439	0.0262825	83
LINCSCP_70129	1268524-70-4		0.12uM	A375	24h		-0.243839	0.0263214	83
LINCSCP_192587	Indomethacin Morpholinylamide	CNR2	10uM	A549	6h	1	-0.243753	0.0263765	83
LINCSCP_22986	Chlorpromazine	ADRA2A|ADRA2B|ADRA2C|DRD1|DRD2|DRD3|DRD4|DRD5|HRH1|HTR1A|HTR2A|HTR2C|HTR6|HTR7	10uM	HEPG2	6h	1	-0.243752	0.0263766	83
LINCSCP_101035	AZD 1480	JAK1|JAK2	3.33uM	HCC515	24h		-0.243727	0.0263928	83
LINCSCP_226614	Prednisolone Hemisuccinate	NR3C1	10uM	HT29	6h	1	-0.243695	0.0264131	83
LINCSCP_50803	Phenoxazine		10uM	RKO	6h	1	-0.24369	0.0264165	83
LINCSCP_260	Thioridazine	DRD1|DRD2|DRD3|DRD4|HTR2A|HTR2C	10uM	A375	24h	1	-0.243636	0.0264511	83
LINCSCP_150788	NU-7441	PRKDC	3.33uM	PC3	24h		-0.24363	0.0264549	83
LINCSCP_171692	TAK-242		10uM	YAPC	24h		-0.243585	0.0264835	83
LINCSCP_32168	ON-01910	CDK1|FLT1|FYN|PDGFRA|PLK1|PLK2|SRC	10uM	MCF7	24h	0	-0.243575	0.0264896	83
LINCSCP_15076	Fluphenazine	DRD1|DRD2	10uM	HA1E	24h	0	-0.243561	0.0264988	83
LINCSCP_32647	Tyrphostin AG 1288	TNF	10uM	MCF7	6h	1	-0.243536	0.0265147	83
LINCSCP_49753	GSK-1070916	AURKB|AURKC	5uM	PC3	6h	0	-0.243534	0.0265157	83
LINCSCP_7874	BRD-K62719675		10uM	A549	24h	1	-0.24351	0.0265316	83
LINCSCP_307964	BRD-K45077070		5uM	VCAP	6h	0	-0.243496	0.0265407	83
LINCSCP_38029	BRD-K31315646		0.5uM	MCF7	6h	0	-0.243462	0.0265621	83
LINCSCP_83340	GSK-461364	PLK1	10uM	ASC.C	24h		-0.243441	0.0265754	83
LINCSCP_92470	Actarit		3.33uM	HA1E	24h		-0.243416	0.0265919	83
LINCSCP_194207	Dipyridamole	ADA|PDE10A|PDE1A|PDE1B|PDE1C|PDE2A|PDE3A|PDE3B|PDE4A|PDE4B|PDE4C|PDE4D|PDE5A|PDE6A|PDE6B|PDE6C|PDE6D|PDE6G|PDE6H|PDE7A|PDE7B|PDE8A|PDE8B|PDE9A|SLC29A1	10uM	A549	6h	0	-0.243403	0.0265997	83
LINCSCP_39286	CGP 60474	CDK1	1uM	MDAMB231	6h	0	-0.243386	0.0266107	83
LINCSCP_250109	CHEMBL2381520		0.1uM	MCF7	24h	0	-0.243378	0.0266158	83
LINCSCP_22459	CHROMOMYCIN-A3		10uM	HEPG2	6h	1	-0.243361	0.0266269	83
LINCSCP_294846	BRD-K41931739		10uM	VCAP	24h	1	-0.243311	0.0266589	83
LINCSCP_87032	STK219801		1.11uM	CD34	24h		-0.243267	0.026687	83
LINCSCP_37853	SKF96365	CYP3A4|TRPC1	10uM	MCF7	24h	0	-0.243252	0.026697	83
LINCSCP_295884	BRD-K64099269		10uM	VCAP	6h	1	-0.243212	0.0267228	83
LINCSCP_65630	BRD-K38803221		10uM	VCAP	24h	1	-0.243205	0.026727	83
LINCSCP_276	4-Hydroxytamoxifen	ESR1|ESR2	10uM	A375	24h	1	-0.243189	0.0267374	83
LINCSCP_32149	172985-18-1		10uM	MCF7	24h	1	-0.243185	0.0267401	83
LINCSCP_10091	CHEMBL3182405		3.33uM	A549	24h	0	-0.243156	0.0267585	83
LINCSCP_309988	BRD-K20510412		10uM	VCAP	24h	0	-0.243148	0.0267641	83
LINCSCP_1809	KUC103898N		10uM	A375	6h	1	-0.243135	0.0267726	83
LINCSCP_112906	Regorafenib	ABL1|BRAF|DDR2|FGFR1|FGFR2|FLT1|FLT4|FRK|KDR|KIT|MAPK11|PDGFRA|PDGFRB|RAF1|RET|TEK	0.12uM	HEPG2	24h		-0.243078	0.026809	83
LINCSCP_25384	Nitrendipine	CACNA1C|CACNA1D|CACNA2D1	10uM	HT29	24h	0	-0.243076	0.0268107	83
LINCSCP_32443	LRRK2-IN-1	LRRK2	10uM	MCF7	24h	0	-0.243045	0.0268306	83
LINCSCP_36195	13-Hydroxy-8,14,19-trimethoxy-4,10,12,16-tetramethyl-3,20,22-trioxo-2-azabicyclo[16.3.1]docosa-1(21),4,6,10,18-pentaen-9-yl carbamate	HSP90AA1	0.01uM	MCF7	24h	0	-0.243042	0.0268322	83
LINCSCP_119384	Arbutin	TYR	10uM	HT29	24h		-0.243033	0.0268384	83
LINCSCP_113302	CHIR-99021		3.33uM	HME1	24h		-0.243025	0.0268431	83
LINCSCP_250408	Perhexiline	CPT1A|CPT2	0.01uM	MCF7	24h	0	-0.242943	0.0268966	83
LINCSCP_10954	GSK-461364	PLK1	10uM	ASC	24h	1	-0.242937	0.0269004	83
LINCSCP_115990	AZD-5438	CDK1|CDK10|CDK11B|CDK12|CDK13|CDK14|CDK15|CDK16|CDK17|CDK18|CDK19|CDK2|CDK20|CDK3|CDK4|CDK5|CDK6|CDK7|CDK8|CDK9	10uM	HS578T	3h		-0.24287	0.0269435	83
LINCSCP_133388	Dacomitinib	EGFR|ERBB2|ERBB3|ERBB4	10uM	MCF7	24h		-0.242841	0.0269627	83
LINCSCP_29357	Vemurafenib	BRAF	10uM	LOVO	6h	1	-0.242781	0.0270018	83
LINCSCP_159799	Cefozopran (hydrochloride)		0.04uM	PC3	24h		-0.242689	0.0270611	83
LINCSCP_312506	BRD-K68211814		3uM	VCAP	24h	0	-0.242684	0.0270643	83
LINCSCP_195900	BRD-K28358982		5uM	A549	24h	1	-0.242681	0.0270663	83
LINCSCP_75623	PENICILLIN V POTASSIUM		0.37uM	A375	24h		-0.242664	0.0270774	83
LINCSCP_87984	BI-2536	PLK1	0.12uM	HA1E	24h		-0.242636	0.0270956	83
LINCSCP_46863	Motesanib	FLT1|FLT4|KDR|KIT|PDGFRA|PDGFRB|RET	10uM	PC3	24h	0	-0.242634	0.0270969	83
LINCSCP_5946	SC_I_004		10uM	A549	24h	1	-0.242622	0.0271048	83
LINCSCP_293058	MLS002264379		10uM	VCAP	6h	1	-0.242605	0.0271163	83
LINCSCP_24882	AT 7867		0.5uM	HS578T	6h	0	-0.242585	0.0271289	83
LINCSCP_57680	KSC-16-144		10uM	VCAP	6h	0	-0.242585	0.0271292	83
LINCSCP_97386	HMN-214	CSF1R|FLT1|FLT3|FLT4|KDR|KIT|PDGFRB|RET	3.33uM	HA1E	24h		-0.242579	0.0271331	83
LINCSCP_14690	Nocodazole		10uM	HA1E	24h	0	-0.242561	0.0271447	83
LINCSCP_16759	ZG-10	IRAK1	10uM	HA1E	6h	1	-0.242535	0.0271618	83
LINCSCP_47063	XMD-1185H		10uM	PC3	6h	1	-0.242433	0.0272282	83
LINCSCP_15141	Fluphenazine	DRD1|DRD2	10uM	HA1E	6h	1	-0.242414	0.0272407	83
LINCSCP_152171	XMD 8-92	MAPK7	10uM	PC3	24h		-0.242397	0.0272518	83
LINCSCP_6049	4-(3,5-Dimethyl-4-nitro-1H-pyrazol-1-yl)butanoic acid		10uM	A549	6h	1	-0.24236	0.0272765	83
LINCSCP_7273	(Z,E)-3-(imidazol-4-Ylmethylene)indolin-2-one	EGFR	10uM	A549	24h	0	-0.242358	0.0272776	83
LINCSCP_39762	TPCA-1	IKBKB	10uM	MDST8	6h	1	-0.242297	0.0273174	83
LINCSCP_51630	Dasatinib	ABL1|BCR|BLK|EPHA2|FGR|FRK|FYN|HCK|KIT|LCK|LYN|PDGFRB|SRC|SRMS|YES1	10uM	SKBR3	6h	0	-0.242273	0.027333	83
LINCSCP_6638	AG1295	FLT3	10uM	A549	6h	1	-0.242265	0.0273385	83
LINCSCP_175708	Apremilast (CC-10004)	PDE4A|PDE4B|PDE4C|PDE4D	1.11uM	YAPC	24h		-0.242243	0.0273531	83
LINCSCP_29913	Pazopanib	CSF1R|FGFR1|FGFR3|FLT1|FLT4|ITK|KDR|KIT|LCK|PDGFRA|PDGFRB	10uM	MCF10A	24h	0	-0.242222	0.0273669	83
LINCSCP_261531	Sirolimus	FKBP1A|MTOR	10uM	NPC	24h	1	-0.242206	0.0273774	83
LINCSCP_130970	Pelitinib	EGFR	0.37uM	MCF10A	3h		-0.242192	0.0273866	83
LINCSCP_16625	CHEMBL585951	MAPK8	10uM	HA1E	6h	1	-0.242189	0.0273882	83
LINCSCP_85785	Momelotinib	JAK1|JAK2	0.37uM	BT20	3h		-0.242186	0.0273901	83
LINCSCP_84650	Resveratrol	PTGS1|PTGS2|SIRT1	10uM	ASC	24h		-0.242183	0.0273924	83
LINCSCP_94172	Milciclib (PHA-848125)	CDK1|CDK2|CDK4|NTRK1	0.37uM	HA1E	24h		-0.242164	0.027405	83
LINCSCP_57426	Triazine Scaffold, 34		10uM	VCAP	6h	1	-0.24216	0.0274073	83
LINCSCP_90661	Simvastatin	HMGCR	0.04uM	HA1E	24h		-0.242144	0.0274179	83
LINCSCP_133593	AT 7867		1.11uM	MCF7	24h		-0.242135	0.0274242	83
LINCSCP_35511	Broad-Sai-045		3uM	MCF7	24h	0	-0.242076	0.0274625	83
LINCSCP_243838	Chlorothiazide	CA2|SLC12A3	10uM	MCF7	6h	1	-0.242072	0.0274657	83
LINCSCP_20415	GW501516	PPARD	10uM	HCC515	6h	1	-0.242066	0.0274694	83
LINCSCP_57014	L-Sulforaphane	NFE2L2	10uM	VCAP	6h	0	-0.242052	0.0274788	83
LINCSCP_88727	Ricolinostat		0.37uM	HA1E	24h		-0.242033	0.0274914	83
LINCSCP_63233	BRD-K62219715		5uM	VCAP	24h	1	-0.24203	0.0274934	83
LINCSCP_42970	BRD-K24106654		10uM	NPC	24h	1	-0.242006	0.0275089	83
LINCSCP_134212	CHIR-265	BRAF|KDR	3.33uM	MCF7	24h		-0.242002	0.0275116	83
LINCSCP_32398	BRD-K98634983		10uM	MCF7	6h	1	-0.241996	0.0275155	83
LINCSCP_295068	CHEMBL2355513		10uM	VCAP	6h	1	-0.241951	0.0275456	83
LINCSCP_40370	9-Cis retinol	RARA|RARB|RARG|RORB	40uM	NCIH596	6h	1	-0.2419	0.0275791	83
LINCSCP_115005	apigenin		1.11uM	HS578T	24h		-0.241895	0.0275826	83
LINCSCP_147768	(R)-(-)-Jq1 enantiomer		10uM	NPC.CAS9	24h		-0.241849	0.0276127	83
LINCSCP_64564	ST013886	ESR1|ESR2|NR1I2	20uM	VCAP	6h	0	-0.241849	0.0276128	83
LINCSCP_51800	JNJ-38877605	MET	0.1uM	SKBR3	24h	0	-0.241832	0.0276242	83
LINCSCP_188903	MLS003171619	GRM4	10uM	A549	24h	0	-0.24182	0.0276322	83
LINCSCP_18183	Guggulsterone	AR|NR1H4|NR3C1|NR3C2|PGR	10uM	HCC515	24h	0	-0.241804	0.0276427	83
LINCSCP_111385	Seliciclib	CDK1|CDK2|CDK5|CDK7|CDK9	10uM	HEPG2	24h		-0.241793	0.02765	83
LINCSCP_24308	THZ-2-98-01		10uM	HS578T	24h	0	-0.241788	0.0276534	83
LINCSCP_130699	apigenin		1.11uM	MCF10A	24h		-0.241759	0.0276723	83
LINCSCP_58527	MEGXM0_000433		10uM	VCAP	24h	1	-0.241756	0.0276741	83
LINCSCP_59600	Marbofloxacin		10uM	VCAP	6h	1	-0.241742	0.0276836	83
LINCSCP_146409	Cabozantinib	KDR|MET	0.12uM	NEU	24h		-0.241635	0.0277548	83
LINCSCP_265915	LE 300	DRD5	10uM	PC3	6h	1	-0.241589	0.0277856	83
LINCSCP_181573	BRD-K42696220		5uM	A375	24h	1	-0.241584	0.0277884	83
LINCSCP_22860	REV-5901	ALOX5	10uM	HEPG2	6h	1	-0.24157	0.0277979	83
LINCSCP_47960	Pentetic acid		10uM	PC3	6h	1	-0.241561	0.0278037	83
LINCSCP_66807	Wortmannin	PIK3CA|PIK3CG|PLK1	10uM	HA1E	6h	0	-0.241558	0.0278059	83
LINCSCP_128008	TPCA-1	IKBKB	0.04uM	HUES3	24h		-0.241518	0.0278325	83
LINCSCP_100094	Tivantinib	MET	0.12uM	HCC515	24h		-0.241509	0.0278384	83
LINCSCP_152270	Ponatinib	ABL1|BCR|FGFR1|FGFR2|FGFR3|FGFR4|FLT3|KIT|RET|TEK	3.33uM	PC3	24h		-0.241461	0.0278704	83
LINCSCP_87892	Momelotinib	JAK1|JAK2	1.11uM	HA1E	24h		-0.241444	0.0278822	83
LINCSCP_3172	BRD-K08293924		5uM	A375	24h	1	-0.241408	0.0279057	83
LINCSCP_21256	BRD32048		10uM	HCT116	6h	1	-0.241382	0.0279235	83
LINCSCP_8106	BRD-K17968366		5uM	A549	24h	1	-0.241374	0.0279286	83
LINCSCP_153550	Azathioprine	PPAT	0.12uM	PC3	24h		-0.241323	0.0279628	83
LINCSCP_148205	301836-43-1	CSNK1A1|TGFB1	10uM	NPC.CAS9	24h		-0.241321	0.0279645	83
LINCSCP_115767	QL47	BMX|BTK	0.04uM	HS578T	24h		-0.241313	0.0279699	83
LINCSCP_84358	Idelalisib	PIK3CD|PIK3CG	10uM	ASC	24h		-0.24123	0.0280249	83
LINCSCP_288248	Vorinostat	HDAC1|HDAC2|HDAC3|HDAC6|HDAC8	10uM	THP1	6h	0	-0.241211	0.0280378	83
LINCSCP_27901	BRD-K39887954		5uM	HT29	24h	1	-0.241202	0.0280439	83
LINCSCP_19357	Vemurafenib	BRAF	10uM	HCC515	24h	1	-0.241188	0.0280536	83
LINCSCP_31651	MLS001173269		10uM	MCF7	24h	1	-0.241154	0.0280761	83
LINCSCP_75636	Nateglinide	ABCC8|KCNJ11	0.12uM	A375	24h		-0.241112	0.0281043	83
LINCSCP_152234	CHEMBL2132289	RPS6KA3	3.33uM	PC3	24h		-0.241101	0.028112	83
LINCSCP_54231	BRD-K41087962		0.5uM	SW620	6h	1	-0.241065	0.0281359	83
LINCSCP_309833	assinex_D328		30uM	VCAP	24h	0	-0.241058	0.0281408	83
LINCSCP_134165	MLS006011051	BRAF	1.11uM	MCF7	24h		-0.241045	0.0281493	83
LINCSCP_83500	GSK 525762A		0.12uM	ASC.C	24h		-0.241024	0.0281633	83
LINCSCP_202003	L-Sulforaphane	NFE2L2	0.1uM	A549	24h	0	-0.24097	0.0281998	83
LINCSCP_27413	BRD-K27411973		5uM	HT29	24h	1	-0.240966	0.0282028	83
LINCSCP_50102	Tyrphostin AG-494	EGFR	10uM	PHH	24h	1	-0.240953	0.0282116	83
LINCSCP_100063	SCHEMBL16226502	HSP90AA1	10uM	HCC515	24h		-0.240938	0.0282212	83
LINCSCP_236682	TPCA-1	IKBKB	10uM	MCF7	6h	0	-0.240893	0.0282519	83
LINCSCP_10576	TPCA-1	IKBKB	10uM	AGS	6h	1	-0.24083	0.0282943	83
LINCSCP_50321	Tyrphostin A9		3uM	PHH	24h	0	-0.240807	0.0283102	83
LINCSCP_116032	SCHEMBL1564574	CHEK1|CHEK2	10uM	HS578T	3h		-0.240797	0.0283164	83
LINCSCP_39305	SCHEMBL3954849		10uM	MDAMB231	6h	0	-0.24079	0.0283214	83
LINCSCP_24820	Pazopanib	CSF1R|FGFR1|FGFR3|FLT1|FLT4|ITK|KDR|KIT|LCK|PDGFRA|PDGFRB	10uM	HS578T	24h	0	-0.240773	0.028333	83
LINCSCP_94543	Oxybenzone		0.04uM	HA1E	24h		-0.240752	0.0283475	83
LINCSCP_43762	NVP-AUY922	HSP90AA1|HSP90AB1	10uM	OV7	6h	1	-0.240751	0.028348	83
LINCSCP_32963	ST092443	ADORA1|ADORA2A|ADORA2B	10uM	MCF7	6h	1	-0.240739	0.0283563	83
LINCSCP_31868	MLS001116189		10uM	MCF7	24h	1	-0.240735	0.0283587	83
LINCSCP_1180	SMR000009277		10uM	A375	24h	1	-0.240709	0.0283764	83
LINCSCP_67003	13-Hydroxy-8,14,19-trimethoxy-4,10,12,16-tetramethyl-3,20,22-trioxo-2-azabicyclo[16.3.1]docosa-1(21),4,6,10,18-pentaen-9-yl carbamate	HSP90AA1	10uM	HEPG2	6h	0	-0.240679	0.0283967	83
LINCSCP_293649	Andreson		10uM	VCAP	6h	0	-0.240675	0.0283995	83
LINCSCP_9676	SCHEMBL3092652	DPP4	3uM	A549	24h	0	-0.240655	0.0284132	83
LINCSCP_55197	Manumycin-A	FNTA|IKBKB	10uM	TYKNU	6h	1	-0.240637	0.0284252	83
LINCSCP_80869	Pilaralisib	PIK3CA|PIK3CD|PIK3CG	1.11uM	A375	24h		-0.240631	0.0284295	83
LINCSCP_163811	Y-39983	ROCK1|ROCK2	1.11uM	SKBR3	24h		-0.240573	0.0284683	83
LINCSCP_31114	Triazolothiadiazine, 25		10uM	MCF7	24h	1	-0.240556	0.0284801	83
LINCSCP_165584	AT 7867		10uM	SKL	24h		-0.240552	0.0284826	83
LINCSCP_10681	SCHEMBL15422533		10uM	ASC	24h	1	-0.24054	0.0284909	83
LINCSCP_69892	BMS-777607	AXL|MERTK|MET|MST1R|TYRO3	0.12uM	A375	24h		-0.240539	0.0284919	83
LINCSCP_141228	Dasatinib	ABL1|BCR|BLK|EPHA2|FGR|FRK|FYN|HCK|KIT|LCK|LYN|PDGFRB|SRC|SRMS|YES1	3.33uM	MCF7	24h		-0.2405	0.0285181	83
LINCSCP_131479	rifampicin		10uM	MCF10A	24h		-0.240494	0.0285221	83
LINCSCP_43761	MLS002699429		40uM	OV7	6h	1	-0.240438	0.0285604	83
LINCSCP_59154	Ascorbyl-Palmitate		10uM	VCAP	24h	0	-0.240417	0.0285746	83
LINCSCP_295117	Broad-Sai-296		10uM	VCAP	6h	1	-0.240311	0.0286471	83
LINCSCP_14549	Methyl-6,7-dimethoxy-4-ethyl-beta-carboline-3-carboxylate		10uM	HA1E	6h	0	-0.240296	0.0286572	83
LINCSCP_44002	Benzo[Def]Chrysene		10uM	PC3	24h	1	-0.240276	0.0286707	83
LINCSCP_164010	Dasatinib	ABL1|BCR|BLK|EPHA2|FGR|FRK|FYN|HCK|KIT|LCK|LYN|PDGFRB|SRC|SRMS|YES1	0.12uM	SKBR3	3h		-0.240275	0.0286715	83
LINCSCP_211562	MLS002473970		10uM	HA1E	6h	1	-0.240218	0.0287105	83
LINCSCP_105771	Dexniguldipine		10uM	HELA	24h		-0.240118	0.0287788	83
LINCSCP_212259	Tamoxifen	ESR1|ESR2	10uM	HA1E	6h	0	-0.240066	0.0288145	83
LINCSCP_36790	SCHEMBL16065773		1uM	MCF7	24h	0	-0.240015	0.0288497	83
LINCSCP_80989	Quercetin	PIK3CG	1.11uM	A375	24h		-0.239995	0.0288635	83
LINCSCP_80658	Bexarotene	RXRA|RXRB|RXRG	10uM	A375	24h		-0.239993	0.0288647	83
LINCSCP_133754	Dasatinib	ABL1|BCR|BLK|EPHA2|FGR|FRK|FYN|HCK|KIT|LCK|LYN|PDGFRB|SRC|SRMS|YES1	0.37uM	MCF7	24h		-0.239986	0.0288696	83
LINCSCP_83057	OSI-930	FLT1|FLT4|KDR|KIT	10uM	ASC.C	24h		-0.239972	0.0288792	83
LINCSCP_21519	Tebuthiuron		10uM	HEPG2	6h	1	-0.239966	0.0288835	83
LINCSCP_145168	Fedratinib	FLT3|JAK2	3.33uM	MDAMB231	3h		-0.239948	0.0288956	83
LINCSCP_32245	BRD-K78596368		10uM	MCF7	24h	1	-0.239942	0.0289001	83
LINCSCP_146894	RG 108	DNMT1	0.37uM	NEU	24h		-0.23994	0.0289017	83
LINCSCP_149275	BX-795	PDK1|PDPK1	0.12uM	NPC	24h		-0.239926	0.028911	83
LINCSCP_96654	NMS-1286937		10uM	HA1E	24h		-0.239922	0.0289139	83
LINCSCP_66082	BRD-K12744550-019-01-8		1uM	VCAP	24h	0	-0.239921	0.0289144	83
LINCSCP_221372	BRD-K38599483		10uM	HEPG2	6h	1	-0.239904	0.0289261	83
LINCSCP_148214	BAY 61-3606	SYK	0.37uM	NPC.CAS9	24h		-0.239889	0.0289366	83
LINCSCP_8879	BRD-K10327449		10uM	A549	24h	0	-0.239855	0.0289601	83
LINCSCP_50264	AK-968/11781209		3uM	PHH	24h	0	-0.239853	0.0289613	83
LINCSCP_41601	GW-4064	NR1H4	10uM	NEU	6h	1	-0.23985	0.0289631	83
LINCSCP_231552	BRD-K70276339		5uM	HT29	24h	1	-0.239827	0.028979	83
LINCSCP_6488	SCHEMBL16980224	AURKA	10uM	A549	24h	0	-0.239814	0.0289882	83
LINCSCP_85429	Momelotinib	JAK1|JAK2	3.33uM	BT20	24h		-0.239738	0.0290407	83
LINCSCP_216796	BRD-K95976153		10uM	HCC515	6h	1	-0.239695	0.0290706	83
LINCSCP_133371	AZD4547		3.33uM	MCF7	24h		-0.239664	0.0290917	83
LINCSCP_37623	Methiazole		3uM	MCF7	24h	0	-0.239663	0.0290922	83
LINCSCP_51883	JNK-IN-2	IRAK1	0.1uM	SKBR3	24h	0	-0.239627	0.0291177	83
LINCSCP_135951	GSK 525762A		3.33uM	MCF7	24h		-0.239605	0.0291324	83
LINCSCP_116131	LRRK2-IN-1	LRRK2	0.37uM	HS578T	3h		-0.239599	0.0291366	83
LINCSCP_111392	SU 11274	MET	3.33uM	HEPG2	24h		-0.239524	0.0291888	83
LINCSCP_10524	Fedratinib	FLT3|JAK2	10uM	AGS	6h	1	-0.239488	0.0292137	83
LINCSCP_145861	TAE-684	ALK	10uM	MDAMB231	3h		-0.239481	0.0292188	83
LINCSCP_7766	SCHEMBL6466366		10uM	A549	24h	1	-0.239459	0.0292338	83
LINCSCP_190856	AC1M08Y6		10uM	A549	6h	1	-0.239451	0.0292397	83
LINCSCP_140561	Andrographolide		10uM	MCF7	24h		-0.239449	0.0292406	83
LINCSCP_177129	MLS003448149		10uM	A375	24h	0	-0.23939	0.0292821	83
LINCSCP_63858	BRD-K98956791		5uM	VCAP	6h	1	-0.239388	0.0292833	83
LINCSCP_1553	VU0424182-2		10uM	A375	6h	1	-0.239362	0.0293012	83
LINCSCP_60995	CHEMBL2143628		5uM	VCAP	6h	1	-0.239354	0.0293068	83
LINCSCP_45657	1-Pentofuranosyl-1H-1,2,4-triazole-3-carboxamide	IMPDH1	10uM	PC3	24h	0	-0.239344	0.0293137	83
LINCSCP_81222	PF477736	CHEK1	1.11uM	A549	24h		-0.239332	0.0293225	83
LINCSCP_87161	BRD-A01645196		3.33uM	CD34	24h		-0.239294	0.029349	83
LINCSCP_5600	MLS002460409		10uM	A549	24h	0	-0.239265	0.0293692	83
LINCSCP_32787	XMD-1499	EPHB3	10uM	MCF7	6h	1	-0.239263	0.0293705	83
LINCSCP_261288	BRD-K23582869-001-01-3		0.01uM	NOMO1	6h	0	-0.239247	0.0293815	83
LINCSCP_159733	Merbarone		0.04uM	PC3	24h		-0.239236	0.0293893	83
LINCSCP_21244	Ursolic acid	HSD11B1|PTPN1	70uM	HCT116	6h	1	-0.239209	0.0294082	83
LINCSCP_89186	HMN-214	CSF1R|FLT1|FLT3|FLT4|KDR|KIT|PDGFRB|RET	0.37uM	HA1E	24h		-0.239195	0.0294178	83
LINCSCP_44561	Paroxetine	SLC6A4	10uM	PC3	24h	0	-0.239192	0.0294197	83
LINCSCP_88583	BS-181		10uM	HA1E	24h		-0.239184	0.0294255	83
LINCSCP_35976	BMS-536924	IGF1R	0.1uM	MCF7	24h	0	-0.239178	0.0294299	83
LINCSCP_43467	BG-1018		10uM	NPC	24h	0	-0.239168	0.0294369	83
LINCSCP_113380	Saracatinib	ABL1|SRC	3.33uM	HME1	3h		-0.239123	0.0294684	83
LINCSCP_116328	CP466722	ATM	0.37uM	HT29	24h		-0.239088	0.029493	83
LINCSCP_45463	MLS002264436		10uM	PC3	24h	1	-0.239076	0.0295012	83
LINCSCP_37163	9-Cis retinol	RARA|RARB|RARG|RORB	10uM	MCF7	6h	0	-0.239067	0.0295072	83
LINCSCP_88744	PFI-1		1.11uM	HA1E	24h		-0.239002	0.029553	83
LINCSCP_252487	9-Cis retinol	RARA|RARB|RARG|RORB	40uM	MCF7	6h	0	-0.238983	0.0295661	83
LINCSCP_27773	BRD-K62702428		5uM	HT29	24h	1	-0.238978	0.0295695	83
LINCSCP_95186	Triflupromazine	DRD2|HTR2B	10uM	HA1E	24h		-0.238931	0.029603	83
LINCSCP_6300	MLS-0315868.0001		10uM	A549	24h	0	-0.2389	0.0296244	83
LINCSCP_26860	Thiabendazole		10uM	HT29	6h	1	-0.238886	0.0296345	83
LINCSCP_70632	C-Fms Inhibitor		10uM	A375	24h		-0.238844	0.0296636	83
LINCSCP_95667	Afatinib	EGFR|ERBB2|ERBB4	3.33uM	HA1E	24h		-0.23884	0.0296665	83
LINCSCP_131671	PI-103	MTOR|PIK3CA|PIK3CB|PIK3CD|PIK3CG	3.33uM	MCF10A	3h		-0.238791	0.0297014	83
LINCSCP_131332	AZD-5438	CDK1|CDK10|CDK11B|CDK12|CDK13|CDK14|CDK15|CDK16|CDK17|CDK18|CDK19|CDK2|CDK20|CDK3|CDK4|CDK5|CDK6|CDK7|CDK8|CDK9	1.11uM	MCF10A	24h		-0.238787	0.0297043	83
LINCSCP_91573	Ganetespib (STA-9090)	HSP90AA1|HSP90AB1	0.37uM	HA1E	24h		-0.238689	0.0297734	83
LINCSCP_15812	Piceatannol		10uM	HA1E	24h	0	-0.238678	0.0297811	83
LINCSCP_7937	BRD-K95517054-001-01-7		10uM	A549	24h	1	-0.238664	0.0297904	83
LINCSCP_112870	AZD 1480	JAK1|JAK2	0.12uM	HEPG2	24h		-0.238657	0.0297954	83
LINCSCP_111812	Selumetinib	MAP2K1|MAP2K2	3.33uM	HEPG2	24h		-0.238655	0.0297974	83
LINCSCP_142414	Navitoclax	BCL2|BCL2L1|BCL2L2	0.04uM	MCF7	24h		-0.238643	0.0298055	83
LINCSCP_43754	GF-109203	PRKCA	10uM	OV7	6h	1	-0.238599	0.0298363	83
LINCSCP_275736	BRD-K11402657		5uM	PC3	24h	1	-0.238583	0.029848	83
LINCSCP_145809	Dasatinib	ABL1|BCR|BLK|EPHA2|FGR|FRK|FYN|HCK|KIT|LCK|LYN|PDGFRB|SRC|SRMS|YES1	1.11uM	MDAMB231	3h		-0.238521	0.0298921	83
LINCSCP_49586	Wortmannin	PIK3CA|PIK3CG|PLK1	1.11uM	PC3	24h	0	-0.238511	0.0298987	83
LINCSCP_164811	Resveratrol	PTGS1|PTGS2|SIRT1	0.37uM	SKL.C	24h		-0.23851	0.0298995	83
LINCSCP_183045	BRD-K45177540		5uM	A375	24h	1	-0.238497	0.029909	83
LINCSCP_38842	L-Sulforaphane	NFE2L2	10uM	MCF7	6h	0	-0.238481	0.0299204	83
LINCSCP_133304	SAR245409		10uM	MCF7	24h		-0.238459	0.0299354	83
LINCSCP_83146	Pazopanib	CSF1R|FGFR1|FGFR3|FLT1|FLT4|ITK|KDR|KIT|LCK|PDGFRA|PDGFRB	10uM	ASC.C	24h		-0.238398	0.0299792	83
LINCSCP_111293	Dovitinib	EGFR|FGFR1|FGFR2|FGFR3|FLT1|FLT3|FLT4|KDR|KIT|PDGFRA|PDGFRB	0.12uM	HEPG2	24h		-0.23839	0.029985	83
LINCSCP_49433	SCHEMBL17497408		3uM	PC3	6h	0	-0.238353	0.0300107	83
LINCSCP_33345	C.I. MORDANT BLACK 11		10uM	MCF7	24h	0	-0.238333	0.0300255	83
LINCSCP_36310	DR 2313		0.01uM	MCF7	24h	0	-0.238328	0.0300284	83
LINCSCP_132896	rifampicin		0.37uM	MCF7	24h		-0.238287	0.0300581	83
LINCSCP_72437	Balicatib		1.11uM	A375	24h		-0.238286	0.0300583	83
LINCSCP_30903	MLS000583956		10uM	MCF7	24h	0	-0.238253	0.0300819	83
LINCSCP_33036	Protionamide		10uM	MCF7	6h	1	-0.238228	0.0300998	83
LINCSCP_145764	CGP 60474	CDK1	0.04uM	MDAMB231	3h		-0.238189	0.0301274	83
LINCSCP_38857	Camptothecin	TOP1	0.001uM	MCF7	6h	0	-0.238134	0.0301672	83
LINCSCP_82977	Amuvatinib	FLT3|KIT|MET|PDGFRA	0.12uM	ASC.C	24h		-0.238009	0.0302565	83
LINCSCP_129528	SCHEMBL17378613	CSF1R	0.12uM	JURKAT	24h		-0.237929	0.0303133	83
LINCSCP_50497	SCHEMBL16980381		10uM	PHH	6h	1	-0.237929	0.0303134	83
LINCSCP_68845	Vorinostat	HDAC1|HDAC2|HDAC3|HDAC6|HDAC8	0.1uM	VCAP	6h	0	-0.237921	0.0303191	83
LINCSCP_149845	BS-181		0.37uM	NPC.TAK	24h		-0.237878	0.0303499	83
LINCSCP_167773	Arbutin	TYR	0.04uM	YAPC	24h		-0.237849	0.0303705	83
LINCSCP_166202	CHIR-265	BRAF|KDR	0.12uM	SKL	24h		-0.237849	0.0303709	83
LINCSCP_50293	BRD-K19914944		10uM	PHH	24h	1	-0.237806	0.0304019	83
LINCSCP_22413	NCGC00170233-01		10uM	HEPG2	6h	1	-0.237722	0.0304622	83
LINCSCP_70526	301836-43-1	CSNK1A1|TGFB1	1.11uM	A375	24h		-0.237717	0.0304656	83
LINCSCP_59059	N-Cyclooctyl-4-methylbenzenesulfonamide		10uM	VCAP	6h	0	-0.237666	0.030502	83
LINCSCP_54102	Fumonisin-B1	CERS1	100uM	SW620	6h	1	-0.237665	0.0305028	83
LINCSCP_243	PSB 36	ADORA1	10uM	A375	24h	1	-0.237649	0.0305143	83
[truncated: 8,918 more rows]

## Sheet: Supp. Data 8_NEG
Signature ID	Perturbagen	GeneTargets	Concentration	CellLine	Time	is_exemplar	Concordance	pValue	nGenes	Pathway annotation
LINCSCP_19561	CHEMBL1617726		80uM	HCC515	6h	1	-0.544988	9.99391e-08	83
LINCSCP_202073	STK721917		3uM	A549	24h	0	-0.510304	8.29592e-07	83				RTK / MAPK / PI3K-AKT
LINCSCP_130765	Momelotinib	JAK1|JAK2	1.11uM	MCF10A	24h		-0.46812	8.09645e-06	83	Inflammation / cytokine signaling			Inflammation / cytokine signaling
LINCSCP_51600	WH-4-025		1uM	SKBR3	6h	0	-0.46756	8.32853e-06	83				Focal adhesion / SRC / cytoskeleton
LINCSCP_127385	LY2811376		3.33uM	HT29	24h		-0.462612	1.0667e-05	83				Apoptosis / EMT
LINCSCP_16659	Canertinib	EGFR|ERBB2|ERBB4	10uM	HA1E	6h	1	-0.459396	1.25033e-05	83	RTK / MAPK / PI3K-AKT			Cell cycle / DNA repair / chromatin modification
LINCSCP_8148	BRD-K43111958		5uM	A549	24h	1	-0.458144	1.32948e-05	83				Others
LINCSCP_39182	Tamatinib	SYK	10uM	MDAMB231	6h	0	-0.454729	1.56994e-05	83	Focal adhesion / SRC / cytoskeleton
LINCSCP_88803	BIX01294	EHMT2	3.33uM	HA1E	24h		-0.452712	1.73051e-05	83	Cell cycle / DNA repair / chromatin modification
LINCSCP_27733	BRD-K81940726		5uM	HT29	24h	1	-0.450451	1.9286e-05	83
LINCSCP_23668	Syringic acid		3uM	HEPG2	6h	0	-0.449441	2.02379e-05	83
LINCSCP_113511	AZD-5438	CDK1|CDK10|CDK11B|CDK12|CDK13|CDK14|CDK15|CDK16|CDK17|CDK18|CDK19|CDK2|CDK20|CDK3|CDK4|CDK5|CDK6|CDK7|CDK8|CDK9	10uM	HME1	3h		-0.449085	2.05839e-05	83	Cell cycle / DNA repair / chromatin modification
LINCSCP_80824	PF-4136309		0.04uM	A375	24h		-0.444749	2.52647e-05	83
LINCSCP_31308	MLS002264438		10uM	MCF7	24h	1	-0.43814	3.43423e-05	83
LINCSCP_11122	Bicalutamide	AR	10uM	ASC	24h	1	-0.435741	3.83303e-05	83	RTK / MAPK / PI3K-AKT
LINCSCP_7891	BRD-K69021489		10uM	A549	24h	1	-0.435512	3.87329e-05	83
LINCSCP_29025	PD-98059	MAP2K1	5uM	HUH7	6h	1	-0.434413	4.07202e-05	83	RTK / MAPK / PI3K-AKT
LINCSCP_29024	PD-98059	MAP2K1	20uM	HUH7	6h	0	-0.434066	4.13659e-05	83	RTK / MAPK / PI3K-AKT
LINCSCP_113488	Dasatinib	ABL1|BCR|BLK|EPHA2|FGR|FRK|FYN|HCK|KIT|LCK|LYN|PDGFRB|SRC|SRMS|YES1	3.33uM	HME1	3h		-0.433122	4.31736e-05	83	Focal adhesion / SRC / cytoskeleton
LINCSCP_113550	CHEMBL585951	MAPK8	0.37uM	HME1	3h		-0.430949	4.76204e-05	83	RTK / MAPK / PI3K-AKT
LINCSCP_16346	MLS000534605		10uM	HA1E	6h	1	-0.430863	4.78035e-05	83
LINCSCP_39213	Dasatinib	ABL1|BCR|BLK|EPHA2|FGR|FRK|FYN|HCK|KIT|LCK|LYN|PDGFRB|SRC|SRMS|YES1	10uM	MDAMB231	6h	0	-0.430574	4.84278e-05	83	Focal adhesion / SRC
LINCSCP_310020	BRD-K47128441		10uM	VCAP	24h	0	-0.42936	5.11353e-05	83
LINCSCP_112468	RG 108	DNMT1	3.33uM	HEPG2	24h		-0.427098	5.65582e-05	83	Cell cycle / DNA repair / chromatin modification
LINCSCP_113490	Dasatinib	ABL1|BCR|BLK|EPHA2|FGR|FRK|FYN|HCK|KIT|LCK|LYN|PDGFRB|SRC|SRMS|YES1	0.37uM	HME1	3h		-0.42227	6.99709e-05	83	Focal adhesion / SRC / cytoskeleton
LINCSCP_31185	MLS002264452		10uM	MCF7	24h	1	-0.41978	7.79867e-05	83
LINCSCP_24536	TAE-684	ALK	1uM	HS578T	6h	0	-0.418985	8.07199e-05	83	RTK / MAPK / PI3K-AKT
LINCSCP_225883	AO-081/15245014		10uM	HT29	6h	1	-0.418977	8.0748e-05	83
LINCSCP_113444	CGP 60474	CDK1	0.04uM	HME1	3h		-0.41713	8.74488e-05	83	Cell cycle / DNA repair / chromatin modification
LINCSCP_80846	Nisoxetine	SLC6A2	0.37uM	A375	24h		-0.416767	8.88268e-05	83	Others
LINCSCP_23796	SCHEMBL17498001		1uM	HEPG2	6h	1	-0.414678	9.71426e-05	83
LINCSCP_8040	(S, R)-Mefloquine		10uM	A549	6h	1	-0.413838	0.000100688	83
LINCSCP_310110	BRD-K12450081		30uM	VCAP	6h	0	-0.413761	0.000101019	83
LINCSCP_113579	noscapine		1.11uM	HME1	3h		-0.410301	0.000116959	83
LINCSCP_14933	Triflupromazine	DRD2|HTR2B	10uM	HA1E	6h	1	-0.408927	0.000123912	83	Others
LINCSCP_15607	AZD-1775	WEE1	10uM	HA1E	6h	0	-0.407831	0.000129736	83	Cell cycle / DNA repair / chromatin modification
LINCSCP_14929	Chlorprothixene	DRD2|DRD3|HTR2A|HTR2C	10uM	HA1E	6h	1	-0.406936	0.000134672	83	Others
LINCSCP_8289	BRD-K65148580		5uM	A549	24h	1	-0.405989	0.000140086	83
LINCSCP_48393	BRD-K37650321		5uM	PC3	24h	1	-0.404749	0.00014748	83
LINCSCP_14298	Fasudil	ROCK1|ROCK2	10uM	HA1E	6h	1	-0.403778	0.000153518	83	Focal adhesion / SRC / cytoskeleton
LINCSCP_15599	TPCA-1	IKBKB	10uM	HA1E	6h	0	-0.401529	0.000168393	83	Inflammation / cytokine signaling
LINCSCP_79954	AVL-292	BTK	1.11uM	A375	24h		-0.401124	0.000171206	83	Others
LINCSCP_39370	Fedratinib	FLT3|JAK2	10uM	MDAMB231	24h	1	-0.400968	0.000172302	83	Inflammation / cytokine signaling
LINCSCP_113469	Canertinib	EGFR|ERBB2|ERBB4	10uM	HME1	3h		-0.399837	0.000180447	83	RTK / MAPK / PI3K-AKT
LINCSCP_209330	Paroxetine	SLC6A4	10uM	HA1E	6h	1	-0.399657	0.000181776	83	Others
LINCSCP_142572	Volasertib (BI 6727)	PLK1	3.33uM	MCF7	24h		-0.39887	0.000187688	83	RTK / MAPK / PI3K-AKT
LINCSCP_8763	BRD-K87313043		5uM	A549	24h	1	-0.397459	0.000198739	83
LINCSCP_102581	GSK 525762A		1.11uM	HELA	24h		-0.396068	0.000210216	83
LINCSCP_12173	TPCA-1	IKBKB	10uM	BT20	24h	0	-0.394537	0.000223553	83	Inflammation / cytokine signaling
LINCSCP_49409	Avicin-D		0.5uM	PC3	6h	0	-0.394275	0.000225909	83
LINCSCP_23721	BRD-K75418563		3uM	HEPG2	6h	0	-0.39409	0.000227587	83
LINCSCP_115958	BMS-387032	CDK2|CDK7|CDK9	0.12uM	HS578T	3h		-0.391662	0.000250725	83	Cell cycle / DNA repair / chromatin modification
LINCSCP_53811	Vemurafenib	BRAF	10uM	SNUC4	6h	1	-0.391548	0.000251857	83	RTK / MAPK / PI3K-AKT
LINCSCP_198084	CHEMBL2142395		5uM	A549	24h	1	-0.388555	0.000283482	83
LINCSCP_115071	Momelotinib	JAK1|JAK2	1.11uM	HS578T	24h		-0.388453	0.000284611	83	Inflammation / cytokine signaling
LINCSCP_12956	TPCA-1	IKBKB	10uM	EFO27	6h	1	-0.387741	0.000292683	83	Inflammation / cytokine signaling
LINCSCP_39205	SCHEMBL1564574	CHEK1|CHEK2	10uM	MDAMB231	6h	0	-0.386747	0.000304303	83	Cell cycle / DNA repair / chromatin modification
LINCSCP_80747	Lamotrigine	SCN10A|SCN11A|SCN1A|SCN2A|SCN3A|SCN4A|SCN5A|SCN7A|SCN8A|SCN9A	0.04uM	A375	24h		-0.386355	0.000309004	83	Others
LINCSCP_39233	Tivozanib	FLT1|FLT4|KDR|KIT|PDGFRA|PDGFRB	1uM	MDAMB231	6h	0	-0.385271	0.000322339	83	RTK / MAPK / PI3K-AKT
LINCSCP_113517	Linifanib	CSF1R|FLT1|FLT3|FLT4|KDR|PDGFRA|PDGFRB	10uM	HME1	3h		-0.384804	0.000328245	83	RTK / MAPK / PI3K-AKT
LINCSCP_44899	Fedratinib	FLT3|JAK2	10uM	PC3	24h	0	-0.383867	0.000340406	83	Inflammation / cytokine signaling
LINCSCP_99930	Radicicol		10uM	HCC515	24h		-0.382866	0.000353839	83
LINCSCP_29046	SCHEMBL16980381		10uM	HUH7	6h	1	-0.382248	0.000362374	83
LINCSCP_31158	MLS002264461		10uM	MCF7	24h	1	-0.381198	0.000377322	83
LINCSCP_190538	BRD-K59488055		10uM	A549	24h	0	-0.381093	0.000378845	83
LINCSCP_3423	BRD-K43438744		5uM	A375	24h	1	-0.379133	0.000408366	83
LINCSCP_145875	SCHEMBL1564574	CHEK1|CHEK2	1.11uM	MDAMB231	3h		-0.378592	0.000416879	83	Cell cycle / DNA repair / chromatin modification
LINCSCP_31137	MLS002264433		10uM	MCF7	24h	0	-0.377527	0.000434123	83
LINCSCP_8141	BRD-K38024133		5uM	A549	24h	1	-0.377392	0.000436348	83
LINCSCP_310109	BRD-K12450081		10uM	VCAP	6h	0	-0.377357	0.000436923	83
LINCSCP_52995	Tamatinib	SYK	10uM	SKLU1	6h	1	-0.377216	0.000439267	83	Focal adhesion / SRC / cytoskeleton
LINCSCP_231569	BRD-K77007746		5uM	HT29	24h	1	-0.377159	0.000440216	83
LINCSCP_311959	BRD-K05225561		10uM	VCAP	24h	1	-0.376018	0.000459645	83
LINCSCP_8260	BRD-K76047634		5uM	A549	24h	1	-0.37571	0.000465025	83
LINCSCP_133165	noscapine		1.11uM	MCF7	3h		-0.375429	0.000469983	83
LINCSCP_96657	NMS-1286937		0.37uM	HA1E	24h		-0.374441	0.00048781	83
LINCSCP_14777	Pizotyline	HTR2A|HTR2C	10uM	HA1E	24h	0	-0.3742	0.000492251	83	Others
LINCSCP_6308	MLS001176107		10uM	A549	24h	1	-0.374177	0.000492672	83
LINCSCP_253695	Tolazamide	ABCC8|KCNJ11	10uM	MCF7	6h	0	-0.373823	0.000499257	83	Others
LINCSCP_48181	CHEMBL3188986		5uM	PC3	24h	0	-0.37364	0.000502708	83
LINCSCP_190361	13-Hydroxy-8,14,19-trimethoxy-4,10,12,16-tetramethyl-3,20,22-trioxo-2-azabicyclo[16.3.1]docosa-1(21),4,6,10,18-pentaen-9-yl carbamate	HSP90AA1	10uM	A549	24h	0	-0.373449	0.000506312	83	Others
LINCSCP_6666	PCL2_000074		10uM	A549	6h	1	-0.373426	0.000506755	83
LINCSCP_15574	Cytochalasin B	ACTB	10uM	HA1E	6h	0	-0.372116	0.000532201	83	Focal adhesion / SRC / cytoskeleton
LINCSCP_113415	PHA-793887	CDK1|CDK10|CDK11B|CDK12|CDK13|CDK14|CDK15|CDK16|CDK17|CDK18|CDK19|CDK2|CDK20|CDK3|CDK4|CDK5|CDK6|CDK7|CDK8|CDK9	10uM	HME1	3h		-0.371675	0.000541028	83	Cell cycle / DNA repair / chromatin modification
LINCSCP_15500	Evodiamine	TRPV1	10uM	HA1E	6h	0	-0.370934	0.000556148	83	Others
LINCSCP_144813	Fedratinib	FLT3|JAK2	10uM	MDAMB231	24h		-0.370861	0.00055766	83	Inflammation / cytokine signaling
LINCSCP_293281	VU0402604-1		10uM	VCAP	24h	1	-0.370818	0.000558549	83
LINCSCP_178240	CHEMBL1270707		10uM	A375	6h	1	-0.370486	0.000565477	83
LINCSCP_51335	Tamatinib	SYK	10uM	SKBR3	24h	1	-0.369916	0.000577576	83	Focal adhesion / SRC / cytoskeleton
LINCSCP_28052	BRD-K67733357		5uM	HT29	24h	1	-0.369863	0.000578704	83
LINCSCP_31172	MLS002264439		10uM	MCF7	24h	1	-0.369599	0.000584398	83
LINCSCP_97357	Volasertib (BI 6727)	PLK1	1.11uM	HA1E	24h		-0.368177	0.000615903	83	RTK / MAPK / PI3K-AKT
LINCSCP_13949	NNC 05-2090	SLC6A12	10uM	HA1E	6h	1	-0.367188	0.00063872	83	Others
LINCSCP_113507	A-443654		1.11uM	HME1	3h		-0.367155	0.000639493	83
LINCSCP_133790	GSK 525762A		0.37uM	MCF7	24h		-0.366837	0.000647022	83
LINCSCP_96655	NMS-1286937		3.33uM	HA1E	24h		-0.366794	0.000648025	83
LINCSCP_126929	AZD7545		3.33uM	HT29	24h		-0.366717	0.00064987	83
LINCSCP_29005	SCHEMBL16984308		3uM	HUH7	6h	0	-0.366304	0.000659773	83
LINCSCP_145252	Linsitinib	IGF1R|INSR	3.33uM	MDAMB231	3h		-0.365842	0.000671029	83	RTK / MAPK / PI3K-AKT
LINCSCP_51590	Tamatinib	SYK	1uM	SKBR3	6h	0	-0.365109	0.000689255	83	Focal adhesion / SRC / cytoskeleton
LINCSCP_182833	CHEMBL3187411		5uM	A375	24h	1	-0.36509	0.000689725	83
LINCSCP_113547	CHEMBL585951	MAPK8	10uM	HME1	3h		-0.364715	0.000699233	83	RTK / MAPK / PI3K-AKT
LINCSCP_8090	BRD-K06417531		5uM	A549	24h	1	-0.364332	0.000709032	83
LINCSCP_142573	Volasertib (BI 6727)	PLK1	1.11uM	MCF7	24h		-0.364022	0.000717074	83	RTK / MAPK / PI3K-AKT
LINCSCP_142604	HMN-214	CSF1R|FLT1|FLT3|FLT4|KDR|KIT|PDGFRB|RET	0.37uM	MCF7	24h		-0.363206	0.000738659	83	RTK / MAPK / PI3K-AKT
LINCSCP_133741	PFI-1		1.11uM	MCF7	24h		-0.36279	0.000749872	83
LINCSCP_45313	N-(3-Chloro-4-fluorophenyl)-5-(pyridin-4-yl)-1,3,4-thiadiazol-2-amine		10uM	PC3	24h	0	-0.362544	0.000756578	83
LINCSCP_142575	Volasertib (BI 6727)	PLK1	0.12uM	MCF7	24h		-0.36205	0.000770219	83	RTK / MAPK / PI3K-AKT
LINCSCP_97990	Tosedostat	ANPEP|C9orf3|DNPEP|ENPEP|ERAP1|ERAP2|LAP3|LNPEP|LVRN|METAP1|METAP1D|METAP2|NPEPL1|NPEPPS|RNPEP|RNPEPL1|XPNPEP1|XPNPEP2|XPNPEP3	10uM	HA1E	24h		-0.361921	0.000773833	83	Others
LINCSCP_33922	MLS000589843		10uM	MCF7	24h	0	-0.361879	0.000775007	83
LINCSCP_113554	SCHEMBL1564574	CHEK1|CHEK2	3.33uM	HME1	3h		-0.361471	0.000786506	83	Cell cycle / DNA repair / chromatin modification
LINCSCP_8540	BRD-K65506786		5uM	A549	24h	1	-0.36119	0.000794487	83
LINCSCP_16669	Vemurafenib	BRAF	10uM	HA1E	6h	0	-0.359534	0.000843206	83	RTK / MAPK / PI3K-AKT
LINCSCP_132110	apigenin		1.11uM	MCF7	24h		-0.359236	0.000852284	83
LINCSCP_115840	Tamatinib	SYK	10uM	HS578T	3h		-0.358351	0.000879657	83	Focal adhesion / SRC / cytoskeleton
LINCSCP_47013	Pazopanib	CSF1R|FGFR1|FGFR3|FLT1|FLT4|ITK|KDR|KIT|LCK|PDGFRA|PDGFRB	10uM	PC3	6h	1	-0.358229	0.000883506	83	RTK / MAPK / PI3K-AKT
LINCSCP_113427	PF-562271	PTK2|PTK2B	10uM	HME1	3h		-0.357748	0.000898807	83	Focal adhesion / SRC / cytoskeleton
LINCSCP_206690	SMP2_000081	FKBP1A	20uM	EFO27	6h	1	-0.357439	0.000908738	83	Others
LINCSCP_122749	Targinine		0.37uM	HT29	24h		-0.357178	0.000917229	83
LINCSCP_88596	AT 7867		3.33uM	HA1E	24h		-0.357075	0.0009206	83
LINCSCP_229950	BRD-K52662613		5uM	HT29	24h	1	-0.356883	0.000926898	83
LINCSCP_24532	BX 912	PDK1|PDPK1	10uM	HS578T	6h	0	-0.356617	0.000935712	83	RTK / MAPK / PI3K-AKT
LINCSCP_128565	SB525334	TGFBR1	0.04uM	HUVEC	24h		-0.355453	0.00097511	83	Inflammation / cytokine signaling
LINCSCP_55766	Ethyl 1-benzyl-4,5-dioxopyrrolidine-3-carboxylate	AKR1B1	10uM	VCAP	6h	1	-0.355292	0.000980657	83	Others
LINCSCP_152261	Pyrazolanthrone	MAPK10|MAPK8|MAPK9|TTK	0.12uM	PC3	24h		-0.354579	0.00100568	83	RTK / MAPK / PI3K-AKT
LINCSCP_65978	BRD-K45853100		10uM	VCAP	24h	0	-0.353516	0.00104405	83
LINCSCP_8465	BRD-K27005217		5uM	A549	24h	1	-0.352416	0.00108513	83
LINCSCP_145181	SB590885		1.11uM	MDAMB231	3h		-0.352029	0.00109992	83
LINCSCP_23755	atorvastatin	DPP4|HMGCR	3uM	HEPG2	6h	0	-0.351998	0.00110111	83	Others
LINCSCP_50400	Dropropizine		10uM	PHH	6h	1	-0.351259	0.00112992	83
LINCSCP_312582	BRD-K91044787		0.5uM	VCAP	24h	0	-0.350652	0.00115408	83
LINCSCP_45183	AZD-1775	WEE1	10uM	PC3	6h	0	-0.350283	0.00116902	83	Cell cycle / DNA repair / chromatin modification
LINCSCP_50254	BDBM50442904		3uM	PHH	24h	0	-0.350194	0.00117263	83
LINCSCP_24289	GSK-1070916	AURKB|AURKC	10uM	HS578T	24h	1	-0.350166	0.00117375	83	Cell cycle / DNA repair / chromatin modification
LINCSCP_2201	MLS003179192		10uM	A375	6h	1	-0.350073	0.00117759	83
LINCSCP_75987	Lonafarnib	CHURC1-FNTB|FNTA|FNTB	0.37uM	A375	24h		-0.34972	0.00119212	83	Others
LINCSCP_102580	GSK 525762A		3.33uM	HELA	24h		-0.349276	0.00121061	83
LINCSCP_32498	XMD 8-92	MAPK7	10uM	MCF7	24h	0	-0.349249	0.00121174	83	RTK / MAPK / PI3K-AKT
LINCSCP_115070	Momelotinib	JAK1|JAK2	3.33uM	HS578T	24h		-0.349203	0.00121367	83	Inflammation / cytokine signaling
LINCSCP_54259	AZD-1775	WEE1	10uM	SW620	6h	1	-0.349134	0.00121658	83	Cell cycle / DNA repair / chromatin modification
LINCSCP_132079	Fedratinib	FLT3|JAK2	3.33uM	MCF7	24h		-0.34897	0.00122351	83	Inflammation / cytokine signaling
LINCSCP_100018	13-Hydroxy-8,14,19-trimethoxy-4,10,12,16-tetramethyl-3,20,22-trioxo-2-azabicyclo[16.3.1]docosa-1(21),4,6,10,18-pentaen-9-yl carbamate	HSP90AA1	0.12uM	HCC515	24h		-0.348945	0.00122457	83	Others
LINCSCP_116138	CHIR-99021		0.12uM	HS578T	3h		-0.3488	0.00123072	83
LINCSCP_14029	NCGC00025073-01	SLC8A1	10uM	HA1E	24h	0	-0.348505	0.00124337	83	Others
LINCSCP_43738	Fedratinib	FLT3|JAK2	10uM	OV7	6h	1	-0.347882	0.00127042	83	Inflammation / cytokine signaling
LINCSCP_23146	4-(2-Amino ethyl)benzene sulfonamide	CA1|CA2|CA9	10uM	HEPG2	6h	1	-0.347706	0.00127815	83	Others
LINCSCP_197927	BRD-K84471959		5uM	A549	24h	1	-0.347325	0.00129504	83
LINCSCP_310062	4-(3-Ethyl[1,2,4]triazolo[3,4-b][1,3,4]thiadiazol-6-yl)aniline		30uM	VCAP	24h	0	-0.34671	0.00132278	83
LINCSCP_17671	Tamatinib	SYK	10uM	HCC15	6h	1	-0.346565	0.00132938	83	Focal adhesion / SRC / cytoskeleton
LINCSCP_309992	BRD-K21994180		10uM	VCAP	24h	0	-0.346243	0.00134416	83
LINCSCP_113548	CHEMBL585951	MAPK8	3.33uM	HME1	3h		-0.346119	0.00134989	83	RTK / MAPK / PI3K-AKT
LINCSCP_99858	CHEMBL2136735	FGFR1|FGFR3|FLT1|FLT4|KDR|PDGFRA|PDGFRB	10uM	HCC515	24h		-0.345637	0.0013724	83	RTK / MAPK / PI3K-AKT
LINCSCP_177930	MLS000083313		10uM	A375	24h	0	-0.345303	0.00138821	83
LINCSCP_69662	rifampicin		10uM	A375	24h		-0.344939	0.0014056	83
LINCSCP_35726	Withaferin A	IKBKB|NAMPT	1uM	MCF7	24h	0	-0.344933	0.00140587	83	Inflammation / cytokine signaling
LINCSCP_14526	CGK733	ATM|ATR	10uM	HA1E	6h	1	-0.344513	0.00142616	83	Cell cycle / DNA repair / chromatin modification
LINCSCP_60074	BRD-K74145465		5uM	VCAP	24h	1	-0.344458	0.00142889	83
LINCSCP_163109	Momelotinib	JAK1|JAK2	10uM	SKBR3	24h		-0.344451	0.00142919	83	Inflammation / cytokine signaling
LINCSCP_15549	Fedratinib	FLT3|JAK2	10uM	HA1E	6h	1	-0.344217	0.00144068	83	Inflammation / cytokine signaling
LINCSCP_12925	Fedratinib	FLT3|JAK2	10uM	EFO27	6h	1	-0.344122	0.00144535	83	Inflammation / cytokine signaling
LINCSCP_66601	Vorinostat	HDAC1|HDAC2|HDAC3|HDAC6|HDAC8	0.5uM	A549	24h	0	-0.344028	0.00144999	83	Cell cycle / DNA repair / chromatin modification
LINCSCP_34404	Procainamide	SCN10A|SCN11A|SCN1A|SCN2A|SCN3A|SCN4A|SCN5A|SCN7A|SCN8A|SCN9A	10uM	MCF7	6h	1	-0.343984	0.00145214	83	Others
LINCSCP_8123	BRD-K24885102		5uM	A549	24h	1	-0.343421	0.00148026	83
LINCSCP_22773	SB-202190	MAPK14	10uM	HEPG2	6h	1	-0.342442	0.00153032	83	RTK / MAPK / PI3K-AKT
LINCSCP_113440	CGP 60474	CDK1	3.33uM	HME1	3h		-0.341912	0.00155802	83	Cell cycle / DNA repair / chromatin modification
LINCSCP_7387	SPECTRUM_000894		10uM	A549	6h	1	-0.341725	0.00156793	83
LINCSCP_152243	TAK-715	MAPK14	0.12uM	PC3	24h		-0.341718	0.0015683	83	RTK / MAPK / PI3K-AKT
LINCSCP_52983	Fedratinib	FLT3|JAK2	10uM	SKLU1	6h	1	-0.341575	0.0015759	83	Inflammation / cytokine signaling
LINCSCP_22323	SAN1_014122		10uM	HEPG2	6h	1	-0.341558	0.00157678	83
LINCSCP_39183	Tamatinib	SYK	1uM	MDAMB231	6h	0	-0.34153	0.00157829	83	Focal adhesion / SRC / cytoskeleton
LINCSCP_5937	MLS000518920		10uM	A549	24h	0	-0.341516	0.00157905	83
LINCSCP_14630	Mitotane	CYP11A1|CYP11B1	10uM	HA1E	24h	0	-0.341303	0.00159044	83	Others
LINCSCP_102579	GSK 525762A		10uM	HELA	24h		-0.341258	0.00159288	83
LINCSCP_19908	SCHEMBL2554399		10uM	HCC515	6h	1	-0.340537	0.00163211	83
LINCSCP_87985	BI-2536	PLK1	0.04uM	HA1E	24h		-0.340481	0.0016352	83	RTK / MAPK / PI3K-AKT
LINCSCP_52666	IN1345	EGFR	10uM	SKB	24h	1	-0.340434	0.00163777	83	RTK / MAPK / PI3K-AKT
LINCSCP_80124	BAYK 8644	CACNA1C	0.12uM	A375	24h		-0.340271	0.00164678	83	Others
LINCSCP_51325	PLX-4720	BRAF	10uM	SKBR3	24h	0	-0.340187	0.00165148	83	RTK / MAPK / PI3K-AKT
LINCSCP_27952	BRD-K74206117		5uM	HT29	24h	1	-0.340156	0.0016532	83
LINCSCP_64477	AC1O44XP	PPARG	1uM	VCAP	24h	0	-0.33961	0.00168382	83	Others
LINCSCP_407	Ethopropazine	CHRM1	10uM	A375	6h	0	-0.339548	0.00168732	83	Others
LINCSCP_51336	Tamatinib	SYK	1uM	SKBR3	24h	0	-0.338171	0.00176704	83	Focal adhesion / SRC / cytoskeleton
LINCSCP_54818	Tosedostat	ANPEP|C9orf3|DNPEP|ENPEP|ERAP1|ERAP2|LAP3|LNPEP|LVRN|METAP1|METAP1D|METAP2|NPEPL1|NPEPPS|RNPEP|RNPEPL1|XPNPEP1|XPNPEP2|XPNPEP3	80uM	T3M10	6h	1	-0.337907	0.00178268	83	Others
LINCSCP_157555	Idelalisib	PIK3CD|PIK3CG	1.11uM	PC3	24h		-0.337855	0.0017858	83	RTK / MAPK / PI3K-AKT
LINCSCP_116026	CHEMBL585951	MAPK8	10uM	HS578T	3h		-0.337403	0.00181294	83	RTK / MAPK / PI3K-AKT
LINCSCP_22362	CHEMBL2355513		10uM	HEPG2	6h	1	-0.337304	0.00181892	83
LINCSCP_24832	Momelotinib	JAK1|JAK2	10uM	HS578T	24h	1	-0.337074	0.00183294	83	Inflammation / cytokine signaling
LINCSCP_113512	AZD-5438	CDK1|CDK10|CDK11B|CDK12|CDK13|CDK14|CDK15|CDK16|CDK17|CDK18|CDK19|CDK2|CDK20|CDK3|CDK4|CDK5|CDK6|CDK7|CDK8|CDK9	3.33uM	HME1	3h		-0.336872	0.0018453	83	Cell cycle / DNA repair / chromatin modification
LINCSCP_51861	XMD 8-92	MAPK7	10uM	SKBR3	24h	0	-0.336836	0.00184751	83	RTK / MAPK / PI3K-AKT
LINCSCP_22566	Dacinostat	HDAC1	10uM	HEPG2	6h	0	-0.335931	0.00190393	83	Cell cycle / DNA repair / chromatin modification
LINCSCP_5394	4-Chloro-3-nitro-quinolin-2(1H)-one		10uM	A549	24h	1	-0.33592	0.00190465	83
LINCSCP_13957	TWS 119	GSK3B	10uM	HA1E	6h	1	-0.335907	0.00190545	83	RTK / MAPK / PI3K-AKT
LINCSCP_80748	Ipriflavone		10uM	A375	24h		-0.335766	0.00191439	83
LINCSCP_80270	9-Epiquinine	SCN5A	1.11uM	A375	24h		-0.335458	0.00193406	83	Others
LINCSCP_193154	GYKI-52466	GRIA1	10uM	A549	24h	0	-0.335372	0.00193959	83	Others
LINCSCP_57579	N-(1,3-Benzothiazol-2-yl)thiophene-2-carboxamide		10uM	VCAP	24h	0	-0.334989	0.00196429	83
LINCSCP_38840	ChEBI91594	NR1I2|TUBB	0.001uM	MCF7	6h	1	-0.33487	0.00197206	83	Focal adhesion / SRC / cytoskeleton
LINCSCP_115398	WH-4-025		10uM	HS578T	3h		-0.334837	0.00197426	83
LINCSCP_21809	2-Phenyl-n-[4-(1,3-thiazol-2-ylsulfamoyl)phenyl]quinoline-4-carboxamide		10uM	HEPG2	6h	1	-0.334491	0.00199696	83
LINCSCP_234189	Isoliquiritigenin	GABBR1	10uM	JHUEM2	6h	1	-0.334457	0.00199917	83	Others
LINCSCP_191211	PLX-4720	BRAF	10uM	A549	6h	1	-0.334361	0.00200554	83	RTK / MAPK / PI3K-AKT
LINCSCP_97358	Volasertib (BI 6727)	PLK1	0.37uM	HA1E	24h		-0.334346	0.00200654	83	RTK / MAPK / PI3K-AKT
LINCSCP_32852	SPECTRUM1505012	CYP19A1	10uM	MCF7	24h	0	-0.334221	0.00201479	83	Others
LINCSCP_115921	CGP 60474	CDK1	0.37uM	HS578T	3h		-0.334129	0.00202094	83	Cell cycle / DNA repair / chromatin modification
LINCSCP_32119	MLS002232305		10uM	MCF7	24h	1	-0.334125	0.00202123	83
LINCSCP_28860	ZINC00141469		20uM	HUH7	24h	0	-0.333866	0.00203859	83
LINCSCP_24535	TAE-684	ALK	10uM	HS578T	6h	0	-0.333719	0.00204848	83	RTK / MAPK / PI3K-AKT
LINCSCP_50634	Tipifarnib	CHURC1-FNTB|FNTA|FNTB	10uM	PL21	6h	1	-0.333687	0.00205061	83	Others
LINCSCP_310143	BRD-K46284961		10uM	VCAP	6h	0	-0.333433	0.00206786	83
LINCSCP_48043	Flucytosine		10uM	PC3	6h	1	-0.333366	0.00207243	83
LINCSCP_24988	Momelotinib	JAK1|JAK2	10uM	HS578T	6h	0	-0.333177	0.00208533	83	Inflammation / cytokine signaling
LINCSCP_53009	BMS-536924	IGF1R	10uM	SKLU1	6h	1	-0.33303	0.00209544	83	RTK / MAPK / PI3K-AKT
LINCSCP_99576	Radicicol		10uM	HCC515	24h		-0.33301	0.00209683	83
LINCSCP_212111	Thioridazine	DRD1|DRD2|DRD3|DRD4|HTR2A|HTR2C	10uM	HA1E	6h	0	-0.332876	0.00210608	83	Others
LINCSCP_145277	Trametinib	MAP2K1|MAP2K2	1.11uM	MDAMB231	3h		-0.332395	0.00213959	83	RTK / MAPK / PI3K-AKT
LINCSCP_86394	SCHEMBL1564574	CHEK1|CHEK2	10uM	BT20	3h		-0.332384	0.00214035	83	Cell cycle / DNA repair / chromatin modification
LINCSCP_13899	H89	PRKACA	10uM	HA1E	6h	1	-0.331954	0.00217076	83	Others
LINCSCP_145873	SCHEMBL1564574	CHEK1|CHEK2	10uM	MDAMB231	3h		-0.331659	0.00219185	83	Cell cycle / DNA repair / chromatin modification
LINCSCP_113553	SCHEMBL1564574	CHEK1|CHEK2	10uM	HME1	3h		-0.331574	0.00219796	83	Cell cycle / DNA repair / chromatin modification
LINCSCP_54064	6-(7-Hydroxy-6,7-dihydro-5H-pyrrolo[1,2-c]imidazol-7-yl)-n-methyl-2-naphthamide	CYP17A1	40uM	SW620	6h	1	-0.331027	0.0022376	83	Others
LINCSCP_85784	Momelotinib	JAK1|JAK2	1.11uM	BT20	3h		-0.330961	0.00224244	83	Inflammation / cytokine signaling
LINCSCP_197797	BRD-K32910761		5uM	A549	24h	1	-0.330296	0.00229161	83
LINCSCP_219172	Paroxetine	SLC6A4	10uM	HEPG2	6h	1	-0.330259	0.00229438	83	Others
LINCSCP_240240	SCHEMBL618594		10uM	MCF7	24h	1	-0.330252	0.00229492	83
LINCSCP_130696	TWS 119	GSK3B	0.04uM	MCF10A	24h		-0.330159	0.00230186	83	RTK / MAPK / PI3K-AKT
LINCSCP_45114	CHEMBL1242477	PIK3CA|PIK3CB|PIK3CD|PIK3CG	20uM	PC3	6h	0	-0.329931	0.00231901	83	RTK / MAPK / PI3K-AKT
LINCSCP_59287	BRD-K90970920		10uM	VCAP	24h	0	-0.329871	0.00232354	83
LINCSCP_33607	LY 303511	BRD2|BRD3|BRD4	10uM	MCF7	24h	0	-0.329809	0.00232822	83	Cell cycle / DNA repair / chromatin modification
LINCSCP_252852	MLS003129657		3uM	MCF7	6h	0	-0.329185	0.00237591	83
LINCSCP_113577	noscapine		10uM	HME1	3h		-0.329091	0.00238317	83
LINCSCP_14180	Wiskostatin	WASL	10uM	HA1E	6h	1	-0.328751	0.00240961	83	Focal adhesion / SRC / cytoskeleton
LINCSCP_113492	Dasatinib	ABL1|BCR|BLK|EPHA2|FGR|FRK|FYN|HCK|KIT|LCK|LYN|PDGFRB|SRC|SRMS|YES1	0.04uM	HME1	3h		-0.328307	0.00244452	83	Focal adhesion / SRC / cytoskeleton
LINCSCP_15737	MLS000095184		10uM	HA1E	24h	1	-0.328184	0.0024543	83
LINCSCP_66186	BRD-K91044787		1uM	VCAP	24h	0	-0.327872	0.00247921	83
LINCSCP_14531	dactinomycin	POLR2A	10uM	HA1E	6h	1	-0.32774	0.00248977	83	Cell cycle / DNA repair / chromatin modification
LINCSCP_38496	Avrainvillamide Analog 3		10uM	MCF7	24h	1	-0.327512	0.00250816	83
LINCSCP_151222	SCHEMBL17052537	BTK|JAK3|MKNK2|MTOR|PRKDC	0.37uM	PC3	24h		-0.327483	0.00251051	83	Inflammation / cytokine signaling
LINCSCP_116057	noscapine		3.33uM	HS578T	3h		-0.327247	0.00252973	83
LINCSCP_167758	GSK 525762A		1.11uM	YAPC	24h		-0.326842	0.00256297	83
LINCSCP_54103	IN1541	PRKAA1	10uM	SW620	6h	1	-0.326793	0.00256703	83	Others
LINCSCP_104237	BRD-A82197375		10uM	HELA	24h		-0.326615	0.00258178	83
LINCSCP_53458	BMS-536924	IGF1R	10uM	SKMEL28	6h	1	-0.326267	0.00261087	83	RTK / MAPK / PI3K-AKT
LINCSCP_163193	AZD-1152-HQPA	AURKA|AURKB	10uM	SKBR3	3h		-0.326126	0.00262272	83	Cell cycle / DNA repair / chromatin modification
LINCSCP_54221	ST021200		10uM	SW620	6h	1	-0.326003	0.00263312	83
LINCSCP_20025	SCHEMBL1675174		10uM	HCC515	6h	1	-0.325884	0.00264315	83
LINCSCP_69203	Fedratinib	FLT3|JAK2	1.11uM	A375	24h		-0.325756	0.00265407	83	Inflammation / cytokine signaling
LINCSCP_19071	CHEMBL288096		10uM	HCC515	6h	0	-0.325608	0.00266672	83
LINCSCP_273569	Wortmannin	PIK3CA|PIK3CG|PLK1	0.1uM	PC3	24h	0	-0.325603	0.00266718	83	RTK / MAPK / PI3K-AKT
LINCSCP_5940	AB00540134		10uM	A549	24h	1	-0.325482	0.0026775	83
LINCSCP_84561	GSK 525762A		3.33uM	ASC	24h		-0.325449	0.00268032	83
LINCSCP_88534	Motesanib	FLT1|FLT4|KDR|KIT|PDGFRA|PDGFRB|RET	3.33uM	HA1E	24h		-0.325279	0.00269498	83	RTK / MAPK / PI3K-AKT
LINCSCP_32197	ST001903		10uM	MCF7	24h	1	-0.324981	0.00272088	83
LINCSCP_67405	Withaferin A	IKBKB|NAMPT	1uM	MCF7	24h	0	-0.324931	0.00272521	83	Inflammation / cytokine signaling
LINCSCP_147184	Dabrafenib	BRAF	10uM	NEU	24h		-0.32487	0.0027305	83	RTK / MAPK / PI3K-AKT
LINCSCP_83555	852475-26-4		0.04uM	ASC.C	24h		-0.324825	0.0027345	83
LINCSCP_133970	XMD 8-92	MAPK7	3.33uM	MCF7	24h		-0.324727	0.0027431	83	RTK / MAPK / PI3K-AKT
LINCSCP_19795	CAM-9-026		10uM	HCC515	6h	1	-0.324651	0.00274977	83
LINCSCP_94086	Chlorprothixene	DRD2|DRD3|HTR2A|HTR2C	10uM	HA1E	24h		-0.324624	0.0027521	83	Others
LINCSCP_19979	CHEMBL1616521	OPRD1	10uM	HCC515	6h	1	-0.324546	0.00275895	83	Others
LINCSCP_312428	BRD-K12744550-019-01-8		3uM	VCAP	24h	0	-0.324298	0.00278093	83
LINCSCP_14724	Bithionol		10uM	HA1E	24h	0	-0.324259	0.00278439	83
LINCSCP_44089	AC1MLYN7	OPRD1	10uM	PC3	6h	0	-0.323945	0.00281243	83	Others
LINCSCP_13084	W 5		10uM	FIBRNPC	6h	1	-0.323939	0.00281298	83
LINCSCP_88164	THZ-2-98-01		10uM	HA1E	24h		-0.323909	0.00281572	83
LINCSCP_113555	SCHEMBL1564574	CHEK1|CHEK2	1.11uM	HME1	3h		-0.323599	0.00284363	83	Cell cycle / DNA repair / chromatin modification
LINCSCP_29008	Spiperone	ADRA1A|DRD2|DRD3|DRD4|HTR1A|HTR2A|HTR7	3uM	HUH7	6h	0	-0.323526	0.00285026	83	Others
LINCSCP_222107	BRD-A73513677		1uM	HL60	24h	0	-0.323266	0.00287396	83
LINCSCP_8330	BRD-K38740852		5uM	A549	24h	1	-0.323201	0.00287994	83
LINCSCP_12178	Ruxolitinib	JAK1|JAK2|TYK2	10uM	BT20	24h	0	-0.323115	0.00288787	83	Inflammation / cytokine signaling
LINCSCP_143887	2-(Ethylmercuriothio)benzoic acid		1.11uM	MCF7	24h		-0.323048	0.00289397	83
LINCSCP_66783	Wortmannin	PIK3CA|PIK3CG|PLK1	10uM	HA1E	6h	0	-0.322865	0.00291091	83	RTK / MAPK / PI3K-AKT
LINCSCP_106001	Milciclib (PHA-848125)	CDK1|CDK2|CDK4|NTRK1	1.11uM	HELA	24h		-0.322785	0.00291829	83	Cell cycle / DNA repair / chromatin modification
LINCSCP_15867	MLS000082430		10uM	HA1E	6h	0	-0.322703	0.00292587	83
LINCSCP_54238	MLS003448149		10uM	SW620	6h	1	-0.32263	0.00293268	83
LINCSCP_66146	BRD-K72539944		0.5uM	VCAP	24h	0	-0.322628	0.00293291	83
LINCSCP_21524	Cidoxepin	HRH1|HRH2|SLC6A2|SLC6A4	10uM	HEPG2	6h	0	-0.322409	0.00295335	83	Others
LINCSCP_70450	CHEMBL2132289	RPS6KA3	0.12uM	A375	24h		-0.322394	0.00295476	83	Others
LINCSCP_54220	BMS-536924	IGF1R	10uM	SW620	6h	1	-0.322331	0.00296072	83	RTK / MAPK / PI3K-AKT
LINCSCP_310114	BRD-K20510412		30uM	VCAP	6h	0	-0.322275	0.00296592	83
LINCSCP_261430	MLS000766411		10uM	NPC	24h	1	-0.322119	0.00298069	83
LINCSCP_37103	LY-294002	MTOR|PIK3CA|PIK3CB|PIK3CD|PIK3CG|PLK1|PRKDC	10uM	MCF7	6h	0	-0.322021	0.00298995	83	RTK / MAPK / PI3K-AKT
LINCSCP_97032	METERGOLINE	HTR1A|HTR2A	3.33uM	HA1E	24h		-0.321854	0.0030058	83	Others
LINCSCP_163046	apigenin		1.11uM	SKBR3	24h		-0.321812	0.00300984	83
LINCSCP_115967	Dasatinib	ABL1|BCR|BLK|EPHA2|FGR|FRK|FYN|HCK|KIT|LCK|LYN|PDGFRB|SRC|SRMS|YES1	3.33uM	HS578T	3h		-0.321504	0.00303931	83	Focal adhesion / SRC / cytoskeleton
LINCSCP_933	BMS-754807	IGF1R|INSR	10uM	A375	6h	0	-0.321494	0.00304031	83	RTK / MAPK / PI3K-AKT
LINCSCP_36305	Withaferin A	IKBKB|NAMPT	0.5uM	MCF7	24h	0	-0.321285	0.00306042	83	Inflammation / cytokine signaling
LINCSCP_53738	Parthenolide		10uM	SNU1040	6h	1	-0.321148	0.00307377	83
LINCSCP_40060	Tamatinib	SYK	10uM	NCIH2073	6h	1	-0.320784	0.00310934	83	Focal adhesion / SRC / cytoskeleton
LINCSCP_51406	Vemurafenib	BRAF	10uM	SKBR3	24h	1	-0.320772	0.00311045	83	RTK / MAPK / PI3K-AKT
LINCSCP_88358	OSI-930	FLT1|FLT4|KDR|KIT	0.04uM	HA1E	24h		-0.320123	0.00317478	83	RTK / MAPK / PI3K-AKT
LINCSCP_113297	LRRK2-IN-1	LRRK2	1.11uM	HME1	24h		-0.319891	0.00319809	83	Others
LINCSCP_83514	CHEMBL3347630		10uM	ASC.C	24h		-0.319816	0.00320565	83
LINCSCP_133831	I-BET151		1.11uM	MCF7	24h		-0.319693	0.00321808	83
LINCSCP_2806	T 98475	GNRHR	10uM	A375	6h	1	-0.319625	0.00322494	83	Others
LINCSCP_211462	FPA1_000112		10uM	HA1E	6h	1	-0.319292	0.00325888	83
LINCSCP_97359	Volasertib (BI 6727)	PLK1	0.12uM	HA1E	24h		-0.319189	0.00326949	83	RTK / MAPK / PI3K-AKT
LINCSCP_51348	WH-4-025		1uM	SKBR3	24h	0	-0.319185	0.0032699	83
LINCSCP_22743	102649-78-5	PRKCA	10uM	HEPG2	6h	1	-0.319183	0.00327004	83	RTK / MAPK / PI3K-AKT
LINCSCP_152242	TAK-715	MAPK14	0.37uM	PC3	24h		-0.319081	0.00328058	83	RTK / MAPK / PI3K-AKT
LINCSCP_5409	MLS002607768		10uM	A549	24h	1	-0.319035	0.00328529	83
LINCSCP_33419	MDM2 Inhibitor	MDM2	10uM	MCF7	24h	0	-0.317536	0.00344314	83
LINCSCP_85335	Fedratinib	FLT3|JAK2	0.37uM	BT20	24h		-0.317478	0.00344947	83	Inflammation / cytokine signaling
LINCSCP_264058	PCI-34051	HDAC1|HDAC10|HDAC6|HDAC8	10uM	NPC	6h	0	-0.317452	0.00345222	83	Cell cycle / DNA repair / chromatin modification
LINCSCP_129987	noscapine		0.37uM	LNCAP	24h		-0.317305	0.00346814	83
LINCSCP_257897	2-Bromo-n-[3-(pentanoylamino)phenyl]benzamide		10uM	NEU	24h	1	-0.317173	0.00348246	83
LINCSCP_14540	7Beta-forskolin	ADCY2	10uM	HA1E	6h	0	-0.317151	0.00348487	83	Others
LINCSCP_29011	BRD-K57064803		10uM	HUH7	6h	1	-0.317004	0.00350078	83
LINCSCP_96656	NMS-1286937		1.11uM	HA1E	24h		-0.31695	0.00350677	83
LINCSCP_22369	Dasatinib	ABL1|BCR|BLK|EPHA2|FGR|FRK|FYN|HCK|KIT|LCK|LYN|PDGFRB|SRC|SRMS|YES1	10uM	HEPG2	6h	1	-0.316768	0.00352663	83	Focal adhesion / SRC / cytoskeleton
LINCSCP_306011	BRD-K27586026		5uM	VCAP	6h	1	-0.316708	0.00353323	83
LINCSCP_128004	TPCA-1	IKBKB	3.33uM	HUES3	24h		-0.316136	0.00359675	83	Inflammation / cytokine signaling
LINCSCP_113296	LRRK2-IN-1	LRRK2	3.33uM	HME1	24h		-0.31581	0.00363339	83	Others
LINCSCP_104555	MK-0812		10uM	HELA	24h		-0.315791	0.00363548	83
LINCSCP_113476	BMS-387032	CDK2|CDK7|CDK9	3.33uM	HME1	3h		-0.315285	0.00369306	83	Cell cycle / DNA repair / chromatin modification
LINCSCP_3174	BRD-K11366122		5uM	A375	24h	1	-0.31524	0.00369816	83
LINCSCP_69201	Fedratinib	FLT3|JAK2	10uM	A375	24h		-0.31512	0.00371197	83	Inflammation / cytokine signaling
LINCSCP_31578	CHEMBL1612677		10uM	MCF7	24h	1	-0.31501	0.00372457	83
LINCSCP_39282	Crizotinib	ALK|MET	10uM	MDAMB231	6h	0	-0.314996	0.0037262	83
LINCSCP_113479	BMS-387032	CDK2|CDK7|CDK9	0.12uM	HME1	3h		-0.314914	0.00373577	83	Cell cycle / DNA repair / chromatin modification
LINCSCP_177798	MLS003429130		10uM	A375	24h	0	-0.314794	0.00374965	83
LINCSCP_90425	MK-0752		1.11uM	HA1E	24h		-0.314792	0.00374986	83
LINCSCP_190419	2-[(3-Carboxypropanoyl)amino]benzoic acid		10uM	A549	24h	1	-0.314759	0.00375363	83
LINCSCP_197904	BRD-K77908171		5uM	A549	24h	1	-0.314646	0.00376688	83
LINCSCP_192408	Guggulsterone	AR|NR1H4|NR3C1|NR3C2|PGR	10uM	A549	6h	0	-0.314405	0.00379503	83	Cell cycle / DNA repair / chromatin modification
LINCSCP_13232	BSPBIO_001592	PTGS1|PTGS2	10uM	FIBRNPC	24h	1	-0.314356	0.00380082	83	Others
LINCSCP_14528	AC1MJ3VH	TOP2A	10uM	HA1E	6h	0	-0.314198	0.00381939	83	Cell cycle / DNA repair / chromatin modification
LINCSCP_135590	Trimipramine	ADRA1A|ADRA1B|ADRA1D|DRD2|HRH1|HTR2A|HTR2C|SLC6A2|SLC6A3|SLC6A4	10uM	MCF7	24h		-0.314169	0.00382279	83	Others
LINCSCP_151804	Vandetanib	EGFR|EPHA1|EPHA10|EPHA2|EPHA3|EPHA4|EPHA5|EPHA6|EPHA7|EPHA8|EPHB1|EPHB2|EPHB3|EPHB4|EPHB6|ERBB2|ERBB3|ERBB4|FLT1|FLT4|KDR|PTK6|RET|SRC|TEK	0.04uM	PC3	24h		-0.31401	0.00384161	83	RTK / MAPK / PI3K-AKT
LINCSCP_79966	Momelotinib	JAK1|JAK2	1.11uM	A375	24h		-0.313945	0.00384932	83	Inflammation / cytokine signaling
LINCSCP_85849	Tamatinib	SYK	3.33uM	BT20	24h		-0.313945	0.00384932	83	Focal adhesion / SRC / cytoskeleton
LINCSCP_88669	(R)-(-)-Jq1 enantiomer		0.12uM	HA1E	24h		-0.313885	0.00385644	83
LINCSCP_250730	Sirolimus	FKBP1A|MTOR	0.5uM	MCF7	24h	0	-0.313756	0.00387183	83	RTK / MAPK / PI3K-AKT
LINCSCP_15259	MLS000709026	RAD51	40uM	HA1E	24h	0	-0.31372	0.00387614	83
LINCSCP_23565	CHEMDIV3_009089		10uM	HEPG2	6h	0	-0.313667	0.00388243	83
LINCSCP_24951	Y-39983	ROCK1|ROCK2	1uM	HS578T	6h	0	-0.313632	0.00388667	83
LINCSCP_67959	13-Hydroxy-8,14,19-trimethoxy-4,10,12,16-tetramethyl-3,20,22-trioxo-2-azabicyclo[16.3.1]docosa-1(21),4,6,10,18-pentaen-9-yl carbamate	HSP90AA1	10uM	PC3	24h	0	-0.313621	0.00388797	83	Others
LINCSCP_193428	Amitrole		10uM	A549	6h	1	-0.313379	0.00391707	83
LINCSCP_31178	MLS002264455		10uM	MCF7	24h	1	-0.313271	0.00393015	83
LINCSCP_157599	L-Sulforaphane	NFE2L2	0.12uM	PC3	24h		-0.313144	0.00394558	83	Others
LINCSCP_131764	ZSTK 474	PIK3CG	0.12uM	MCF10A	3h		-0.31314	0.00394596	83	RTK / MAPK / PI3K-AKT
LINCSCP_56057	Olomoucine	CDK1|CDK2|CDK5	10uM	VCAP	24h	1	-0.31301	0.00396185	83	Cell cycle / DNA repair / chromatin modification
LINCSCP_179112	GSK429286A	ROCK1	10uM	A375	6h	1	-0.312827	0.00398421	83	Focal adhesion / SRC / cytoskeleton
LINCSCP_254556	SA-1939945		0.5uM	MCF7	6h	0	-0.312794	0.00398819	83
LINCSCP_59241	ZINC03898662		10uM	VCAP	24h	0	-0.31279	0.00398875	83
LINCSCP_240487	WZ 4002	EGFR|ERBB2	10uM	MCF7	6h	1	-0.312736	0.0039954	83
LINCSCP_41560	FK 866	NAMPT	10uM	NEU	6h	0	-0.312696	0.00400028	83	Others
LINCSCP_284125	Homosalate		10uM	SKB	24h	1	-0.312579	0.00401463	83
LINCSCP_135381	Tivantinib	MET	3.33uM	MCF7	24h		-0.312522	0.00402176	83	RTK / MAPK / PI3K-AKT
LINCSCP_15689	Nifedipine	CACNA1C|CACNA1D|CACNA1F|CACNA1S|CACNA2D1	10uM	HA1E	6h	0	-0.312342	0.004044	83	Others
LINCSCP_53543	ML239		10uM	SNGM	6h	1	-0.312333	0.00404517	83
LINCSCP_309993	BRD-K21994180		30uM	VCAP	24h	0	-0.312328	0.00404572	83
LINCSCP_7721	QX314		10uM	A549	6h	1	-0.312296	0.00404971	83
LINCSCP_80780	Quizartinib	CSF1R|FLT3|KIT|PDGFRA|PDGFRB|RET	1.11uM	A375	24h		-0.312289	0.00405064	83	RTK / MAPK / PI3K-AKT
LINCSCP_236690	Vemurafenib	BRAF	10uM	MCF7	6h	0	-0.312277	0.00405211	83	RTK / MAPK / PI3K-AKT
LINCSCP_21500	Promazine	CHRM5|DRD2|DRD3|DRD4|HTR2A	10uM	HEPG2	6h	0	-0.312261	0.00405408	83	Others
LINCSCP_52008	Ponatinib	ABL1|BCR|FGFR1|FGFR2|FGFR3|FGFR4|FLT3|KIT|RET|TEK	1uM	SKBR3	6h	0	-0.312248	0.00405572	83	RTK / MAPK / PI3K-AKT
LINCSCP_27877	BRD-K27539817		5uM	HT29	24h	1	-0.312108	0.00407318	83
LINCSCP_52490	MLS002222336	PTGS1|PTGS2	10uM	SKB	24h	1	-0.312006	0.00408594	83	Others
LINCSCP_24885	Fedratinib	FLT3|JAK2	10uM	HS578T	6h	0	-0.311784	0.00411382	83	Inflammation / cytokine signaling
LINCSCP_145763	CGP 60474	CDK1	0.12uM	MDAMB231	3h		-0.311424	0.00415941	83	Cell cycle / DNA repair / chromatin modification
LINCSCP_44859	IN1549		10uM	PC3	24h	0	-0.311233	0.00418375	83
LINCSCP_3383	BRD-K14395166		5uM	A375	24h	1	-0.311004	0.00421321	83
LINCSCP_28156	SA-1938740		5uM	HT29	24h	1	-0.310962	0.00421862	83
LINCSCP_15243	CHEMBL416418	ASAH1|UGCG	60uM	HA1E	24h	0	-0.310837	0.00423478	83	Others
LINCSCP_21166	CHEMBL416418	ASAH1|UGCG	60uM	HCT116	6h	1	-0.310824	0.00423647	83	Others
LINCSCP_14882	Amiodarone	KCNH2	10uM	HA1E	6h	0	-0.310736	0.00424778	83	Others
LINCSCP_289693	BMS 191011	KCNMA1	10uM	VCAP	24h	1	-0.310696	0.00425297	83	Others
LINCSCP_39191	GSK-1070916	AURKB|AURKC	1uM	MDAMB231	6h	0	-0.310693	0.00425339	83	Cell cycle / DNA repair / chromatin modification
LINCSCP_130728	Nilotinib	ABL1|BCR|KIT	3.33uM	MCF10A	24h		-0.31064	0.00426027	83	RTK / MAPK / PI3K-AKT
LINCSCP_115427	Momelotinib	JAK1|JAK2	0.04uM	HS578T	3h		-0.310544	0.00427277	83	Inflammation / cytokine signaling
LINCSCP_16716	MLN-8054	AURKA	10uM	HA1E	6h	1	-0.310534	0.00427409	83	Cell cycle / DNA repair / chromatin modification
LINCSCP_162839	Dasatinib	ABL1|BCR|BLK|EPHA2|FGR|FRK|FYN|HCK|KIT|LCK|LYN|PDGFRB|SRC|SRMS|YES1	0.37uM	SKBR3	24h		-0.310364	0.00429626	83	Focal adhesion / SRC / cytoskeleton
LINCSCP_1380	MLS003429132		10uM	A375	24h	0	-0.310165	0.00432246	83
LINCSCP_658	Fedratinib	FLT3|JAK2	10uM	A375	24h	0	-0.310159	0.00432324	83	Inflammation / cytokine signaling
LINCSCP_293447	CHEMBL1509101	PKM	10uM	VCAP	24h	0	-0.310084	0.00433314	83	Others
LINCSCP_35051	BRD-K81019664		5uM	MCF7	24h	1	-0.310044	0.00433837	83
LINCSCP_187509	GSK-1070916	AURKB|AURKC	10uM	A375	6h	1	-0.309844	0.00436491	83	Cell cycle / DNA repair / chromatin modification
LINCSCP_54553	BRD-K41087962		0.5uM	SW948	6h	1	-0.309808	0.00436968	83
LINCSCP_90045	Fluoxetine	SLC6A4	10uM	HA1E	24h		-0.309801	0.0043706	83	Others
LINCSCP_115769	Y-39983	ROCK1|ROCK2	3.33uM	HS578T	24h		-0.309763	0.00437567	83	Focal adhesion / SRC / cytoskeleton
LINCSCP_12075	HG6-64-1		10uM	BT20	6h	0	-0.309679	0.00438692	83
LINCSCP_39188	WH-4-025		10uM	MDAMB231	6h	0	-0.309628	0.00439363	83
LINCSCP_41769	BRD-K98339888		3uM	NKDBA	24h	1	-0.309628	0.00439365	83
LINCSCP_132109	apigenin		3.33uM	MCF7	24h		-0.309599	0.00439757	83
LINCSCP_12714	Isoliquiritigenin	GABBR1	10uM	COV644	6h	1	-0.309587	0.00439923	83	Others
LINCSCP_83854	BX-795	PDK1|PDPK1	10uM	ASC.C	24h		-0.30957	0.00440149	83	RTK / MAPK / PI3K-AKT
LINCSCP_42170	SUGA1_007824		10uM	NPC	24h	1	-0.309508	0.00440979	83
LINCSCP_26667	Aurora A Inhibitor I	AURKA	10uM	HT29	6h	1	-0.309465	0.00441554	83	Cell cycle / DNA repair / chromatin modification
LINCSCP_95330	paroxetine		10uM	HA1E	24h		-0.309122	0.00446184	83
LINCSCP_4109	Tozasertib	ABL1|AURKA|AURKB|AURKC|BCR|FLT3|JAK2	10uM	A375	6h	0	-0.30909	0.00446607	83
LINCSCP_106893	Canertinib	EGFR|ERBB2|ERBB4	10uM	HELA	24h		-0.309047	0.00447199	83	RTK / MAPK / PI3K-AKT
LINCSCP_32101	Buthionine Sulfoxime		10uM	MCF7	24h	0	-0.309017	0.00447606	83
LINCSCP_39211	Dasatinib	ABL1|BCR|BLK|EPHA2|FGR|FRK|FYN|HCK|KIT|LCK|LYN|PDGFRB|SRC|SRMS|YES1	0.1uM	MDAMB231	6h	0	-0.308561	0.00453842	83	Focal adhesion / SRC / cytoskeleton
LINCSCP_27761	BRD-K14095788		5uM	HT29	24h	1	-0.308422	0.00455756	83
LINCSCP_7936	BRD-K95482240		10uM	A549	24h	1	-0.30837	0.00456465	83
LINCSCP_251385	Aurora A Inhibitor I	AURKA	10uM	MCF7	24h	0	-0.308342	0.00456863	83	Cell cycle / DNA repair / chromatin modification
LINCSCP_43772	AZD-1775	WEE1	10uM	OV7	6h	1	-0.30834	0.0045688	83	Cell cycle / DNA repair / chromatin modification
LINCSCP_32270	MEGXM0_000149		10uM	MCF7	24h	0	-0.308215	0.00458616	83
LINCSCP_1346	MLS002473425		10uM	A375	6h	0	-0.308167	0.00459288	83
LINCSCP_27972	BRD-K88942732		5uM	HT29	24h	1	-0.308099	0.00460231	83
LINCSCP_144238	GSK-461364	PLK1	0.04uM	MCF7	24h		-0.308091	0.00460343	83	RTK / MAPK / PI3K-AKT
LINCSCP_58228	Binospirone	HTR1A	10uM	VCAP	6h	0	-0.308083	0.00460454	83	Others
LINCSCP_149168	TAK-715	MAPK14	0.04uM	NPC	24h		-0.307967	0.00462076	83	RTK / MAPK / PI3K-AKT
LINCSCP_193521	Diethyltoluamide		10uM	A549	6h	1	-0.307935	0.0046252	83
LINCSCP_88355	OSI-930	FLT1|FLT4|KDR|KIT	1.11uM	HA1E	24h		-0.307844	0.00463797	83	RTK / MAPK / PI3K-AKT
LINCSCP_4730	Tamatinib	SYK	10uM	A549	6h	0	-0.30772	0.00465539	83	Focal adhesion / SRC / cytoskeleton
LINCSCP_145930	Gefitinib	EGFR	0.37uM	MDAMB231	3h		-0.307617	0.0046699	83	RTK / MAPK / PI3K-AKT
LINCSCP_113532	AT-7519	CDK1|CDK10|CDK11B|CDK12|CDK13|CDK14|CDK15|CDK16|CDK17|CDK18|CDK19|CDK2|CDK20|CDK3|CDK4|CDK5|CDK6|CDK7|CDK8|CDK9	0.37uM	HME1	3h		-0.307583	0.00467476	83	Cell cycle / DNA repair / chromatin modification
LINCSCP_165587	AT 7867		0.37uM	SKL	24h		-0.307564	0.00467732	83
LINCSCP_63781	BRD-K16034108		5uM	VCAP	6h	0	-0.307535	0.00468153	83
LINCSCP_191343	BRD-K70974948		10uM	A549	6h	0	-0.3073	0.00471477	83
LINCSCP_46595	SCHEMBL1564574	CHEK1|CHEK2	10uM	PC3	6h	1	-0.307124	0.00473996	83	Cell cycle / DNA repair / chromatin modification
LINCSCP_6170	AC1M5YQH		10uM	A549	24h	0	-0.306983	0.00476006	83
LINCSCP_160453	METERGOLINE	HTR1A|HTR2A	0.04uM	PC3	24h		-0.306724	0.00479739	83	Others
LINCSCP_133829	I-BET151		10uM	MCF7	24h		-0.306635	0.00481031	83
LINCSCP_6498	ALD1-H_000583		10uM	A549	24h	1	-0.306564	0.00482056	83
LINCSCP_16608	SU 11274	MET	10uM	HA1E	6h	1	-0.306454	0.00483661	83	RTK / MAPK / PI3K-AKT
LINCSCP_69838	Allitinib		0.12uM	A375	24h		-0.306372	0.00484856	83
LINCSCP_267968	Carbazole, 9-(4-methylbenzoyl)-		10uM	PC3	6h	0	-0.306202	0.00487338	83
LINCSCP_51221	Triacsin C	ACSL1	10uM	RMUGS	6h	1	-0.306201	0.00487345	83	Others
LINCSCP_24240	GSK-3 Inhibitor IX	GSK3A|GSK3B	1uM	HS578T	24h	0	-0.305781	0.00493545	83	RTK / MAPK / PI3K-AKT
LINCSCP_149798	FR-180204	MAPK1|MAPK3	0.04uM	NPC.TAK	24h		-0.30576	0.0049385	83	RTK / MAPK / PI3K-AKT
LINCSCP_104790	Clemizole		3.33uM	HELA	24h		-0.305715	0.00494527	83
LINCSCP_53675	Tamatinib	SYK	10uM	SNU1040	6h	1	-0.30558	0.00496523	83	Focal adhesion / SRC / cytoskeleton
LINCSCP_8664	BRD-K23589333		5uM	A549	24h	1	-0.305417	0.00498966	83
LINCSCP_35724	Withaferin A	IKBKB|NAMPT	0.5uM	MCF7	24h	0	-0.305349	0.00499978	83	Inflammation / cytokine signaling
LINCSCP_114043	AZD-1775	WEE1	0.12uM	HME1	24h		-0.305133	0.00503229	83	Cell cycle / DNA repair / chromatin modification
LINCSCP_15275	Amiodarone	KCNH2	10uM	HA1E	24h	1	-0.305119	0.00503441	83	Others
LINCSCP_113291	Y-39983	ROCK1|ROCK2	1.11uM	HME1	24h		-0.305079	0.00504038	83	Focal adhesion / SRC / cytoskeleton
LINCSCP_33855	MLS001207806		10uM	MCF7	24h	1	-0.305031	0.00504769	83
LINCSCP_111966	Cabozantinib	KDR|MET	3.33uM	HEPG2	24h		-0.304628	0.00510897	83	RTK / MAPK / PI3K-AKT
LINCSCP_57963	MLS002554298		10uM	VCAP	24h	1	-0.304578	0.00511652	83
LINCSCP_32265	HMS1484F20		10uM	MCF7	24h	1	-0.304533	0.0051235	83
LINCSCP_31640	MLS002473424		10uM	MCF7	24h	1	-0.304436	0.00513836	83
LINCSCP_99931	Radicicol		3.33uM	HCC515	24h		-0.304429	0.00513945	83
LINCSCP_179580	Deracoxib	PTGS2	10uM	A375	6h	1	-0.304397	0.00514436	83	Others
LINCSCP_240318	Aurora A Inhibitor I	AURKA	10uM	MCF7	24h	0	-0.304261	0.00516526	83	Cell cycle / DNA repair / chromatin modification
LINCSCP_8590	BRD-K99481965		5uM	A549	24h	1	-0.304117	0.0051876	83
LINCSCP_39318	HG6-64-1		10uM	MDAMB231	6h	0	-0.304102	0.00518983	83
LINCSCP_66799	Wortmannin	PIK3CA|PIK3CG|PLK1	10uM	HA1E	6h	0	-0.304099	0.00519034	83	RTK / MAPK / PI3K-AKT
LINCSCP_37407	Parthenolide		0.5uM	MCF7	6h	0	-0.304077	0.00519368	83
LINCSCP_60859	BRD-K27161788		5uM	VCAP	24h	1	-0.304076	0.00519387	83
LINCSCP_51120	RO-281675	GCK	100uM	RMUGS	6h	1	-0.304065	0.00519562	83	Others
LINCSCP_22744	1-[2-Chloro-2-(2,4-dichlorophenyl)ethenyl]-1H-1,2,4-triazole	GABRB2|GABRB3	10uM	HEPG2	6h	1	-0.303942	0.00521472	83	Others
LINCSCP_231756	BRD-K38620156		5uM	HT29	24h	1	-0.303799	0.00523694	83
LINCSCP_191158	BRD-A70591769		10uM	A549	6h	1	-0.303741	0.00524601	83
LINCSCP_46293	2002-H20		10uM	PC3	24h	1	-0.303661	0.00525856	83
LINCSCP_115773	Y-39983	ROCK1|ROCK2	0.04uM	HS578T	24h		-0.303582	0.00527103	83	Focal adhesion / SRC / cytoskeleton
LINCSCP_191723	SPECTRUM_001418	ADRB2	10uM	A549	24h	0	-0.303493	0.00528498	83	Others
LINCSCP_252832	Carbetapentane		3uM	MCF7	6h	0	-0.303428	0.00529528	83
LINCSCP_35615	13-Hydroxy-8,14,19-trimethoxy-4,10,12,16-tetramethyl-3,20,22-trioxo-2-azabicyclo[16.3.1]docosa-1(21),4,6,10,18-pentaen-9-yl carbamate	HSP90AA1	0.001uM	MCF7	24h	0	-0.303389	0.00530145	83	Others
LINCSCP_16584	ITK Inhibitor	ITK	10uM	HA1E	6h	1	-0.30331	0.00531383	83	RTK / MAPK / PI3K-AKT
LINCSCP_113290	Y-39983	ROCK1|ROCK2	3.33uM	HME1	24h		-0.303276	0.00531922	83	Focal adhesion / SRC / cytoskeleton
LINCSCP_8851	BRD-K33284065		5uM	A549	24h	1	-0.303249	0.00532353	83
LINCSCP_15587	BMS-536924	IGF1R	10uM	HA1E	6h	0	-0.303159	0.00533779	83	RTK / MAPK / PI3K-AKT
LINCSCP_31779	Vinorelbine	TUBB	10uM	MCF7	24h	0	-0.303124	0.00534346	83	Focal adhesion / SRC / cytoskeleton
LINCSCP_8497	BRD-K44410738		5uM	A549	24h	1	-0.302934	0.00537374	83
LINCSCP_83300	AT 7867		10uM	ASC.C	24h		-0.302798	0.0053954	83
LINCSCP_6169	BRD-K42125900-001-01-9	TUBB	10uM	A549	24h	0	-0.302458	0.00545017	83	Focal adhesion / SRC / cytoskeleton
LINCSCP_35884	Sirolimus	FKBP1A|MTOR	0.001uM	MCF7	24h	0	-0.302344	0.00546866	83	RTK / MAPK / PI3K-AKT
LINCSCP_15477	PG 490		0.1uM	HA1E	6h	0	-0.302213	0.00548995	83
LINCSCP_130763	Momelotinib	JAK1|JAK2	10uM	MCF10A	24h		-0.302195	0.00549298	83	Inflammation / cytokine signaling
LINCSCP_14940	Falnidamol	EGFR	10uM	HA1E	6h	1	-0.301883	0.00554393	83	RTK / MAPK / PI3K-AKT
LINCSCP_51508	HG6-64-1		10uM	SKBR3	24h	1	-0.301865	0.00554693	83
LINCSCP_19092	Cidoxepin	HRH1|HRH2|SLC6A2|SLC6A4	10uM	HCC515	6h	0	-0.301812	0.00555565	83	Others
LINCSCP_10372	Etomoxir	CPT1A	90uM	A673	6h	1	-0.301771	0.00556246	83	Others
LINCSCP_22808	RS-102,221	HTR2C	10uM	HEPG2	6h	1	-0.301699	0.0055743	83	Others
LINCSCP_310249	Troglitazone	PPARG	1uM	VCAP	6h	0	-0.301684	0.00557677	83	Others
LINCSCP_135235	17-DMAG (Alvespimycin) HCl		0.04uM	MCF7	24h		-0.301646	0.00558299	83
LINCSCP_144911	Momelotinib	JAK1|JAK2	1.11uM	MDAMB231	24h		-0.301591	0.00559215	83	Inflammation / cytokine signaling
LINCSCP_35614	13-Hydroxy-8,14,19-trimethoxy-4,10,12,16-tetramethyl-3,20,22-trioxo-2-azabicyclo[16.3.1]docosa-1(21),4,6,10,18-pentaen-9-yl carbamate	HSP90AA1	0.001uM	MCF7	24h	0	-0.301519	0.00560405	83	Others
LINCSCP_175951	Tanaproget		10uM	YAPC	24h		-0.301406	0.00562287	83
LINCSCP_263806	Rifampicin	NR1I2	10uM	NPC	24h	0	-0.301321	0.00563694	83	Others
LINCSCP_42297	AC1O1EQ5		10uM	NPC	24h	1	-0.301133	0.0056684	83
LINCSCP_110133	Momelotinib	JAK1|JAK2	3.33uM	HELA	24h		-0.301104	0.00567326	83	Inflammation / cytokine signaling
LINCSCP_237443	MLS002264434		10uM	MCF7	24h	0	-0.301085	0.00567643	83
LINCSCP_32430	K858	KIF11	10uM	MCF7	24h	0	-0.301066	0.0056796	83	Others
LINCSCP_150012	Dasatinib	ABL1|BCR|BLK|EPHA2|FGR|FRK|FYN|HCK|KIT|LCK|LYN|PDGFRB|SRC|SRMS|YES1	1.11uM	NPC.TAK	24h		-0.301009	0.00568925	83	Focal adhesion / SRC / cytoskeleton
LINCSCP_87483	SGX-523	MET	0.12uM	CD34	24h		-0.300981	0.00569398	83	RTK / MAPK / PI3K-AKT
LINCSCP_94325	Triclosan	DNMT1	3.33uM	HA1E	24h		-0.300851	0.00571587	83	Cell cycle / DNA repair / chromatin modification
LINCSCP_7374	SB-203580	MAPK1|MAPK11|MAPK14	10uM	A549	6h	0	-0.300747	0.00573344	83	RTK / MAPK / PI3K-AKT
LINCSCP_131120	Momelotinib	JAK1|JAK2	0.37uM	MCF10A	3h		-0.300733	0.00573576	83	Inflammation / cytokine signaling
LINCSCP_56929	10-DEBC	PIM1	20uM	VCAP	24h	0	-0.300659	0.00574839	83	Others
LINCSCP_215552	Menadione		10uM	HCC515	6h	0	-0.30053	0.0057703	83
LINCSCP_6290	GSK-461364	PLK1	10uM	A549	6h	1	-0.300485	0.0057779	83	RTK / MAPK / PI3K-AKT
LINCSCP_11746	Vemurafenib	BRAF	10uM	BT20	24h	0	-0.300473	0.00577989	83	RTK / MAPK / PI3K-AKT
LINCSCP_163078	Nilotinib	ABL1|BCR|KIT	0.12uM	SKBR3	24h		-0.300422	0.0057886	83	RTK / MAPK / PI3K-AKT
LINCSCP_6193	Afatinib	EGFR|ERBB2|ERBB4	10uM	A549	24h	0	-0.300388	0.00579453	83	RTK / MAPK / PI3K-AKT
LINCSCP_66185	BRD-K90469014		1uM	VCAP	24h	0	-0.300208	0.00582523	83
LINCSCP_56761	Linopirdine	KCNQ2|KCNQ3	10uM	VCAP	6h	1	-0.300092	0.00584517	83	Others
LINCSCP_267747	AC1MJZSK		10uM	PC3	24h	0	-0.300087	0.00584601	83
LINCSCP_34727	Aripiprazole	DRD2|HRH1|HTR1A|HTR1B|HTR1D|HTR2A|HTR2C	10uM	MCF7	6h	1	-0.300086	0.00584632	83	Others
LINCSCP_144844	apigenin		3.33uM	MDAMB231	24h		-0.300002	0.00586068	83
LINCSCP_113443	CGP 60474	CDK1	0.12uM	HME1	3h		-0.299972	0.00586591	83	Cell cycle / DNA repair / chromatin modification
LINCSCP_14328	BIO2_000376		10uM	HA1E	6h	1	-0.299894	0.00587944	83
LINCSCP_39214	Dasatinib	ABL1|BCR|BLK|EPHA2|FGR|FRK|FYN|HCK|KIT|LCK|LYN|PDGFRB|SRC|SRMS|YES1	1uM	MDAMB231	6h	0	-0.299889	0.00588027	83	Focal adhesion / SRC / cytoskeleton
LINCSCP_54365	Trifluoperazine	DRD2|DRD3|DRD4|HTR2A|HTR2C	10uM	SW620	6h	1	-0.299846	0.00588768	83	Others
LINCSCP_167779	Racecadotril	MME	0.04uM	YAPC	24h		-0.299789	0.00589763	83	Others
LINCSCP_113647	Y-39983	ROCK1|ROCK2	0.12uM	HME1	3h		-0.299775	0.00589994	83	Focal adhesion / SRC / cytoskeleton
LINCSCP_29065	CHEMBL2143628		3uM	HUH7	6h	0	-0.299721	0.00590938	83
LINCSCP_141738	CX-4945 (Silmitasertib)	CSNK2A1	3.33uM	MCF7	24h		-0.299543	0.00594046	83	Others
LINCSCP_1664	MLS003079541		10uM	A375	6h	0	-0.299367	0.00597126	83
LINCSCP_154143	Balicatib		0.37uM	PC3	24h		-0.299325	0.00597862	83
LINCSCP_251768	Ponatinib	ABL1|BCR|FGFR1|FGFR2|FGFR3|FGFR4|FLT3|KIT|RET|TEK	1uM	MCF7	24h	0	-0.299238	0.00599383	83	RTK / MAPK / PI3K-AKT
LINCSCP_66084	BRD-K14989056		1uM	VCAP	24h	1	-0.299018	0.00603276	83
LINCSCP_5698	Atracurium	CHRNA1|CHRNB1|CHRND|CHRNE|CHRNG	10uM	A549	24h	0	-0.298709	0.00608766	83	Others
LINCSCP_100140	CHEMBL3182395	MAP2K5|MAPK7	1.11uM	HCC515	24h		-0.298657	0.00609688	83	RTK / MAPK / PI3K-AKT
LINCSCP_13878	UNII-5308DT8060	SYK	10uM	HA1E	6h	1	-0.298565	0.00611333	83	Focal adhesion / SRC / cytoskeleton
LINCSCP_514	Ritodrine	ADRB2	10uM	A375	6h	0	-0.298528	0.0061201	83	Others
LINCSCP_117026	COT Inhibitor-2		3.33uM	HT29	24h		-0.298427	0.00613812	83
LINCSCP_91624	Siramesine (hydrochloride)		10uM	HA1E	24h		-0.298381	0.00614635	83
LINCSCP_17687	Fcodpguefhccia-Uhfffaoysa-N	CASP3	10uM	HCC15	6h	1	-0.298352	0.0061517	83	Others
LINCSCP_39739	3-(4-Pyridyl)indole	ROCK1	10uM	MDST8	6h	1	-0.298128	0.00619207	83	Focal adhesion / SRC / cytoskeleton
LINCSCP_152174	XMD 8-92	MAPK7	0.37uM	PC3	24h		-0.298076	0.00620151	83	RTK / MAPK / PI3K-AKT
LINCSCP_32303	MLS002473970		10uM	MCF7	6h	1	-0.297987	0.00621775	83
LINCSCP_278906	BRD-K89194506		10uM	PC3	24h	1	-0.297933	0.00622756	83
LINCSCP_107486	Cordycepin		0.04uM	HELA	24h		-0.297859	0.00624095	83
LINCSCP_135953	GSK 525762A		0.37uM	MCF7	24h		-0.297737	0.00626336	83
LINCSCP_86067	noscapine		0.37uM	BT20	24h		-0.297499	0.00630708	83
LINCSCP_53898	Fedratinib	FLT3|JAK2	10uM	SNUC5	6h	1	-0.29743	0.00631976	83	Inflammation / cytokine signaling
LINCSCP_8489	BRD-K38622866		5uM	A549	24h	1	-0.297351	0.00633432	83
LINCSCP_39394	SCHEMBL16065773		1uM	MDAMB231	24h	0	-0.297336	0.00633704	83
LINCSCP_51796	C30H33N3O5S	ATM	1uM	SKBR3	24h	0	-0.297126	0.00637598	83	Cell cycle / DNA repair / chromatin modification
LINCSCP_201163	Trichostatin	HDAC1|HDAC10|HDAC3|HDAC4|HDAC6|HDAC7|HDAC8	0.01uM	A549	24h	0	-0.297088	0.00638301	83	Cell cycle / DNA repair / chromatin modification
LINCSCP_165825	I-BET151		0.04uM	SKL	24h		-0.297065	0.00638738	83
LINCSCP_115707	noscapine		0.04uM	HS578T	24h		-0.296942	0.0064103	83
LINCSCP_5593	MLS002725680		10uM	A549	24h	1	-0.296938	0.00641101	83
LINCSCP_54173	BMS-754807	IGF1R|INSR	10uM	SW620	6h	1	-0.296926	0.00641329	83	RTK / MAPK / PI3K-AKT
LINCSCP_65959	BRD-K30160673-019-01-7		1uM	VCAP	24h	0	-0.296913	0.00641566	83
LINCSCP_130937	Foretinib	FLT1|FLT3|FLT4|KDR|KIT|MET|PDGFRA|PDGFRB|TEK	10uM	MCF10A	3h		-0.296759	0.00644451	83	RTK / MAPK / PI3K-AKT
LINCSCP_39750	BMS-536924	IGF1R	10uM	MDST8	6h	1	-0.296625	0.00646975	83	RTK / MAPK / PI3K-AKT
LINCSCP_91498	Osimertinib	EGFR|ERBB2|ERBB3|ERBB4	10uM	HA1E	24h		-0.296497	0.00649383	83	RTK / MAPK / PI3K-AKT
LINCSCP_14046	Maprotiline	SLC6A2	10uM	HA1E	24h	0	-0.296479	0.00649738	83	Others
LINCSCP_90046	Fluoxetine	SLC6A4	3.33uM	HA1E	24h		-0.296425	0.00650751	83	Others
LINCSCP_104298	Adapalene	RARA|RARB|RARG	3.33uM	HELA	24h		-0.296408	0.00651079	83	Others
LINCSCP_50942	Tamatinib	SYK	10uM	RMGI	6h	1	-0.296404	0.00651149	83	Focal adhesion / SRC / cytoskeleton
LINCSCP_7799	BRD-K24754728		10uM	A549	24h	1	-0.296196	0.00655098	83
LINCSCP_49752	GSK-1070916	AURKB|AURKC	3uM	PC3	6h	0	-0.296145	0.00656068	83	Cell cycle / DNA repair / chromatin modification
LINCSCP_310076	ST51005413		30uM	VCAP	24h	0	-0.296048	0.00657917	83
LINCSCP_149117	triptolide		1.11uM	NPC	24h		-0.296004	0.00658761	83
LINCSCP_267519	MLS001060837		10uM	PC3	24h	0	-0.295704	0.00664529	83
LINCSCP_22895	SCHEMBL6668531	SLC6A3	10uM	HEPG2	6h	1	-0.295678	0.00665037	83	Others
LINCSCP_64462	BRD-K99958302		5uM	VCAP	6h	1	-0.295566	0.00667187	83
LINCSCP_115787	rifampicin		3.33uM	HS578T	24h		-0.295562	0.00667264	83
LINCSCP_14218	Midostaurin	FLT3|KDR|KIT|PDGFRA|PDGFRB|PRKCA|PRKCB|PRKCD|PRKCE|PRKCG|PRKCH|PRKCI|PRKCQ|PRKCZ|PRKD1|PRKD3	10uM	HA1E	6h	1	-0.295516	0.00668161	83	RTK / MAPK / PI3K-AKT
LINCSCP_6015	BRD-K05114711		10uM	A549	6h	1	-0.295441	0.00669624	83
LINCSCP_111336	AZD-8330	MAP2K1|MAP2K2	0.04uM	HEPG2	24h		-0.295205	0.00674204	83	RTK / MAPK / PI3K-AKT
LINCSCP_115785	CHIR-99021		0.04uM	HS578T	24h		-0.295146	0.00675372	83
LINCSCP_37857	MLS000583951		10uM	MCF7	24h	0	-0.295119	0.00675892	83
LINCSCP_79975	Alvocidib	CDK1|CDK2|CDK4|CDK5|CDK6|CDK7|CDK8|CDK9|EGFR|PYGM	0.04uM	A375	24h		-0.295082	0.00676619	83
LINCSCP_32736	Tretinoin	RARA|RARB|RARG|RORB	10uM	MCF7	6h	0	-0.294995	0.00678331	83	Others
LINCSCP_7568	NNC 26-9100	GBA|SSTR4	10uM	A549	24h	0	-0.294936	0.00679489	83	Others
LINCSCP_16758	WH-4023	ABL1|SRC	10uM	HA1E	6h	1	-0.29483	0.0068157	83	Focal adhesion / SRC / cytoskeleton
LINCSCP_151932	UNC1215		0.37uM	PC3	24h		-0.294693	0.00684273	83
LINCSCP_19166	Karakoline		10uM	HCC515	6h	0	-0.294693	0.00684275	83
LINCSCP_12177	Ruxolitinib	JAK1|JAK2|TYK2	0.1uM	BT20	24h	0	-0.294578	0.00686561	83	Inflammation / cytokine signaling
LINCSCP_48006	Toltrazuril		10uM	PC3	6h	1	-0.294562	0.00686877	83
LINCSCP_944	Tamatinib	SYK	10uM	A375	6h	0	-0.294509	0.00687914	83
LINCSCP_43180	BRD-K82927587		10uM	NPC	24h	1	-0.294458	0.00688931	83
LINCSCP_116020	TAE-684	ALK	10uM	HS578T	3h		-0.294398	0.00690141	83	RTK / MAPK / PI3K-AKT
LINCSCP_19704	CHEMBL2137726		10uM	HCC515	6h	1	-0.29438	0.00690489	83
LINCSCP_243717	Clemastine	HRH1	10uM	MCF7	6h	0	-0.2942	0.00694091	83	Others
LINCSCP_56468	SPECTRUM_000080	NR3C1	10uM	VCAP	6h	1	-0.294141	0.00695283	83	Others
LINCSCP_20798	Avrainvillamide Analog 5		1.11uM	HCC515	24h	0	-0.293937	0.00699386	83
LINCSCP_1466	MLS002471788		10uM	A375	6h	1	-0.293841	0.00701326	83
LINCSCP_27531	BRD-K47686295		5uM	HT29	24h	1	-0.293814	0.00701861	83
LINCSCP_142576	Volasertib (BI 6727)	PLK1	0.04uM	MCF7	24h		-0.293801	0.0070212	83	RTK / MAPK / PI3K-AKT
LINCSCP_79976	SPECTRUM_001579		10uM	A375	24h		-0.293785	0.00702459	83
LINCSCP_116122	Y-39983	ROCK1|ROCK2	10uM	HS578T	3h		-0.293778	0.0070259	83	Focal adhesion / SRC / cytoskeleton
LINCSCP_240123	Dasatinib	ABL1|BCR|BLK|EPHA2|FGR|FRK|FYN|HCK|KIT|LCK|LYN|PDGFRB|SRC|SRMS|YES1	10uM	MCF7	6h	1	-0.293757	0.00703017	83	Focal adhesion / SRC / cytoskeleton
LINCSCP_70247	I-BET151		1.11uM	A375	24h		-0.293745	0.00703266	83
LINCSCP_277863	BRD-K30267135		10uM	PC3	24h	0	-0.293688	0.00704413	83
LINCSCP_92296	Zuclomiphene	ESR1	10uM	HA1E	24h		-0.293687	0.00704434	83	Others
LINCSCP_30876	Tozasertib	ABL1|AURKA|AURKB|AURKC|BCR|FLT3|JAK2	10uM	MCF7	6h	0	-0.293643	0.00705329	83	Cell cycle / DNA repair / chromatin modification
LINCSCP_32523	MLS-0435526.0001		10uM	MCF7	24h	1	-0.293553	0.00707164	83
LINCSCP_179498	GW-5074	RAF1	10uM	A375	6h	0	-0.293317	0.0071199	83	RTK / MAPK / PI3K-AKT
LINCSCP_88597	AT 7867		1.11uM	HA1E	24h		-0.293046	0.00717561	83
LINCSCP_163734	Sirolimus	FKBP1A|MTOR	0.37uM	SKBR3	24h		-0.292791	0.00722834	83	RTK / MAPK / PI3K-AKT
LINCSCP_480	L 168049	GCGR	10uM	A375	6h	0	-0.292709	0.00724537	83	Others
LINCSCP_21926	MLS002425843		10uM	HEPG2	6h	1	-0.292614	0.0072652	83
LINCSCP_15120	Thioridazine	DRD1|DRD2|DRD3|DRD4|HTR2A|HTR2C	10uM	HA1E	6h	0	-0.292561	0.00727617	83	Others
LINCSCP_24921	BMS-387032	CDK2|CDK7|CDK9	0.5uM	HS578T	6h	0	-0.292553	0.00727781	83	Cell cycle / DNA repair / chromatin modification
LINCSCP_158040	Tiagabine	SLC6A1	0.37uM	PC3	24h		-0.292536	0.00728145	83
LINCSCP_193596	BRD-K46555627		10uM	A549	24h	1	-0.292529	0.00728296	83
LINCSCP_54116	BRD-A81936046		10uM	SW620	6h	1	-0.292488	0.00729155	83
LINCSCP_145810	Dasatinib	ABL1|BCR|BLK|EPHA2|FGR|FRK|FYN|HCK|KIT|LCK|LYN|PDGFRB|SRC|SRMS|YES1	0.37uM	MDAMB231	3h		-0.292448	0.00729982	83	Focal adhesion / SRC / cytoskeleton
LINCSCP_6858	Trimethobenzamide	DRD2	10uM	A549	24h	0	-0.29241	0.00730774	83	Others
LINCSCP_309746	BRD-K23872647		30uM	VCAP	24h	0	-0.292362	0.00731799	83
LINCSCP_111525	Momelotinib	JAK1|JAK2	1.11uM	HEPG2	24h		-0.292335	0.00732353	83	Inflammation / cytokine signaling
LINCSCP_21102	Gefitinib	EGFR	0.1uM	HCC515	6h	0	-0.292254	0.00734058	83	RTK / MAPK / PI3K-AKT
LINCSCP_115021	Alpelisib	PIK3CA	10uM	HS578T	24h		-0.292227	0.00734623	83	RTK / MAPK / PI3K-AKT
LINCSCP_10276	SMR000220152		0.1uM	A549	6h	0	-0.292169	0.00735845	83
LINCSCP_84371	Vandetanib	EGFR|EPHA1|EPHA10|EPHA2|EPHA3|EPHA4|EPHA5|EPHA6|EPHA7|EPHA8|EPHB1|EPHB2|EPHB3|EPHB4|EPHB6|ERBB2|ERBB3|ERBB4|FLT1|FLT4|KDR|PTK6|RET|SRC|TEK	3.33uM	ASC	24h		-0.292122	0.00736851	83	RTK / MAPK / PI3K-AKT
LINCSCP_6843	Indirubin-3'monoxime	CDK1|CDK2|CDK5	10uM	A549	24h	0	-0.292038	0.00738613	83	Cell cycle / DNA repair / chromatin modification
LINCSCP_28853	CHEMDIV3_016432		3uM	HUH7	24h	0	-0.291968	0.00740094	83
LINCSCP_35904	CHEMBL258148	CTSL	0.1uM	MCF7	24h	0	-0.291929	0.00740925	83	Others
LINCSCP_152175	XMD 8-92	MAPK7	0.12uM	PC3	24h		-0.291877	0.00742043	83	RTK / MAPK / PI3K-AKT
LINCSCP_48174	BRD-K04239420		5uM	PC3	24h	1	-0.291843	0.00742761	83
LINCSCP_51376	Dasatinib	ABL1|BCR|BLK|EPHA2|FGR|FRK|FYN|HCK|KIT|LCK|LYN|PDGFRB|SRC|SRMS|YES1	0.5uM	SKBR3	24h	0	-0.291775	0.00744196	83	Focal adhesion / SRC / cytoskeleton
LINCSCP_127581	Tanaproget		0.04uM	HT29	24h		-0.291757	0.00744597	83
LINCSCP_108317	TAK-285	EGFR|ERBB2	10uM	HELA	24h		-0.291733	0.00745096	83	RTK / MAPK / PI3K-AKT
LINCSCP_33921	ZINC00158302		10uM	MCF7	24h	0	-0.291674	0.00746356	83
LINCSCP_33931	MLS001030493		10uM	MCF7	24h	1	-0.291527	0.00749513	83
LINCSCP_8563	BRD-K74656908		5uM	A549	24h	1	-0.291498	0.00750131	83
LINCSCP_6894	Toltrazuril		10uM	A549	24h	0	-0.291427	0.00751648	83
LINCSCP_115054	Ruxolitinib	JAK1|JAK2|TYK2	0.37uM	HS578T	24h		-0.291426	0.00751667	83	Inflammation / cytokine signaling
LINCSCP_159615	AZD3514	AR	3.33uM	PC3	24h		-0.291388	0.00752498	83	RTK / MAPK / PI3K-AKT
LINCSCP_163532	Tamatinib	SYK	0.12uM	SKBR3	24h		-0.291343	0.0075346	83	Focal adhesion / SRC / cytoskeleton
LINCSCP_87796	Fedratinib	FLT3|JAK2	1.11uM	HA1E	24h		-0.29131	0.00754179	83	Inflammation / cytokine signaling
LINCSCP_33839	MLS000778276		10uM	MCF7	24h	1	-0.291303	0.00754329	83
LINCSCP_12076	HG6-64-1		1uM	BT20	6h	0	-0.291257	0.00755314	83
LINCSCP_195871	BRD-K19915020		5uM	A549	24h	1	-0.291112	0.00758439	83
LINCSCP_51347	WH-4-025		10uM	SKBR3	24h	1	-0.29098	0.00761321	83
LINCSCP_34989	BRD-K86728331		5uM	MCF7	24h	1	-0.290934	0.0076231	83
LINCSCP_251530	Tamatinib	SYK	10uM	MCF7	6h	0	-0.290783	0.00765596	83	Focal adhesion / SRC / cytoskeleton
LINCSCP_39189	WH-4-025		1uM	MDAMB231	6h	0	-0.290636	0.0076882	83
LINCSCP_91994	Moxonidine	NISCH	0.12uM	HA1E	24h		-0.290497	0.00771873	83	Others
LINCSCP_148282	HMN-214	CSF1R|FLT1|FLT3|FLT4|KDR|KIT|PDGFRB|RET	0.04uM	NPC.CAS9	24h		-0.290466	0.00772567	83	RTK / MAPK / PI3K-AKT
LINCSCP_157558	Idelalisib	PIK3CD|PIK3CG	0.04uM	PC3	24h		-0.290453	0.00772849	83	RTK / MAPK / PI3K-AKT
LINCSCP_65841	BRD-K60783789		10uM	VCAP	6h	0	-0.290417	0.0077364	83
LINCSCP_160320	Terbinafine		0.12uM	PC3	24h		-0.290412	0.00773751	83
LINCSCP_55845	FK888	TACR1	10uM	VCAP	6h	1	-0.289989	0.00783115	83	Others
LINCSCP_133254	CHEMBL1673039	LRRK2|MAPK7	10uM	MCF7	24h		-0.289806	0.00787206	83	RTK / MAPK / PI3K-AKT
LINCSCP_144236	GSK-461364	PLK1	0.37uM	MCF7	24h		-0.289635	0.00791045	83	RTK / MAPK / PI3K-AKT
LINCSCP_113477	BMS-387032	CDK2|CDK7|CDK9	1.11uM	HME1	3h		-0.289626	0.00791255	83	Cell cycle / DNA repair / chromatin modification
LINCSCP_50302	6-(4-Hydroxy-6-methoxy-7-methyl-3-oxo-1H-2-benzofuran-5-yl)-4-methylhex-4-enoic acid	IMPDH1|IMPDH2	10uM	PHH	24h	1	-0.289449	0.00795239	83	Cell cycle / DNA repair / chromatin modification
LINCSCP_50871	VX-11E	MAPK1	0.5uM	RKO	6h	1	-0.289429	0.00795692	83	RTK / MAPK / PI3K-AKT
LINCSCP_7095	4H-1-Benzopyran-4-one, 5,6,7-trimethoxy-3-(2-methoxyphenyl)-		10uM	A549	24h	0	-0.289344	0.00797612	83
LINCSCP_282826	(S)-Tipifarnib		10uM	PL21	6h	1	-0.289266	0.00799374	83
LINCSCP_133787	GSK 525762A		10uM	MCF7	24h		-0.289251	0.00799718	83
LINCSCP_6726	WH-4023	ABL1|SRC	10uM	A549	6h	1	-0.289175	0.00801439	83	Focal adhesion / SRC / cytoskeleton
LINCSCP_66195	BRD-K96903816		3uM	VCAP	24h	0	-0.289086	0.0080347	83
LINCSCP_145197	apigenin		10uM	MDAMB231	3h		-0.289039	0.0080455	83
LINCSCP_19901	MLS002607703		10uM	HCC515	6h	1	-0.288974	0.00806022	83
LINCSCP_166173	HMN-214	CSF1R|FLT1|FLT3|FLT4|KDR|KIT|PDGFRB|RET	0.04uM	SKL	24h		-0.28897	0.00806111	83	RTK / MAPK / PI3K-AKT
LINCSCP_16821	CHEMBL2143694		10uM	HA1E	6h	1	-0.28866	0.00813232	83
LINCSCP_31135	MLS002264445		10uM	MCF7	24h	1	-0.288543	0.00815925	83
LINCSCP_30432	L-Sulforaphane	NFE2L2	10uM	MCF7	24h	0	-0.288536	0.00816088	83	Others
LINCSCP_108931	ENMD-2076	AURKA|AURKB|CSF1R|FGFR3|FLT3|KDR|KIT|PDGFRA|SRC	1.11uM	HELA	24h		-0.288487	0.00817222	83	Cell cycle / DNA repair / chromatin modification
LINCSCP_7439	Estriol	ESR1|ESR2	10uM	A549	6h	0	-0.288471	0.00817587	83	Others
LINCSCP_159847	Dilazep	SLC29A1	0.04uM	PC3	24h		-0.288197	0.00823952	83	Others
LINCSCP_113530	AT-7519	CDK1|CDK10|CDK11B|CDK12|CDK13|CDK14|CDK15|CDK16|CDK17|CDK18|CDK19|CDK2|CDK20|CDK3|CDK4|CDK5|CDK6|CDK7|CDK8|CDK9	3.33uM	HME1	3h		-0.288145	0.00825171	83	Cell cycle / DNA repair / chromatin modification
LINCSCP_175143	Thioguanosine		0.04uM	YAPC	24h		-0.287997	0.00828622	83
LINCSCP_131724	SCHEMBL1564574	CHEK1|CHEK2	10uM	MCF10A	3h		-0.287973	0.00829181	83	Cell cycle / DNA repair / chromatin modification
LINCSCP_189040	CHEMBL2048846		10uM	A549	24h	1	-0.287852	0.00832041	83
LINCSCP_22642	XMD-16144		10uM	HEPG2	6h	1	-0.287827	0.00832613	83
LINCSCP_132432	Fedratinib	FLT3|JAK2	10uM	MCF7	3h		-0.287753	0.00834366	83	Inflammation / cytokine signaling
LINCSCP_151742	Quizartinib	CSF1R|FLT3|KIT|PDGFRA|PDGFRB|RET	0.37uM	PC3	24h		-0.287559	0.00838936	83	RTK / MAPK / PI3K-AKT
LINCSCP_113320	Alvocidib	CDK1|CDK2|CDK4|CDK5|CDK6|CDK7|CDK8|CDK9|EGFR|PYGM	3.33uM	HME1	3h		-0.28751	0.008401	83
LINCSCP_175923	NIKETHAMIDE		3.33uM	YAPC	24h		-0.287483	0.00840735	83
LINCSCP_52598	NNC 63-0532	OPRL1	10uM	SKB	24h	1	-0.287421	0.00842224	83	Others
LINCSCP_15187	BRD-A43331270-001-01-6	ADRA1A|CACNA1C	10uM	HA1E	24h	1	-0.287378	0.00843226	83	Others
LINCSCP_70643	AZD 1480	JAK1|JAK2	0.04uM	A375	24h		-0.287313	0.00844772	83	Inflammation / cytokine signaling
LINCSCP_113441	CGP 60474	CDK1	1.11uM	HME1	3h		-0.287209	0.00847266	83	Cell cycle / DNA repair / chromatin modification
LINCSCP_113580	noscapine		0.37uM	HME1	3h		-0.28717	0.00848206	83
LINCSCP_131015	Apitolisib (gdc-0980, rg7422)	PIK3CA|PIK3CB|PIK3CD|PIK3CG|MTOR	10uM	MCF10A	3h		-0.286946	0.00853567	83	RTK / MAPK / PI3K-AKT
LINCSCP_201176	Vorinostat	HDAC1|HDAC2|HDAC3|HDAC6|HDAC8	0.01uM	A549	24h	0	-0.286916	0.00854289	83	Cell cycle / DNA repair / chromatin modification
LINCSCP_93942	Dexniguldipine		10uM	HA1E	24h		-0.286856	0.00855718	83
LINCSCP_61406	BRD-K07613753		5uM	VCAP	24h	1	-0.286822	0.0085655	83
LINCSCP_59485	BRD-K52111234		10uM	VCAP	24h	0	-0.28672	0.0085902	83
LINCSCP_50575	Fedratinib	FLT3|JAK2	10uM	PL21	6h	1	-0.286717	0.00859078	83	Inflammation / cytokine signaling
LINCSCP_278238	Wortmannin	PIK3CA|PIK3CG|PLK1	10uM	PC3	24h	0	-0.28667	0.00860215	83	RTK / MAPK / PI3K-AKT
LINCSCP_22524	Lestaurtinib	FLT3|JAK2|NTRK1|NTRK2|NTRK3|RET	10uM	HEPG2	6h	1	-0.28664	0.00860935	83	RTK / MAPK / PI3K-AKT
LINCSCP_48450	BRD-K65085267		10uM	PC3	24h	1	-0.286484	0.0086472	83
LINCSCP_159570	FK888	TACR1	0.12uM	PC3	24h		-0.286442	0.00865759	83	Others
LINCSCP_142399	Tolvaptan	AVPR2	1.11uM	MCF7	24h		-0.286379	0.00867289	83	Others
LINCSCP_88595	AT 7867		10uM	HA1E	24h		-0.286281	0.0086968	83
LINCSCP_117047	Masitinib	FGFR3|KIT|LYN|PDGFRA|PDGFRB	0.12uM	HT29	24h		-0.286192	0.00871864	83	RTK / MAPK / PI3K-AKT
LINCSCP_4104	GSK-1070916	AURKB|AURKC	5uM	A375	6h	0	-0.286172	0.00872353	83	Cell cycle / DNA repair / chromatin modification
LINCSCP_34664	Oxolamine		10uM	MCF7	24h	1	-0.286147	0.00872954	83
LINCSCP_113487	Dasatinib	ABL1|BCR|BLK|EPHA2|FGR|FRK|FYN|HCK|KIT|LCK|LYN|PDGFRB|SRC|SRMS|YES1	10uM	HME1	3h		-0.286076	0.00874695	83	Focal adhesion / SRC / cytoskeleton
LINCSCP_8503	BRD-K46381939		5uM	A549	24h	1	-0.286022	0.00876019	83
LINCSCP_83699	EMF-sumo1-1		3.33uM	ASC.C	24h		-0.286009	0.00876349	83
LINCSCP_100421	SCHEMBL16226502	HSP90AA1	10uM	HCC515	24h		-0.286008	0.00876368	83	Others
LINCSCP_23601	U 0126	MAP2K1|MAP2K2	3uM	HEPG2	6h	0	-0.28594	0.00878033	83	RTK / MAPK / PI3K-AKT
LINCSCP_86418	noscapine		10uM	BT20	3h		-0.28578	0.00881993	83
LINCSCP_30579	CHEMBL3182405		10uM	MCF7	24h	1	-0.285755	0.00882609	83
LINCSCP_150391	CHEMBL1950303		0.12uM	NPC.TAK	24h		-0.285699	0.00883989	83
LINCSCP_15215	Thioridazine	DRD1|DRD2|DRD3|DRD4|HTR2A|HTR2C	10uM	HA1E	24h	1	-0.28569	0.0088423	83	Others
LINCSCP_71393	Cefdinir		1.11uM	A375	24h		-0.285683	0.0088439	83
LINCSCP_23692	PD-98059	MAP2K1	20uM	HEPG2	6h	0	-0.285667	0.00884801	83	RTK / MAPK / PI3K-AKT
LINCSCP_3249	BRD-K11401851		5uM	A375	24h	1	-0.28566	0.00884965	83
LINCSCP_21141	YK 4-279	DHX9|FLI1	10uM	HCT116	6h	1	-0.285535	0.00888083	83	Others
LINCSCP_13992	Niguldipine	ADRA1A|CACNA1C	10uM	HA1E	24h	0	-0.285495	0.0088906	83	Others
LINCSCP_10521	MLS000709026	RAD51	40uM	AGS	6h	1	-0.285423	0.00890855	83	Cell cycle / DNA repair / chromatin modification
LINCSCP_50455	LY 2183240	FAAH	10uM	PHH	6h	0	-0.285347	0.0089276	83	Others
LINCSCP_13880	BIO2_000029		10uM	HA1E	6h	1	-0.285342	0.00892876	83
LINCSCP_142547	R-7128		10uM	MCF7	24h		-0.285317	0.00893512	83
LINCSCP_58604	BRD-K53592093-001-01-3		10uM	VCAP	24h	0	-0.285313	0.00893604	83
LINCSCP_130145	Saracatinib	ABL1|SRC	0.04uM	LNCAP	3h		-0.285174	0.00897101	83	Focal adhesion / SRC / cytoskeleton
LINCSCP_152284	Aurora A Inhibitor I	AURKA	0.37uM	PC3	24h		-0.285168	0.00897255	83	Cell cycle / DNA repair / chromatin modification
LINCSCP_163284	Foretinib	FLT1|FLT3|FLT4|KDR|KIT|MET|PDGFRA|PDGFRB|TEK	3.33uM	SKBR3	3h		-0.285163	0.00897361	83	RTK / MAPK / PI3K-AKT
LINCSCP_49730	GSK-1070916	AURKB|AURKC	5uM	PC3	24h	0	-0.285129	0.00898223	83	Cell cycle / DNA repair / chromatin modification
LINCSCP_445	2-Phenylaminoadenosine	ADORA2A	10uM	A375	6h	0	-0.285082	0.0089941	83	Others
LINCSCP_33847	AC1OA39F		10uM	MCF7	24h	0	-0.285014	0.00901109	83
LINCSCP_11539	Rutin	AKR1C3	10uM	ASC	24h	1	-0.284984	0.00901885	83	Others
LINCSCP_52984	BMS-754807	IGF1R|INSR	10uM	SKLU1	6h	1	-0.284931	0.0090321	83	RTK / MAPK / PI3K-AKT
LINCSCP_6073	ZINC01282667		10uM	A549	6h	1	-0.284827	0.00905846	83
LINCSCP_39212	Dasatinib	ABL1|BCR|BLK|EPHA2|FGR|FRK|FYN|HCK|KIT|LCK|LYN|PDGFRB|SRC|SRMS|YES1	0.5uM	MDAMB231	6h	0	-0.284807	0.00906361	83	Focal adhesion / SRC / cytoskeleton
LINCSCP_219252	Spiramide	HTR1A|HTR2A	10uM	HEPG2	6h	1	-0.284805	0.00906406	83	Others
LINCSCP_85412	Ruxolitinib	JAK1|JAK2|TYK2	1.11uM	BT20	24h		-0.284789	0.00906805	83	Inflammation / cytokine signaling
LINCSCP_16720	Dovitinib	EGFR|FGFR1|FGFR2|FGFR3|FLT1|FLT3|FLT4|KDR|KIT|PDGFRA|PDGFRB	10uM	HA1E	6h	1	-0.284771	0.00907255	83	RTK / MAPK / PI3K-AKT
LINCSCP_76593	Fluphenazine	DRD1|DRD2	0.04uM	A375	24h		-0.284755	0.0090768	83	Others
LINCSCP_83716	HY-11007	ABL1|BCR	10uM	ASC.C	24h		-0.284679	0.00909607	83	RTK / MAPK / PI3K-AKT
LINCSCP_23693	PD-98059	MAP2K1	5uM	HEPG2	6h	0	-0.284606	0.00911462	83	RTK / MAPK / PI3K-AKT
LINCSCP_66782	13-Hydroxy-8,14,19-trimethoxy-4,10,12,16-tetramethyl-3,20,22-trioxo-2-azabicyclo[16.3.1]docosa-1(21),4,6,10,18-pentaen-9-yl carbamate	HSP90AA1	10uM	HA1E	6h	0	-0.284552	0.0091284	83	Others
LINCSCP_44818	6-(7-Hydroxy-6,7-dihydro-5H-pyrrolo[1,2-c]imidazol-7-yl)-n-methyl-2-naphthamide	CYP17A1	40uM	PC3	24h	0	-0.284346	0.00918106	83	Others
LINCSCP_44716	LY-294002	MTOR|PIK3CA|PIK3CB|PIK3CD|PIK3CG|PLK1|PRKDC	10uM	PC3	24h	1	-0.284276	0.00919879	83	RTK / MAPK / PI3K-AKT
LINCSCP_152172	XMD 8-92	MAPK7	3.33uM	PC3	24h		-0.284247	0.00920626	83	RTK / MAPK / PI3K-AKT
LINCSCP_181645	BRD-K66771647		5uM	A375	24h	1	-0.284132	0.00923577	83
LINCSCP_36629	GSK-1070916	AURKB|AURKC	10uM	MCF7	6h	1	-0.28391	0.00929309	83	Cell cycle / DNA repair / chromatin modification
LINCSCP_53817	(S)-Tipifarnib		10uM	SNUC4	6h	1	-0.283856	0.00930723	83
LINCSCP_10563	NVP-AUY922	HSP90AA1|HSP90AB1	10uM	AGS	6h	1	-0.283838	0.00931181	83	Others
LINCSCP_52847	MEK1/2 Inhibitor	MAP2K1|MAP2K2	10uM	SKB	24h	1	-0.283815	0.0093179	83	RTK / MAPK / PI3K-AKT
LINCSCP_133788	GSK 525762A		3.33uM	MCF7	24h		-0.283709	0.00934542	83
LINCSCP_221687	SCHEMBL17497626		10uM	HEPG2	6h	0	-0.283517	0.00939538	83
LINCSCP_96015	Dasatinib	ABL1|BCR|BLK|EPHA2|FGR|FRK|FYN|HCK|KIT|LCK|LYN|PDGFRB|SRC|SRMS|YES1	1.11uM	HA1E	24h		-0.283496	0.00940087	83	Focal adhesion / SRC / cytoskeleton
LINCSCP_241594	BCL-2 Inhibitor	BCL2	10uM	MCF7	24h	0	-0.283489	0.00940278	83	Apoptosis / EMT
LINCSCP_49044	BRD-K89833083		10uM	PC3	24h	1	-0.283446	0.00941402	83
LINCSCP_59277	MLS001030493		10uM	VCAP	24h	0	-0.283408	0.00942388	83
LINCSCP_163657	Dasatinib	ABL1|BCR|BLK|EPHA2|FGR|FRK|FYN|HCK|KIT|LCK|LYN|PDGFRB|SRC|SRMS|YES1	0.37uM	SKBR3	24h		-0.283347	0.00944002	83	Focal adhesion / SRC / cytoskeleton
LINCSCP_251470	OSI-027	MTOR	0.1uM	MCF7	24h	0	-0.28322	0.00947333	83	RTK / MAPK / PI3K-AKT
LINCSCP_97804	Fluspirilene	DRD2|HTR2A	10uM	HA1E	24h		-0.283014	0.00952779	83	Others
LINCSCP_270659	MEGXP0_000778		10uM	PC3	24h	0	-0.282988	0.00953459	83
LINCSCP_15531	SMR001317659		0.5uM	HA1E	6h	0	-0.282958	0.00954248	83
LINCSCP_39714	Parbendazole	TUBB	0.5uM	MDST8	6h	1	-0.282957	0.00954286	83	Focal adhesion / SRC / cytoskeleton
LINCSCP_109003	SKF-83959		1.11uM	HELA	24h		-0.282903	0.00955726	83
LINCSCP_37808	ST-4062971		1uM	MCF7	6h	0	-0.282713	0.00960769	83
LINCSCP_55217	Piplartine		10uM	TYKNU	6h	1	-0.282651	0.00962416	83
LINCSCP_139225	Cilengitide		3.33uM	MCF7	24h		-0.282626	0.00963082	83
LINCSCP_69941	FR-180204	MAPK1|MAPK3	0.04uM	A375	24h		-0.282612	0.00963459	83	RTK / MAPK / PI3K-AKT
LINCSCP_127522	Sertaconazole		10uM	HT29	24h		-0.282416	0.00968711	83
LINCSCP_80131	ARN-509	AR	0.04uM	A375	24h		-0.28229	0.00972111	83	RTK / MAPK / PI3K-AKT
LINCSCP_244794	Crotamitex		10uM	MCF7	6h	1	-0.282241	0.00973432	83
LINCSCP_38406	STK721917		3uM	MCF7	24h	0	-0.282189	0.00974828	83
LINCSCP_21105	Resveratrol	PTGS1|PTGS2|SIRT1	0.01uM	HCC515	6h	1	-0.282133	0.00976334	83	Others
LINCSCP_157553	Idelalisib	PIK3CD|PIK3CG	10uM	PC3	24h		-0.282105	0.00977114	83	RTK / MAPK / PI3K-AKT
LINCSCP_14151	Nortriptyline	KCNJ10|SLC6A2|SLC6A4	10uM	HA1E	24h	0	-0.282033	0.00979054	83	Others
LINCSCP_44386	SR59230A	ADRB3	10uM	PC3	24h	0	-0.282022	0.00979342	83	Others
LINCSCP_69363	Tamatinib	SYK	3.33uM	A375	24h		-0.281935	0.00981703	83	Focal adhesion / SRC / cytoskeleton
LINCSCP_309913	AC1O9B13		30uM	VCAP	6h	0	-0.281897	0.00982744	83
LINCSCP_115072	Momelotinib	JAK1|JAK2	0.37uM	HS578T	24h		-0.281807	0.00985202	83	Inflammation / cytokine signaling
LINCSCP_88636	GSK-461364	PLK1	3.33uM	HA1E	24h		-0.281736	0.00987121	83	RTK / MAPK / PI3K-AKT
LINCSCP_87785	PIK-93		1.11uM	HA1E	24h		-0.281708	0.00987893	83
LINCSCP_234087	Cyclosporine	PPIA|PPP3CA	10uM	JHUEM2	6h	1	-0.281701	0.00988072	83	Others
LINCSCP_102582	GSK 525762A		0.37uM	HELA	24h		-0.281693	0.00988309	83
LINCSCP_146601	FR-180204	MAPK1|MAPK3	0.12uM	NEU	24h		-0.281589	0.00991144	83	RTK / MAPK / PI3K-AKT
LINCSCP_38044	BRD-K38725747		0.5uM	MCF7	6h	0	-0.28136	0.00997443	83
LINCSCP_10587	Vemurafenib	BRAF	10uM	AGS	6h	1	-0.281331	0.0099823	83	RTK / MAPK / PI3K-AKT
LINCSCP_56084	Meadacid		10uM	VCAP	24h	0	-0.281318	0.00998602	83
LINCSCP_199463	BRD-K96521176		5uM	A549	24h	1	-0.281306	0.00998931	83
LINCSCP_97356	Volasertib (BI 6727)	PLK1	3.33uM	HA1E	24h		-0.281286	0.00999477	83	RTK / MAPK / PI3K-AKT
LINCSCP_117660	Pyrazolanthrone	MAPK10|MAPK8|MAPK9|TTK	0.37uM	HT29	24h		-0.281276	0.00999767	83	RTK / MAPK / PI3K-AKT
LINCSCP_116010	AT-7519	CDK1|CDK10|CDK11B|CDK12|CDK13|CDK14|CDK15|CDK16|CDK17|CDK18|CDK19|CDK2|CDK20|CDK3|CDK4|CDK5|CDK6|CDK7|CDK8|CDK9	1.11uM	HS578T	3h		-0.281184	0.010023	83	Cell cycle / DNA repair / chromatin modification
LINCSCP_32455	H-9	PRKACA	10uM	MCF7	24h	0	-0.281122	0.0100402	83	Others
LINCSCP_296258	Diflunisal	PTGS1|PTGS2	10uM	VCAP	6h	1	-0.281067	0.0100553	83	Others
LINCSCP_44994	MK-2206	AKT1|AKT2|AKT3	10uM	PC3	24h	1	-0.281013	0.0100702	83	RTK / MAPK / PI3K-AKT
LINCSCP_142574	Volasertib (BI 6727)	PLK1	0.37uM	MCF7	24h		-0.280992	0.0100761	83	RTK / MAPK / PI3K-AKT
LINCSCP_59594	Ethacrynic acid	SLC12A1	10uM	VCAP	6h	0	-0.280972	0.0100818	83	Others
LINCSCP_167396	Trimipramine	ADRA1A|ADRA1B|ADRA1D|DRD2|HRH1|HTR2A|HTR2C|SLC6A2|SLC6A3|SLC6A4	10uM	YAPC	24h		-0.280916	0.0100975	83	Others
LINCSCP_7614	Skatole	CYP2F1	10uM	A549	24h	0	-0.280795	0.010131	83	Others
LINCSCP_35714	FTI276	FNTA	0.001uM	MCF7	24h	0	-0.280682	0.0101625	83	Others
LINCSCP_40253	GW843682X	PLK1|PLK3	10uM	NCIH508	6h	1	-0.28065	0.0101718	83	RTK / MAPK / PI3K-AKT
LINCSCP_21528	Bisacodyl		10uM	HEPG2	6h	1	-0.280627	0.0101781	83
LINCSCP_167759	GSK 525762A		0.37uM	YAPC	24h		-0.280521	0.0102079	83
LINCSCP_145876	SCHEMBL1564574	CHEK1|CHEK2	0.37uM	MDAMB231	3h		-0.280515	0.0102094	83	Cell cycle / DNA repair / chromatin modification
LINCSCP_16349	ST50851843		10uM	HA1E	6h	1	-0.280511	0.0102106	83
LINCSCP_166639	Torsemide	SLC12A1	0.04uM	YAPC	24h		-0.280427	0.0102344	83	Others
LINCSCP_12898	L-Sulforaphane	NFE2L2	10uM	EFO27	6h	1	-0.280418	0.0102369	83	Others
LINCSCP_8683	BRD-K82154894		5uM	A549	24h	1	-0.280383	0.0102466	83
LINCSCP_8753	BRD-K71038516		5uM	A549	24h	1	-0.280358	0.0102537	83
LINCSCP_147080	CHEMBL3188661	DDR1	3.33uM	NEU	24h		-0.280355	0.0102545	83	Others
LINCSCP_310071	BRD-K85946956		10uM	VCAP	24h	1	-0.28035	0.0102561	83
LINCSCP_19086	Cimetidine	HRH2	10uM	HCC515	6h	0	-0.280294	0.0102718	83	Others
LINCSCP_232137	BRD-K79356120		5uM	HT29	24h	1	-0.280292	0.0102725	83
LINCSCP_159616	AZD3514	AR	1.11uM	PC3	24h		-0.280262	0.0102809	83	RTK / MAPK / PI3K-AKT
LINCSCP_63796	BRD-K41354272		5uM	VCAP	6h	1	-0.280086	0.0103306	83
LINCSCP_174782	NVP DPP 728 dihydrochloride		0.37uM	YAPC	24h		-0.280067	0.0103361	83
LINCSCP_133744	PFI-1		0.04uM	MCF7	24h		-0.280062	0.0103377	83
LINCSCP_102760	Dabrafenib	BRAF	3.33uM	HELA	24h		-0.279992	0.0103574	83	RTK / MAPK / PI3K-AKT
LINCSCP_145279	Trametinib	MAP2K1|MAP2K2	0.12uM	MDAMB231	3h		-0.279868	0.0103927	83	RTK / MAPK / PI3K-AKT
LINCSCP_80879	Etanidazole		10uM	A375	24h		-0.279832	0.0104032	83
LINCSCP_83935	AZD 1480	JAK1|JAK2	0.37uM	ASC.C	24h		-0.279628	0.0104615	83	Inflammation / cytokine signaling
LINCSCP_46052	Naftopidil		10uM	PC3	24h	0	-0.279601	0.0104693	83
LINCSCP_151957	Dasatinib	ABL1|BCR|BLK|EPHA2|FGR|FRK|FYN|HCK|KIT|LCK|LYN|PDGFRB|SRC|SRMS|YES1	0.12uM	PC3	24h		-0.279461	0.0105097	83	Focal adhesion / SRC / cytoskeleton
LINCSCP_22585	WZ 4002	EGFR|ERBB2	10uM	HEPG2	6h	1	-0.279432	0.0105179	83	RTK / MAPK / PI3K-AKT
LINCSCP_48093	Resveratrol	PTGS1|PTGS2|SIRT1	5uM	PC3	24h	0	-0.279413	0.0105234	83	Others
LINCSCP_238299	Palonosetron	HTR3A	10uM	MCF7	24h	0	-0.279379	0.0105333	83	Others
LINCSCP_104980	Fiacitabine		10uM	HELA	24h		-0.279233	0.0105755	83
LINCSCP_87260	CHEMBL3188661	DDR1	1.11uM	CD34	24h		-0.279013	0.0106395	83	Others
LINCSCP_94015	Y-39983	ROCK1|ROCK2	3.33uM	HA1E	24h		-0.278814	0.0106976	83	Focal adhesion / SRC / cytoskeleton
LINCSCP_85332	Fedratinib	FLT3|JAK2	10uM	BT20	24h		-0.278729	0.0107225	83	Inflammation / cytokine signaling
LINCSCP_97360	Volasertib (BI 6727)	PLK1	0.04uM	HA1E	24h		-0.278492	0.0107923	83	RTK / MAPK / PI3K-AKT
LINCSCP_31133	RO-5-3335	RUNX1	10uM	MCF7	24h	0	-0.278478	0.0107965	83	Others
LINCSCP_112123	GSK 1059615	PIK3CA|PIK3CB|PIK3CD|PIK3CG	1.11uM	HEPG2	24h		-0.278264	0.0108597	83	RTK / MAPK / PI3K-AKT
LINCSCP_147102	TAK-715	MAPK14	1.11uM	NEU	24h		-0.278221	0.0108723	83	RTK / MAPK / PI3K-AKT
LINCSCP_3273	BRD-K58072864		5uM	A375	24h	1	-0.278167	0.0108885	83
LINCSCP_22560	CHEMBL2333339		10uM	HEPG2	6h	1	-0.278114	0.0109042	83
LINCSCP_165458	CDK9 Inhibitor		0.12uM	SKL	24h		-0.277976	0.0109454	83
LINCSCP_24270	Tamatinib	SYK	10uM	HS578T	24h	1	-0.27793	0.0109593	83	Focal adhesion / SRC / cytoskeleton
LINCSCP_34742	Morin		10uM	MCF7	24h	0	-0.277811	0.0109949	83
LINCSCP_50476	SCHEMBL16984308		3uM	PHH	6h	0	-0.277767	0.011008	83
LINCSCP_81410	GSK-3 Inhibitor IX		0.12uM	A549	24h		-0.277687	0.0110321	83
LINCSCP_152186	triptolide		3.33uM	PC3	24h		-0.277627	0.0110502	83
LINCSCP_85410	Ruxolitinib	JAK1|JAK2|TYK2	10uM	BT20	24h		-0.277551	0.0110732	83	Inflammation / cytokine signaling
LINCSCP_22964	Austricin		10uM	HEPG2	6h	0	-0.277314	0.0111449	83
LINCSCP_99933	Radicicol		0.37uM	HCC515	24h		-0.277312	0.0111455	83
LINCSCP_95041	Apocynin		0.04uM	HA1E	24h		-0.277304	0.0111479	83
LINCSCP_294394	MLS003271309		10uM	VCAP	24h	0	-0.277134	0.0111995	83
LINCSCP_58245	CGS-12066A	HTR1B	10uM	VCAP	6h	1	-0.27697	0.0112497	83	Others
LINCSCP_43813	Tozasertib	ABL1|AURKA|AURKB|AURKC|BCR|FLT3|JAK2	10uM	OV7	6h	1	-0.276907	0.0112688	83	Cell cycle / DNA repair / chromatin modification
LINCSCP_199076	BRD-K68211814		5uM	A549	24h	1	-0.276898	0.0112716	83
LINCSCP_130266	A-443654		10uM	LNCAP	3h		-0.276883	0.0112761	83
LINCSCP_56756	171179-06-9	EGFR	10uM	VCAP	6h	0	-0.276863	0.0112824	83	RTK / MAPK / PI3K-AKT
LINCSCP_36526	BI-2536	PLK1	1uM	MCF7	24h	0	-0.27674	0.0113201	83	RTK / MAPK / PI3K-AKT
LINCSCP_51597	WH-4-025		0.1uM	SKBR3	6h	0	-0.276711	0.0113292	83
LINCSCP_165142	CHIR-265	BRAF|KDR	0.12uM	SKL.C	24h		-0.276566	0.0113737	83	RTK / MAPK / PI3K-AKT
LINCSCP_34257	Miconazole		10uM	MCF7	24h	0	-0.276477	0.0114012	83
LINCSCP_8518	BRD-K52785744-001-01-7		5uM	A549	24h	1	-0.276458	0.0114073	83
LINCSCP_211587	BRD-K35669573		10uM	HA1E	6h	1	-0.276409	0.0114225	83
LINCSCP_312493	BRD-K60341033		10uM	VCAP	24h	0	-0.276393	0.0114273	83
LINCSCP_13643	9-[3-(3,5-Dimethylpiperazin-1-yl)propyl]-9H-carbazole	SIGMAR1	10uM	HA1E	24h	0	-0.276333	0.0114461	83	Others
LINCSCP_72453	GSK 525762A		10uM	A375	24h		-0.276237	0.0114758	83
LINCSCP_133739	PFI-1		10uM	MCF7	24h		-0.276229	0.0114783	83
LINCSCP_161149	114798-26-4	AGTR1	0.04uM	PC3	24h		-0.276085	0.0115233	83	Others
LINCSCP_50246	Parthenolide		10uM	PHH	24h	1	-0.276079	0.011525	83
LINCSCP_310005	BRD-K31788299		30uM	VCAP	24h	0	-0.276036	0.0115384	83
LINCSCP_237832	CHEMBL1705549		10uM	MCF7	24h	0	-0.276004	0.0115485	83
LINCSCP_143283	cortisone-acetate	TUBA1A|TUBA1B|TUBA1C|TUBA3E|TUBA4A|TUBB|TUBB1|TUBB2A|TUBB2B|TUBB3|TUBB4A|TUBB4B|TUBB6|TUBB8	0.12uM	MCF7	24h		-0.275953	0.0115645	83	Others
LINCSCP_6005	Treprostinil	PTGIR	10uM	A549	6h	1	-0.275912	0.0115773	83	Others
LINCSCP_96521	Dantrolene-13C3	RYR1	0.04uM	HA1E	24h		-0.275862	0.0115931	83	Others
LINCSCP_40091	Vemurafenib	BRAF	10uM	NCIH2073	6h	1	-0.275782	0.0116182	83	RTK / MAPK / PI3K-AKT
LINCSCP_238412	MLS002473426		10uM	MCF7	24h	0	-0.275546	0.0116926	83
LINCSCP_197330	BRD-K70821391		5uM	A549	24h	1	-0.275336	0.0117593	83
LINCSCP_26724	CG-930	MAPK8	10uM	HT29	6h	1	-0.275256	0.0117847	83	RTK / MAPK / PI3K-AKT
LINCSCP_51398	Pictilisib	PIK3CA|PIK3CB|PIK3CD|PIK3CG|PIK3R1|PIK3R2|PIK3R3|PIK3R5	10uM	SKBR3	24h	1	-0.275194	0.0118045	83	RTK / MAPK / PI3K-AKT
LINCSCP_21074	Camptothecin	TOP1	0.001uM	HCC515	6h	0	-0.275194	0.0118045	83	Cell cycle / DNA repair / chromatin modification
LINCSCP_22561	Pictilisib	PIK3CA|PIK3CB|PIK3CD|PIK3CG|PIK3R1|PIK3R2|PIK3R3|PIK3R5	10uM	HEPG2	6h	1	-0.275175	0.0118107	83	RTK / MAPK / PI3K-AKT
LINCSCP_310049	BRD-K72462994		30uM	VCAP	24h	0	-0.27498	0.0118731	83
LINCSCP_164278	OSI-930	FLT1|FLT4|KDR|KIT	10uM	SKL.C	24h		-0.27497	0.0118761	83	RTK / MAPK / PI3K-AKT
LINCSCP_13491	Tamatinib	SYK	10uM	H1299	6h	1	-0.274871	0.011908	83	Focal adhesion / SRC / cytoskeleton
LINCSCP_15131	Y-27632	ROCK1|ROCK2	10uM	HA1E	6h	0	-0.274798	0.0119314	83	Focal adhesion / SRC / cytoskeleton
LINCSCP_8832	BRD-K27530838-019-01-8		5uM	A549	24h	1	-0.274783	0.0119362	83
LINCSCP_14745	Toremifene	ESR1|ESR2	10uM	HA1E	24h	0	-0.274751	0.0119466	83	Others
LINCSCP_94394	ABT737	BCL2|BCL2L1|BCL2L2	10uM	HA1E	24h		-0.274687	0.0119673	83	Apoptosis / EMT
LINCSCP_64095	BRD-K47663354		5uM	VCAP	6h	1	-0.274603	0.0119945	83
LINCSCP_35111	SCHEMBL17783930		5uM	MCF7	24h	1	-0.274599	0.0119956	83
LINCSCP_243387	Dobutamine	ADRB1|ADRB2	10uM	MCF7	24h	0	-0.274578	0.0120024	83	Others
LINCSCP_116085	EX-8678		0.04uM	HS578T	3h		-0.274554	0.0120103	83
LINCSCP_8288	SA-424763		5uM	A549	24h	1	-0.274537	0.0120158	83
LINCSCP_50816	Tipifarnib	CHURC1-FNTB|FNTA|FNTB	10uM	RKO	6h	1	-0.274534	0.0120167	83	Others
LINCSCP_128005	TPCA-1	IKBKB	1.11uM	HUES3	24h		-0.274534	0.0120167	83	Inflammation / cytokine signaling
LINCSCP_70232	Epigalocatechin Gallate	FASN	0.04uM	A375	24h		-0.274418	0.0120545	83	Others
LINCSCP_103428	Metronidazole	CYP2C9|CYP3A4	10uM	HELA	24h		-0.274417	0.0120546	83	Others
LINCSCP_283243	VX-11E	MAPK1	0.5uM	RMGI	6h	1	-0.274371	0.0120698	83	RTK / MAPK / PI3K-AKT
LINCSCP_48762	BRD-K35247118		10uM	PC3	24h	1	-0.274362	0.0120725	83
LINCSCP_17728	AZD-1775	WEE1	10uM	HCC15	6h	1	-0.274336	0.0120811	83	Cell cycle / DNA repair / chromatin modification
LINCSCP_12915	BIBR-1532	TERT	80uM	EFO27	6h	1	-0.274245	0.0121108	83	Cell cycle / DNA repair / chromatin modification
LINCSCP_134061	JNJ-38877605	MET	10uM	MCF7	24h		-0.274241	0.0121122	83	RTK / MAPK / PI3K-AKT
LINCSCP_115015	Erlotinib	EGFR	10uM	HS578T	24h		-0.274218	0.0121196	83	RTK / MAPK / PI3K-AKT
LINCSCP_295950	ZINC01045466		10uM	VCAP	6h	1	-0.274181	0.0121317	83
LINCSCP_118260	AMIKACIN HYDRATE		0.37uM	HT29	24h		-0.274164	0.0121372	83
LINCSCP_14334	Parthenolide		10uM	HA1E	6h	0	-0.27416	0.0121385	83
LINCSCP_4074	GSK-1070916	AURKB|AURKC	10uM	A375	24h	0	-0.274137	0.0121462	83	Cell cycle / DNA repair / chromatin modification
LINCSCP_57850	MLS002607805		10uM	VCAP	6h	0	-0.274044	0.0121765	83
LINCSCP_283238	16,16-Dimethyl prostaglandin e2	HPGD	10uM	RMGI	6h	1	-0.274033	0.0121802	83	Others
LINCSCP_64482	SCHEMBL16226502	HSP90AA1	1uM	VCAP	24h	0	-0.274012	0.0121871	83	Others
LINCSCP_193709	CHEMBL2137336		10uM	A549	6h	0	-0.273948	0.0122078	83
LINCSCP_128006	TPCA-1	IKBKB	0.37uM	HUES3	24h		-0.273943	0.0122095	83	Inflammation / cytokine signaling
LINCSCP_30358	GSK-3 Inhibitor II	GSK3B	10uM	MCF7	6h	0	-0.273931	0.0122136	83	RTK / MAPK / PI3K-AKT
LINCSCP_145182	SB590885		0.37uM	MDAMB231	3h		-0.273913	0.0122193	83
LINCSCP_152207	SCHEMBL16980224	AURKA	0.12uM	PC3	24h		-0.273901	0.0122233	83	Cell cycle / DNA repair / chromatin modification
LINCSCP_115896	PHA-793887	CDK1|CDK10|CDK11B|CDK12|CDK13|CDK14|CDK15|CDK16|CDK17|CDK18|CDK19|CDK2|CDK20|CDK3|CDK4|CDK5|CDK6|CDK7|CDK8|CDK9	1.11uM	HS578T	3h		-0.273856	0.0122381	83	Cell cycle / DNA repair / chromatin modification
LINCSCP_112682	TAK-715	MAPK14	3.33uM	HEPG2	24h		-0.273829	0.012247	83	RTK / MAPK / PI3K-AKT
LINCSCP_112124	GSK 1059615	PIK3CA|PIK3CB|PIK3CD|PIK3CG	0.37uM	HEPG2	24h		-0.273804	0.0122552	83	RTK / MAPK / PI3K-AKT
LINCSCP_130766	Momelotinib	JAK1|JAK2	0.37uM	MCF10A	24h		-0.273703	0.0122887	83	Inflammation / cytokine signaling
LINCSCP_115923	CGP 60474	CDK1	0.04uM	HS578T	3h		-0.273577	0.0123302	83	Cell cycle / DNA repair / chromatin modification
LINCSCP_113478	BMS-387032	CDK2|CDK7|CDK9	0.37uM	HME1	3h		-0.273559	0.0123365	83	Cell cycle / DNA repair / chromatin modification
LINCSCP_191356	ZINC00952128		10uM	A549	6h	0	-0.273544	0.0123414	83
LINCSCP_69841	COT Inhibitor-2		3.33uM	A375	24h		-0.27352	0.0123493	83
LINCSCP_165190	Regorafenib	ABL1|BRAF|DDR2|FGFR1|FGFR2|FLT1|FLT4|FRK|KDR|KIT|MAPK11|PDGFRA|PDGFRB|RAF1|RET|TEK	0.12uM	SKL.C	24h		-0.27344	0.0123758	83	RTK / MAPK / PI3K-AKT
LINCSCP_197997	BRD-M77861050		5uM	A549	24h	1	-0.273405	0.0123875	83
LINCSCP_57145	SRT-1720	SIRT1	10uM	VCAP	6h	0	-0.273332	0.0124116	83	Others
LINCSCP_19111	Bromhexine		10uM	HCC515	6h	1	-0.273297	0.0124234	83
LINCSCP_59477	BRD-K41431262		10uM	VCAP	24h	1	-0.273267	0.0124336	83
LINCSCP_8467	BRD-K28035139		5uM	A549	24h	1	-0.273149	0.012473	83
LINCSCP_50640	TGX-115		100uM	PL21	6h	1	-0.273146	0.0124738	83
LINCSCP_133091	A-443654		10uM	MCF7	3h		-0.273103	0.0124884	83
LINCSCP_10374	BMS-536924	IGF1R	10uM	A673	6h	1	-0.2731	0.0124893	83	RTK / MAPK / PI3K-AKT
LINCSCP_38402	SCHEMBL17515404		10uM	MCF7	24h	0	-0.273051	0.0125058	83
LINCSCP_199905	BRD-K48528505		5uM	A549	24h	1	-0.27301	0.0125196	83
LINCSCP_770	BI-2536	PLK1	10uM	A375	24h	1	-0.273009	0.0125197	83	RTK / MAPK / PI3K-AKT
LINCSCP_244852	Paroxetine	SLC6A4	10uM	MCF7	6h	0	-0.273006	0.0125207	83	Others
LINCSCP_19671	ML224		10uM	HCC515	6h	1	-0.27298	0.0125295	83
LINCSCP_154497	Phenformin		0.37uM	PC3	24h		-0.272969	0.0125333	83
LINCSCP_101651	GLPG0634	JAK1	10uM	HELA	24h		-0.272907	0.0125543	83	Inflammation / cytokine signaling
LINCSCP_25594	N9-Isopropylolomoucine	CDK1|CDK5	100uM	HT29	24h	0	-0.272813	0.0125857	83	Cell cycle / DNA repair / chromatin modification
LINCSCP_57547	CHEMBL1374544		10uM	VCAP	24h	0	-0.272775	0.0125988	83
LINCSCP_92018	Amodiaquine	HNMT	0.12uM	HA1E	24h		-0.272567	0.0126691	83	Others
LINCSCP_57673	MLS002264481		10uM	VCAP	6h	1	-0.272553	0.0126737	83
LINCSCP_23566	CHEMDIV3_009089		3uM	HEPG2	6h	1	-0.272523	0.012684	83
LINCSCP_84562	GSK 525762A		1.11uM	ASC	24h		-0.27247	0.0127022	83
LINCSCP_234558	KUC111109N		0.5uM	JURKAT	6h	0	-0.272456	0.0127069	83
LINCSCP_250741	CHEMBL416418	ASAH1|UGCG	0.001uM	MCF7	24h	0	-0.272448	0.0127094	83	Others
LINCSCP_28401	MLS004342420		10uM	HT29	24h	0	-0.272411	0.012722	83
LINCSCP_164007	Dasatinib	ABL1|BCR|BLK|EPHA2|FGR|FRK|FYN|HCK|KIT|LCK|LYN|PDGFRB|SRC|SRMS|YES1	3.33uM	SKBR3	3h		-0.272322	0.0127523	83	Focal adhesion / SRC / cytoskeleton
LINCSCP_11348	Hydrastinine		10uM	ASC	24h	1	-0.272277	0.0127678	83
LINCSCP_64486	Wortmannin	PIK3CA|PIK3CG|PLK1	5uM	VCAP	24h	0	-0.272271	0.0127697	83	RTK / MAPK / PI3K-AKT
LINCSCP_51378	Dasatinib	ABL1|BCR|BLK|EPHA2|FGR|FRK|FYN|HCK|KIT|LCK|LYN|PDGFRB|SRC|SRMS|YES1	1uM	SKBR3	24h	0	-0.272258	0.0127743	83	Focal adhesion / SRC / cytoskeleton
LINCSCP_99017	GSK-461364	PLK1	0.37uM	HA1E	24h		-0.272204	0.0127928	83	RTK / MAPK / PI3K-AKT
LINCSCP_152217	CHEMBL3188661	DDR1	1.11uM	PC3	24h		-0.27219	0.0127976	83	Others
LINCSCP_41633	SA-85290		0.5uM	NKDBA	24h	1	-0.272163	0.0128066	83
LINCSCP_301938	BRD-K67399667		5uM	VCAP	6h	0	-0.272145	0.0128129	83
LINCSCP_309997	BRD-K23872647		30uM	VCAP	24h	0	-0.272067	0.0128398	83
LINCSCP_13552	TGX-115		100uM	H1299	6h	1	-0.271993	0.0128652	83
LINCSCP_10471	Brefeldin A		0.1uM	AGS	6h	1	-0.271989	0.0128665	83
LINCSCP_20755	61364-37-2	ADRA2A|ADRA2B|ADRA2C|HTR2A|HTR2C|HTR3A	10uM	HCC515	6h	0	-0.271979	0.0128699	83	Others
LINCSCP_22920	H89	PRKACA	10uM	HEPG2	6h	1	-0.271939	0.0128837	83	Others
LINCSCP_11936	WH-4-025		1uM	BT20	6h	0	-0.271873	0.0129062	83
LINCSCP_20865	CHEMBL2143628		10uM	HCC515	24h	1	-0.271865	0.0129093	83
LINCSCP_36836	SCHEMBL16980224	AURKA	10uM	MCF7	24h	0	-0.271809	0.0129285	83	Cell cycle / DNA repair / chromatin modification
LINCSCP_64855	BRD-K03496358		10uM	VCAP	24h	1	-0.271778	0.0129393	83
LINCSCP_144912	Momelotinib	JAK1|JAK2	0.37uM	MDAMB231	24h		-0.271471	0.0130455	83	Inflammation / cytokine signaling
LINCSCP_163615	BRD-A24396574-001-01-5		0.37uM	SKBR3	24h		-0.271435	0.0130582	83
LINCSCP_97994	Tosedostat	ANPEP|C9orf3|DNPEP|ENPEP|ERAP1|ERAP2|LAP3|LNPEP|LVRN|METAP1|METAP1D|METAP2|NPEPL1|NPEPPS|RNPEP|RNPEPL1|XPNPEP1|XPNPEP2|XPNPEP3	0.12uM	HA1E	24h		-0.271411	0.0130667	83	Others
LINCSCP_24697	AT 7867		10uM	HS578T	24h	0	-0.271319	0.0130985	83
LINCSCP_165748	Azacitidine	DNMT1|DNMT3A	10uM	SKL	24h		-0.271262	0.0131184	83	Cell cycle / DNA repair / chromatin modification
LINCSCP_28312	CHEMBL2354415		10uM	HT29	24h	1	-0.271251	0.0131223	83
LINCSCP_263868	SB-202190	MAPK14	10uM	NPC	24h	0	-0.2712	0.0131401	83	RTK / MAPK / PI3K-AKT
LINCSCP_133030	CGP 60474	CDK1	0.04uM	MCF7	3h		-0.271197	0.0131413	83	Cell cycle / DNA repair / chromatin modification
LINCSCP_16697	WZ 3146	EGFR	10uM	HA1E	6h	1	-0.27113	0.0131649	83	RTK / MAPK / PI3K-AKT
LINCSCP_32456	BRD-K10916986-001-01-6	TUBB	10uM	MCF7	24h	0	-0.27102	0.0132033	83	Focal adhesion / SRC / cytoskeleton
LINCSCP_45978	MLS001333211	NR3C1	10uM	PC3	6h	1	-0.271016	0.013205	83	Others
LINCSCP_295491	L 2167	PPARD	10uM	VCAP	6h	0	-0.270998	0.0132113	83	Others
LINCSCP_38672	E319		100uM	MCF7	24h	0	-0.270963	0.0132236	83
LINCSCP_52945	Brefeldin A		0.1uM	SKLU1	6h	1	-0.270953	0.0132272	83
LINCSCP_41207	BRD-K41824522		10uM	NEU	24h	1	-0.270936	0.013233	83
LINCSCP_25880	NCGC00012852		10uM	HT29	24h	1	-0.270924	0.0132373	83
LINCSCP_34288	Oxandrolone	AR	10uM	MCF7	24h	0	-0.270912	0.0132415	83	RTK / MAPK / PI3K-AKT
LINCSCP_113491	Dasatinib	ABL1|BCR|BLK|EPHA2|FGR|FRK|FYN|HCK|KIT|LCK|LYN|PDGFRB|SRC|SRMS|YES1	0.12uM	HME1	3h		-0.270911	0.0132416	83	Focal adhesion / SRC / cytoskeleton
LINCSCP_51480	Alvocidib	CDK1|CDK2|CDK4|CDK5|CDK6|CDK7|CDK8|CDK9|EGFR|PYGM	0.1uM	SKBR3	24h	0	-0.270907	0.0132431	83	Cell cycle / DNA repair / chromatin modification
LINCSCP_166493	Calcitriol		0.37uM	YAPC	24h		-0.270896	0.0132472	83
LINCSCP_81353	C19H19FN4O3	FGFR1|FLT1|KDR	3.33uM	A549	24h		-0.270787	0.0132855	83
LINCSCP_86485	Y-39983	ROCK1|ROCK2	3.33uM	BT20	3h		-0.270742	0.0133014	83	Cell cycle / DNA repair / chromatin modification
LINCSCP_43529	Licoagrochacone A		10uM	NPC	24h	0	-0.270705	0.0133148	83	Focal adhesion / SRC / cytoskeleton
LINCSCP_147445	SGI-1776	PIM1|PIM2|PIM3	0.04uM	NPC.CAS9	24h		-0.2707	0.0133163	83	RTK / MAPK / PI3K-AKT
LINCSCP_22871	Talniflumate	CLCA1	10uM	HEPG2	6h	1	-0.270568	0.0133633	83	Others
LINCSCP_111961	SGI-1776	PIM1|PIM2|PIM3	1.11uM	HEPG2	24h		-0.270532	0.0133761	83	RTK / MAPK / PI3K-AKT
LINCSCP_112236	AT 7867		3.33uM	HEPG2	24h		-0.270515	0.0133819	83
LINCSCP_179375	Ruxolitinib	JAK1|JAK2|TYK2	10uM	A375	6h	1	-0.270452	0.0134044	83	Inflammation / cytokine signaling
LINCSCP_37820	SCHEMBL16980374		10uM	MCF7	6h	1	-0.270339	0.0134447	83
LINCSCP_158009	N-(4-METHOXYPHENYL)-1-PHENYL-1H-PYRAZOL-3-AMINE		1.11uM	PC3	24h		-0.270322	0.0134508	83
LINCSCP_5225	MLS002264514		10uM	A549	6h	1	-0.270308	0.0134559	83
LINCSCP_8389	BRD-K82488679		5uM	A549	24h	1	-0.270295	0.0134607	83
LINCSCP_23210	CHEMBL2143402		10uM	HEPG2	6h	1	-0.270279	0.0134663	83
LINCSCP_239029	Ramipril	ACE	10uM	MCF7	24h	0	-0.27025	0.0134766	83	Others
LINCSCP_11672	Tamatinib	SYK	1uM	BT20	24h	0	-0.270246	0.0134781	83	Focal adhesion / SRC / cytoskeleton
LINCSCP_39393	SCHEMBL16065773		10uM	MDAMB231	24h	1	-0.270187	0.0134993	83
LINCSCP_8343	BRD-K00434250		5uM	A549	24h	1	-0.270184	0.0135001	83
LINCSCP_192275	AC1L5AAF	HTR1D	10uM	A549	24h	0	-0.270179	0.013502	83	Others
LINCSCP_250719	SCHEMBL16226502	HSP90AA1	0.001uM	MCF7	24h	0	-0.270177	0.0135029	83	Others
LINCSCP_44983	(S)-Tipifarnib		10uM	PC3	24h	1	-0.270137	0.013517	83
LINCSCP_31364	MLS002264450		10uM	MCF7	24h	1	-0.269973	0.013576	83
LINCSCP_129837	PF-562271	PTK2|PTK2B	1.11uM	LNCAP	24h		-0.269958	0.0135814	83	Focal adhesion / SRC / cytoskeleton
LINCSCP_8453	BRD-K19362120		5uM	A549	24h	1	-0.269775	0.0136478	83
LINCSCP_35938	COT-10B		1uM	MCF7	24h	0	-0.269672	0.0136851	83
LINCSCP_27814	BRD-K71504944		5uM	HT29	24h	1	-0.269671	0.0136852	83
LINCSCP_240267	PLX-4720	BRAF	10uM	MCF7	24h	0	-0.269665	0.0136875	83	RTK / MAPK / PI3K-AKT
LINCSCP_181805	BRD-K26327304		5uM	A375	24h	1	-0.269623	0.0137027	83
LINCSCP_88640	GSK-461364	PLK1	0.04uM	HA1E	24h		-0.269509	0.0137443	83	RTK / MAPK / PI3K-AKT
LINCSCP_13050	Didesmethylimipramine		10uM	FIBRNPC	24h	1	-0.269508	0.0137446	83
LINCSCP_194902	CHEMBL2358849		5uM	A549	24h	1	-0.269492	0.0137502	83
LINCSCP_115985	A-443654		3.33uM	HS578T	3h		-0.269479	0.0137551	83
LINCSCP_251	Hydroquinine		10uM	A375	24h	1	-0.269439	0.0137698	83
LINCSCP_21577	Salsolinol		10uM	HEPG2	6h	1	-0.269399	0.0137842	83
LINCSCP_80999	Gestrinone		10uM	A375	24h		-0.26924	0.0138426	83
LINCSCP_23712	BRD-K69096174		10uM	HEPG2	6h	0	-0.269197	0.0138582	83
LINCSCP_66830	13-Hydroxy-8,14,19-trimethoxy-4,10,12,16-tetramethyl-3,20,22-trioxo-2-azabicyclo[16.3.1]docosa-1(21),4,6,10,18-pentaen-9-yl carbamate	HSP90AA1	10uM	HA1E	6h	0	-0.269156	0.0138731	83
LINCSCP_35681	3-Aminobenzamide		0.01uM	MCF7	24h	0	-0.269156	0.0138733	83
LINCSCP_144780	SU 11274	MET	0.37uM	MDAMB231	24h		-0.269154	0.0138741	83	RTK / MAPK / PI3K-AKT
LINCSCP_35713	3,5-Bis(4-methylbenzylidene)piperidin-4-one	SENP2|USP1|USP2|USP7	3uM	MCF7	24h	0	-0.269086	0.0138988	83	Others
LINCSCP_31329	MLS002264469		10uM	MCF7	24h	1	-0.269032	0.0139188	83
LINCSCP_28171	BRD-K98988824		5uM	HT29	24h	1	-0.269018	0.0139241	83
LINCSCP_13697	BIO2_000029		10uM	HA1E	24h	0	-0.268973	0.0139406	83
LINCSCP_63554	BRD-K05856102		5uM	VCAP	6h	0	-0.26889	0.0139713	83
LINCSCP_39103	GSK-461364	PLK1	0.5uM	MDAMB231	24h	0	-0.268844	0.0139883	83	RTK / MAPK / PI3K-AKT
LINCSCP_190129	CID 78428958	CACNA1C|CACNA1D|CACNA2D1	10uM	A549	6h	1	-0.268841	0.0139893	83	Others
LINCSCP_8458	BRD-K24272049		5uM	A549	24h	1	-0.268792	0.0140074	83
LINCSCP_62990	BRD-K78420710		5uM	VCAP	6h	0	-0.268781	0.0140114	83
LINCSCP_151377	ZSTK 474	PIK3CG	1.11uM	PC3	24h		-0.268758	0.01402	83	RTK / MAPK / PI3K-AKT
LINCSCP_47011	WZ 3146	EGFR	10uM	PC3	6h	1	-0.268755	0.0140209	83	RTK / MAPK / PI3K-AKT
LINCSCP_144975	Vemurafenib	BRAF	10uM	MDAMB231	3h		-0.268753	0.0140217	83	RTK / MAPK / PI3K-AKT
LINCSCP_133526	Motesanib	FLT1|FLT4|KDR|KIT|PDGFRA|PDGFRB|RET	10uM	MCF7	24h		-0.268738	0.0140276	83	RTK / MAPK / PI3K-AKT
LINCSCP_31310	Triazolothiadiazine, 9		10uM	MCF7	24h	0	-0.268734	0.0140289	83
LINCSCP_220318	Motesanib	FLT1|FLT4|KDR|KIT|PDGFRA|PDGFRB|RET	10uM	HEPG2	6h	1	-0.268705	0.0140396	83	RTK / MAPK / PI3K-AKT
LINCSCP_115957	BMS-387032	CDK2|CDK7|CDK9	0.37uM	HS578T	3h		-0.268652	0.0140592	83
LINCSCP_7751	AC1ME2TO		10uM	A549	24h	1	-0.268635	0.0140655	83
LINCSCP_270717	SAN1_014122		10uM	PC3	24h	1	-0.268594	0.0140807	83
LINCSCP_44088	SKF 81297	DRD1|DRD5	10uM	PC3	6h	1	-0.268594	0.014081	83	Others
LINCSCP_14038	Skiii	SPHK1	10uM	HA1E	24h	0	-0.268589	0.0140827	83	Others
LINCSCP_26314	Chlordiazepoxide	GABRA1|GABRA2|GABRA3|GABRA4|GABRA5|GABRA6|GABRB1|GABRB2|GABRB3|GABRD|GABRE|GABRG1|GABRG2|GABRG3|GABRP|GABRQ	10uM	HT29	6h	1	-0.268488	0.0141205	83	Others
LINCSCP_100283	BMS-777607	AXL|MERTK|MET|MST1R|TYRO3	3.33uM	HCC515	24h		-0.268434	0.0141404	83	RTK / MAPK / PI3K-AKT
LINCSCP_62404	BRD-K68864067		5uM	VCAP	6h	1	-0.268406	0.0141508	83
LINCSCP_145	AC1O7M2R	ADCY2	10uM	A375	6h	0	-0.268404	0.0141515	83	Others
LINCSCP_295708	ZINC01045466		10uM	VCAP	24h	0	-0.268331	0.0141788	83
LINCSCP_51629	Dasatinib	ABL1|BCR|BLK|EPHA2|FGR|FRK|FYN|HCK|KIT|LCK|LYN|PDGFRB|SRC|SRMS|YES1	0.5uM	SKBR3	6h	0	-0.268227	0.0142177	83	Focal adhesion / SRC / cytoskeleton
LINCSCP_113298	LRRK2-IN-1	LRRK2	0.37uM	HME1	24h		-0.268206	0.0142258	83	Others
LINCSCP_148445	Tivantinib	MET	0.37uM	NPC	24h		-0.268104	0.0142641	83	RTK / MAPK / PI3K-AKT
LINCSCP_16917	BRD-K99756483		10uM	HA1E	6h	1	-0.268099	0.0142658	83
LINCSCP_50957	BMS-536924	IGF1R	10uM	RMGI	6h	1	-0.268092	0.0142686	83	RTK / MAPK / PI3K-AKT
LINCSCP_54219	Isoliquiritigenin	GABBR1	10uM	SW620	6h	1	-0.26809	0.0142694	83	Others
LINCSCP_140411	Ethacrynic acid	SLC12A1	10uM	MCF7	24h		-0.268072	0.014276	83	Others
LINCSCP_54664	SCHEMBL13991002		40uM	SW948	6h	1	-0.268065	0.0142788	83
LINCSCP_50626	423735-93-7		10uM	PL21	6h	1	-0.268019	0.0142959	83
LINCSCP_4266	Ethopropazine	CHRM1	10uM	A549	6h	0	-0.267924	0.0143321	83	Others
LINCSCP_94008	PX 12	TXN|TXNRD1	10uM	HA1E	24h		-0.267783	0.0143854	83	Others
LINCSCP_54676	PKC Beta Inhibitor	PRKCB	10uM	SW948	6h	1	-0.267756	0.0143954	83	RTK / MAPK / PI3K-AKT
LINCSCP_62506	BRD-K13697129		5uM	VCAP	6h	0	-0.267694	0.0144188	83
LINCSCP_14619	Trimipramine	ADRA1A|ADRA1B|ADRA1D|DRD2|HRH1|HTR2A|HTR2C|SLC6A2|SLC6A3|SLC6A4	10uM	HA1E	24h	0	-0.267617	0.0144483	83	Others
LINCSCP_167760	GSK 525762A		0.12uM	YAPC	24h		-0.267573	0.0144649	83
LINCSCP_207139	N-Acetyloctopamine		10uM	FIBRNPC	6h	0	-0.267476	0.0145018	83
LINCSCP_164772	852475-26-4		10uM	SKL.C	24h		-0.26747	0.0145042	83
LINCSCP_310048	BRD-K72462994		10uM	VCAP	24h	1	-0.267467	0.0145055	83
LINCSCP_309980	Phenformin		10uM	VCAP	24h	1	-0.267466	0.0145056	83
LINCSCP_69388	BI-2536	PLK1	1.11uM	A375	24h		-0.267396	0.0145323	83	RTK / MAPK / PI3K-AKT
LINCSCP_25144	Carvedilol	ADRA1A|ADRA1B|ADRA1D|ADRB1|ADRB2|ADRB3	10uM	HT29	6h	1	-0.267395	0.0145328	83	Others
LINCSCP_218557	9-Cis retinol	RARA|RARB|RARG|RORB	40uM	HCT116	6h	1	-0.267393	0.0145336	83	Others
LINCSCP_58961	856437-59-7		10uM	VCAP	24h	1	-0.267375	0.0145406	83
LINCSCP_48023	Dichlorphenamide	CA1|CA12|CA2|CA4	10uM	PC3	6h	1	-0.267373	0.0145414	83	Others
LINCSCP_613	Thalidomide	CRBN|CUL4A|DDB1|RBX1|TNF	10uM	A375	24h	1	-0.267341	0.0145534	83	Others
LINCSCP_24508	WH-4-025		1uM	HS578T	6h	0	-0.26727	0.0145807	83
LINCSCP_165188	Regorafenib	ABL1|BRAF|DDR2|FGFR1|FGFR2|FLT1|FLT4|FRK|KDR|KIT|MAPK11|PDGFRA|PDGFRB|RAF1|RET|TEK	1.11uM	SKL.C	24h		-0.267266	0.0145822	83	RTK / MAPK / PI3K-AKT
LINCSCP_135591	Trimipramine	ADRA1A|ADRA1B|ADRA1D|DRD2|HRH1|HTR2A|HTR2C|SLC6A2|SLC6A3|SLC6A4	3.33uM	MCF7	24h		-0.267225	0.0145979	83	Others
LINCSCP_152173	XMD 8-92	MAPK7	1.11uM	PC3	24h		-0.267161	0.0146226	83	RTK / MAPK / PI3K-AKT
LINCSCP_235492	BAY 61-3606	SYK	0.1uM	MCF10A	6h	0	-0.26713	0.0146343	83	Focal adhesion / SRC / cytoskeleton
LINCSCP_4102	GSK-1070916	AURKB|AURKC	1uM	A375	6h	0	-0.267114	0.0146404	83	Cell cycle / DNA repair / chromatin modification
LINCSCP_28704	AC1MJFJP		10uM	HUH7	24h	0	-0.267092	0.0146491	83
LINCSCP_21049	L-Sulforaphane	NFE2L2	10uM	HCC515	6h	1	-0.267071	0.0146573	83	Others
LINCSCP_208486	Diltiazem	CACNA1C|CACNA1D|CACNA1F|CACNA1S	10uM	HA1E	6h	0	-0.267044	0.0146677	83	Others
LINCSCP_116948	OSI-930	FLT1|FLT4|KDR|KIT	3.33uM	HT29	24h		-0.267026	0.0146743	83	RTK / MAPK / PI3K-AKT
LINCSCP_10278	SMR000220152		1uM	A549	6h	0	-0.266975	0.014694	83
LINCSCP_105816	LGX818		0.37uM	HELA	24h		-0.266957	0.0147011	83
LINCSCP_14869	Promazine	CHRM5|DRD2|DRD3|DRD4|HTR2A	10uM	HA1E	6h	0	-0.266836	0.0147477	83	Others
LINCSCP_52042	C28H30CIN5O4S	MET	10uM	SKBR3	6h	0	-0.266755	0.0147792	83	RTK / MAPK / PI3K-AKT
LINCSCP_30914	MLS-0258268.0001		10uM	MCF7	24h	1	-0.26669	0.0148046	83
LINCSCP_115971	Dasatinib	ABL1|BCR|BLK|EPHA2|FGR|FRK|FYN|HCK|KIT|LCK|LYN|PDGFRB|SRC|SRMS|YES1	0.04uM	HS578T	3h		-0.266595	0.0148412	83	Focal adhesion / SRC / cytoskeleton
LINCSCP_223019	Tamatinib	SYK	10uM	HT115	6h	1	-0.266562	0.0148542	83	Focal adhesion / SRC / cytoskeleton
LINCSCP_248471	BRD-K56367200		5uM	MCF7	24h	1	-0.266505	0.0148763	83
LINCSCP_115489	Tamatinib	SYK	3.33uM	HS578T	24h		-0.266444	0.0149003	83	Focal adhesion / SRC / cytoskeleton
LINCSCP_32232	Epothilone A		10uM	MCF7	24h	0	-0.266409	0.0149138	83
LINCSCP_41807	6-(7-Hydroxy-6,7-dihydro-5H-pyrrolo[1,2-c]imidazol-7-yl)-n-methyl-2-naphthamide	CYP17A1	40uM	NOMO1	6h	1	-0.266371	0.0149289	83	Others
LINCSCP_312593	BRD-K96285502		1uM	VCAP	24h	0	-0.26632	0.0149487	83
LINCSCP_188196	Menadione		10uM	A549	6h	0	-0.266275	0.0149664	83
LINCSCP_218856	Allantoin		3uM	HEK293T	24h	0	-0.266229	0.0149844	83
LINCSCP_220576	Raloxifene	ESR1|ESR2	10uM	HEPG2	6h	0	-0.266219	0.0149884	83	Others
LINCSCP_23684	Niacin	HCAR2|HCAR3	10uM	HEPG2	6h	0	-0.266183	0.0150024	83	Others
LINCSCP_115746	13-Hydroxy-8,14,19-trimethoxy-4,10,12,16-tetramethyl-3,20,22-trioxo-2-azabicyclo[16.3.1]docosa-1(21),4,6,10,18-pentaen-9-yl carbamate	HSP90AA1	1.11uM	HS578T	24h		-0.266169	0.015008	83
LINCSCP_41575	Phenylbutanoic acid		10uM	NEU	6h	1	-0.266067	0.0150482	83
LINCSCP_8606	BRD-K10211010		5uM	A549	24h	0	-0.266025	0.0150646	83	Others
LINCSCP_13885	L-733060	TACR1	10uM	HA1E	6h	1	-0.266007	0.0150716	83	Others
LINCSCP_99661	13-Hydroxy-8,14,19-trimethoxy-4,10,12,16-tetramethyl-3,20,22-trioxo-2-azabicyclo[16.3.1]docosa-1(21),4,6,10,18-pentaen-9-yl carbamate	HSP90AA1	3.33uM	HCC515	24h		-0.26594	0.015098	83
LINCSCP_147054	triptolide		0.37uM	NEU	24h		-0.265885	0.0151199	83
LINCSCP_99016	GSK-461364	PLK1	1.11uM	HA1E	24h		-0.265827	0.0151429	83	RTK / MAPK / PI3K-AKT
LINCSCP_113442	CGP 60474	CDK1	0.37uM	HME1	3h		-0.265801	0.0151532	83	Cell cycle / DNA repair / chromatin modification
LINCSCP_93975	CLIMBAZOLE		0.37uM	HA1E	24h		-0.265784	0.0151598	83
LINCSCP_293910	Estrone Sulfuric acid	ESR1	10uM	VCAP	24h	0	-0.265765	0.0151675	83	Others
LINCSCP_28075	BRD-K36080978		5uM	HT29	24h	1	-0.265744	0.0151756	83
LINCSCP_256844	Rita	MDM2	10uM	NCIH1836	6h	1	-0.265727	0.0151823	83	Cell cycle / DNA repair / chromatin modification
LINCSCP_72454	GSK 525762A		3.33uM	A375	24h		-0.265723	0.0151841	83
LINCSCP_14887	Piplartine		10uM	HA1E	6h	0	-0.265704	0.0151917	83
LINCSCP_209402	Chlorpromazine	ADRA2A|ADRA2B|ADRA2C|DRD1|DRD2|DRD3|DRD4|DRD5|HRH1|HTR1A|HTR2A|HTR2C|HTR6|HTR7	10uM	HA1E	6h	1	-0.265696	0.0151946	83	Others
LINCSCP_146344	CHEMBL1673039	LRRK2|MAPK7	3.33uM	NEU	24h		-0.26565	0.0152129	83	RTK / MAPK / PI3K-AKT
LINCSCP_892	Blebbistatin	MYH2	40uM	A375	6h	0	-0.26563	0.0152208	83	Others
LINCSCP_64909	TORIN1	MTOR	1uM	VCAP	24h	1	-0.265627	0.0152221	83	RTK / MAPK / PI3K-AKT
LINCSCP_139405	PF-03758309	PAK4	3.33uM	MCF7	24h		-0.265542	0.015256	83	RTK / MAPK / PI3K-AKT
LINCSCP_51345	WH-4-025		0.1uM	SKBR3	24h	0	-0.265526	0.0152626	83
LINCSCP_33867	BRD-K46692335		10uM	MCF7	24h	0	-0.265455	0.0152907	83
LINCSCP_28755	52490-15-0		5uM	HUH7	24h	0	-0.265447	0.015294	83
LINCSCP_164787	CX-5461		0.37uM	SKL.C	24h		-0.265423	0.0153036	83
LINCSCP_31518	DASA-58	PKM	10uM	MCF7	6h	1	-0.265412	0.0153079	83	Others
LINCSCP_54680	ST51005413		10uM	SW948	6h	1	-0.265387	0.0153181	83
LINCSCP_145874	SCHEMBL1564574	CHEK1|CHEK2	3.33uM	MDAMB231	3h		-0.265376	0.0153222	83	Cell cycle / DNA repair / chromatin modification
LINCSCP_236529	ML162		10uM	MCF7	24h	0	-0.26533	0.0153406	83
LINCSCP_74911	omeprazole		0.04uM	A375	24h		-0.265301	0.0153523	83
LINCSCP_84587	Epigalocatechin Gallate	FASN	0.37uM	ASC	24h		-0.265291	0.0153565	83	Others
LINCSCP_109131	Sertindole	DRD2|HTR2A|HTR2C	10uM	HELA	24h		-0.265244	0.0153752	83	Others
LINCSCP_115222	SCHEMBL570779		0.12uM	HS578T	3h		-0.265238	0.0153776	83
LINCSCP_69574	THZ-2-98-01		1.11uM	A375	24h		-0.265188	0.0153977	83
LINCSCP_21745	10-DEBC	PIM1	20uM	HEPG2	6h	0	-0.265176	0.0154027	83	RTK / MAPK / PI3K-AKT
LINCSCP_2775	SCHEMBL6668531	SLC6A3	10uM	A375	6h	1	-0.265167	0.0154062	83	Others
LINCSCP_14206	GW441756X	NTRK1	10uM	HA1E	6h	1	-0.265162	0.015408	83	RTK / MAPK / PI3K-AKT
LINCSCP_22746	BMY-7378	ADRA1A|ADRA1B|ADRA1D|HTR1A	10uM	HEPG2	6h	1	-0.26513	0.0154211	83	Others
LINCSCP_112947	TIE2 Kinase Inhibitor		0.37uM	HEPG2	24h		-0.265112	0.0154282	83
LINCSCP_151624	Allitinib		0.04uM	PC3	24h		-0.265103	0.0154317	83
LINCSCP_12053	Alvocidib	CDK1|CDK2|CDK4|CDK5|CDK6|CDK7|CDK8|CDK9|EGFR|PYGM	1uM	BT20	6h	0	-0.265056	0.0154508	83	Cell cycle / DNA repair / chromatin modification
LINCSCP_114009	AT 7867		1.11uM	HME1	24h		-0.265035	0.0154593	83
LINCSCP_41220	BAY 36-7620	GRM1	10uM	NEU	24h	1	-0.265014	0.0154679	83	Others
LINCSCP_6137	BAS 01037725		10uM	A549	24h	1	-0.264977	0.0154827	83
LINCSCP_117336	GSK J4		3.33uM	HT29	24h		-0.26496	0.0154897	83
LINCSCP_115399	WH-4-025		3.33uM	HS578T	3h		-0.264942	0.0154969	83
LINCSCP_16340	N-(5-Chloro-2-hydroxyphenyl)-2-ethoxybenzamide		10uM	HA1E	6h	1	-0.264836	0.0155398	83
LINCSCP_51766	HG6-64-1		1uM	SKBR3	6h	0	-0.264796	0.0155558	83
LINCSCP_24530	Dasatinib	ABL1|BCR|BLK|EPHA2|FGR|FRK|FYN|HCK|KIT|LCK|LYN|PDGFRB|SRC|SRMS|YES1	0.5uM	HS578T	6h	0	-0.264709	0.0155912	83	Focal adhesion / SRC / cytoskeleton
LINCSCP_147051	triptolide		10uM	NEU	24h		-0.264708	0.0155914	83
LINCSCP_14786	Sertraline	SLC6A4	10uM	HA1E	24h	0	-0.264681	0.0156026	83	Others
LINCSCP_8217	BRD-K91662540		5uM	A549	24h	1	-0.264604	0.0156336	83
LINCSCP_15291	Cytochalasin B	ACTB	10uM	HA1E	24h	1	-0.264512	0.0156712	83	Focal adhesion / SRC / cytoskeleton
LINCSCP_88235	Y-39983	ROCK1|ROCK2	10uM	HA1E	24h		-0.264504	0.0156748	83	Focal adhesion / SRC / cytoskeleton
LINCSCP_163656	Dasatinib	ABL1|BCR|BLK|EPHA2|FGR|FRK|FYN|HCK|KIT|LCK|LYN|PDGFRB|SRC|SRMS|YES1	1.11uM	SKBR3	24h		-0.264463	0.0156912	83	Focal adhesion / SRC / cytoskeleton
LINCSCP_51393	Palbociclib	CCND1|CDK4|CDK6	10uM	SKBR3	24h	0	-0.264451	0.0156963	83	Cell cycle / DNA repair / chromatin modification
LINCSCP_150395	BX-795	PDK1|PDPK1	1.11uM	NPC.TAK	24h		-0.264354	0.015736	83	RTK / MAPK / PI3K-AKT
LINCSCP_36022	Withaferin A	IKBKB|NAMPT	1uM	MCF7	24h	0	-0.264294	0.0157603	83	Inflammation / cytokine signaling
LINCSCP_160776	Volasertib (BI 6727)	PLK1	0.12uM	PC3	24h		-0.264288	0.015763	83	RTK / MAPK / PI3K-AKT
LINCSCP_146056	Cabozantinib	KDR|MET	10uM	MNEU.E	24h		-0.264265	0.0157724	83	RTK / MAPK / PI3K-AKT
LINCSCP_11719	BX 912	PDK1|PDPK1	10uM	BT20	24h	0	-0.264245	0.0157804	83	RTK / MAPK / PI3K-AKT
LINCSCP_131659	Dasatinib	ABL1|BCR|BLK|EPHA2|FGR|FRK|FYN|HCK|KIT|LCK|LYN|PDGFRB|SRC|SRMS|YES1	3.33uM	MCF10A	3h		-0.264209	0.0157955	83	Focal adhesion / SRC / cytoskeleton
LINCSCP_47179	Ascorbyl-Palmitate		10uM	PC3	6h	1	-0.264183	0.0158061	83
LINCSCP_50297	Simvastatin	HMGCR	3uM	PHH	24h	0	-0.264139	0.015824	83	Others
LINCSCP_46312	BRD-K04534322		10uM	PC3	6h	0	-0.26413	0.0158277	83
LINCSCP_19140	Fluspirilene	DRD2|HTR2A	10uM	HCC515	6h	1	-0.264085	0.0158461	83	Others
LINCSCP_32504	Ruxolitinib	JAK1|JAK2|TYK2	10uM	MCF7	24h	0	-0.264054	0.0158589	83	Inflammation / cytokine signaling
LINCSCP_54485	916985-21-2		10uM	SW948	6h	1	-0.264022	0.0158725	83
LINCSCP_115073	Momelotinib	JAK1|JAK2	0.12uM	HS578T	24h		-0.263912	0.0159178	83	Inflammation / cytokine signaling
LINCSCP_15025	4-Hydroxytamoxifen	ESR1|ESR2	10uM	HA1E	24h	1	-0.263807	0.0159612	83	Others
LINCSCP_39223	TAE-684	ALK	10uM	MDAMB231	6h	0	-0.263806	0.0159615	83	RTK / MAPK / PI3K-AKT
LINCSCP_1413	VU0413247-1		10uM	A375	24h	0	-0.263789	0.0159686	83
LINCSCP_113322	Alvocidib	CDK1|CDK2|CDK4|CDK5|CDK6|CDK7|CDK8|CDK9|EGFR|PYGM	0.37uM	HME1	3h		-0.263758	0.0159817	83	Cell cycle / DNA repair / chromatin modification
LINCSCP_33217	CHEMBL57427		10uM	MCF7	6h	1	-0.263724	0.0159956	83
LINCSCP_18648	Pantoprazole	ATP4A|ATP4B	10uM	HCC515	6h	1	-0.263718	0.0159982	83	Others
LINCSCP_230872	BRD-K16117792		5uM	HT29	24h	1	-0.263702	0.0160049	83
LINCSCP_252496	SA-426799		0.5uM	MCF7	6h	1	-0.263685	0.016012	83
LINCSCP_61959	BRD-K22275321		5uM	VCAP	24h	0	-0.26368	0.0160139	83
LINCSCP_46799	CHEMBL1673039	LRRK2|MAPK7	10uM	PC3	24h	0	-0.263674	0.0160163	83	RTK / MAPK / PI3K-AKT
LINCSCP_83301	AT 7867		3.33uM	ASC.C	24h		-0.263674	0.0160164	83
LINCSCP_94442	Dabigatran Etexilate		10uM	HA1E	24h		-0.263626	0.0160363	83
LINCSCP_133142	SCHEMBL1564574	CHEK1|CHEK2	0.37uM	MCF7	3h		-0.26361	0.0160429	83	Cell cycle / DNA repair / chromatin modification
LINCSCP_113305	CHIR-99021		0.12uM	HME1	24h		-0.263529	0.0160768	83
LINCSCP_54402	Mesoridazine	DRD2|HTR2A	10uM	SW948	6h	1	-0.263505	0.0160868	83	Others
LINCSCP_3219	BRD-K24855614		5uM	A375	24h	1	-0.263452	0.0161088	83
LINCSCP_42251	JNJ-7706621	AURKA|AURKB|CDK1|CDK2	10uM	NPC	24h	1	-0.263449	0.0161102	83	Cell cycle / DNA repair / chromatin modification
LINCSCP_51240	PKC Beta Inhibitor	PRKCB	10uM	RMUGS	6h	1	-0.263409	0.0161267	83	RTK / MAPK / PI3K-AKT
LINCSCP_116056	noscapine		10uM	HS578T	3h		-0.263343	0.0161546	83
LINCSCP_12506	SCHEMBL6851809	MTOR	10uM	CL34	6h	1	-0.263299	0.0161728	83	RTK / MAPK / PI3K-AKT
LINCSCP_113653	LRRK2-IN-1	LRRK2	0.12uM	HME1	3h		-0.263284	0.0161791	83	Others
LINCSCP_16111	CHEMBL1474834	CLK1|CLK4|DYRK1A|DYRK1B	10uM	HA1E	6h	0	-0.263242	0.0161966	83	Others
LINCSCP_145170	Fedratinib	FLT3|JAK2	0.37uM	MDAMB231	3h		-0.263238	0.0161984	83	Inflammation / cytokine signaling
LINCSCP_113355	GSK-3 Inhibitor IX		10uM	HME1	3h		-0.263229	0.0162022	83
LINCSCP_88107	AZD-5438	CDK1|CDK10|CDK11B|CDK12|CDK13|CDK14|CDK15|CDK16|CDK17|CDK18|CDK19|CDK2|CDK20|CDK3|CDK4|CDK5|CDK6|CDK7|CDK8|CDK9	0.37uM	HA1E	24h		-0.263125	0.0162458	83	Cell cycle / DNA repair / chromatin modification
LINCSCP_70136	AGK 2	SIRT2	0.04uM	A375	24h		-0.263115	0.0162503	83	Others
LINCSCP_277823	CHEMBL2355935		10uM	PC3	24h	0	-0.263104	0.0162548	83
LINCSCP_56959	RG 108	DNMT1	80uM	VCAP	24h	0	-0.263096	0.016258	83	Cell cycle / DNA repair / chromatin modification
LINCSCP_13861	ZK 164015		10uM	HA1E	6h	1	-0.263063	0.0162721	83
LINCSCP_144065	Ranolazine	SCN4A|SCN5A|SCN9A	10uM	MCF7	24h		-0.26304	0.0162816	83	Others
LINCSCP_167757	GSK 525762A		3.33uM	YAPC	24h		-0.262987	0.0163043	83
LINCSCP_426	NSC409663	ADRA1A|ADRB1|DRD1|DRD2|DRD3|DRD4|DRD5|HTR1A|HTR2A|HTR3A|HTR4|HTR5A|HTR6|HTR7	10uM	A375	6h	0	-0.262949	0.0163202	83	Others
LINCSCP_176114	Dexamethasone Acetate	NR3C1	3.33uM	YAPC	24h		-0.262944	0.0163224	83	Others
LINCSCP_132156	Ruxolitinib	JAK1|JAK2|TYK2	10uM	MCF7	24h		-0.262943	0.0163228	83	Inflammation / cytokine signaling
LINCSCP_48199	BRD-K66123981		5uM	PC3	24h	1	-0.26292	0.0163324	83
LINCSCP_45177	TPCA-1	IKBKB	10uM	PC3	6h	0	-0.262907	0.0163381	83	Inflammation / cytokine signaling
LINCSCP_130125	Tamatinib	SYK	0.37uM	LNCAP	3h		-0.262895	0.016343	83	Focal adhesion / SRC / cytoskeleton
LINCSCP_127391	Darifenacin	CHRM1|CHRM2|CHRM3|CHRM4|CHRM5	3.33uM	HT29	24h		-0.262879	0.01635	83	Others
LINCSCP_40408	AC1LDBAO		20uM	NCIH596	6h	1	-0.262805	0.016381	83
LINCSCP_22439	HMS1484F20		10uM	HEPG2	6h	1	-0.262787	0.0163885	83
LINCSCP_14781	Fluspirilene	DRD2|HTR2A	10uM	HA1E	24h	0	-0.262685	0.016432	83	Others
LINCSCP_48840	BRD-K86948282		10uM	PC3	24h	1	-0.262674	0.0164367	83
LINCSCP_168083	Iniparib	PARP1	0.37uM	YAPC	24h		-0.262665	0.0164405	83	Others
LINCSCP_15625	9-Cis retinol	RARA|RARB|RARG|RORB	40uM	HA1E	6h	0	-0.262662	0.0164416	83	Others
LINCSCP_23497	BRD-K75418563		10uM	HEPG2	24h	1	-0.262651	0.0164464	83
LINCSCP_77734	PF-04447943		10uM	A375	24h		-0.262625	0.0164575	83
LINCSCP_33957	BRD-K99581804-001-01-2		10uM	MCF7	24h	1	-0.262604	0.0164665	83
LINCSCP_70156	PFI-1		3.33uM	A375	24h		-0.262574	0.0164793	83
LINCSCP_32821	Oxfendazole		10uM	MCF7	24h	0	-0.262532	0.0164972	83
LINCSCP_6088	AC1MQIYX		10uM	A549	6h	1	-0.262509	0.016507	83
LINCSCP_85400	13-Hydroxy-8,14,19-trimethoxy-4,10,12,16-tetramethyl-3,20,22-trioxo-2-azabicyclo[16.3.1]docosa-1(21),4,6,10,18-pentaen-9-yl carbamate	HSP90AA1	1.11uM	BT20	24h		-0.262457	0.0165291	83	Others
LINCSCP_35522	Broad-Sai-424		5uM	MCF7	24h	0	-0.262394	0.0165559	83
LINCSCP_88726	Ricolinostat		1.11uM	HA1E	24h		-0.262321	0.0165872	83
LINCSCP_20869	Sirolimus	FKBP1A|MTOR	0.37uM	HCC515	24h	0	-0.262305	0.016594	83	RTK / MAPK / PI3K-AKT
LINCSCP_121388	Cinoxacin		0.37uM	HT29	24h		-0.262305	0.0165941	83
LINCSCP_145248	Ruxolitinib	JAK1|JAK2|TYK2	0.37uM	MDAMB231	3h		-0.262279	0.0166055	83	Inflammation / cytokine signaling
LINCSCP_295348	Palmitoyl Carnitine		10uM	VCAP	6h	0	-0.262259	0.0166137	83
LINCSCP_961	BMS-536924	IGF1R	10uM	A375	6h	0	-0.262189	0.0166441	83	RTK / MAPK / PI3K-AKT
LINCSCP_42902	Ilomastat		10uM	NPC	24h	1	-0.262185	0.0166455	83
LINCSCP_130001	ZSTK 474	PIK3CG	0.04uM	LNCAP	24h		-0.262181	0.0166474	83	RTK / MAPK / PI3K-AKT
LINCSCP_80031	Indacaterol Maleate	ADRB2	10uM	A375	24h		-0.262154	0.016659	83	Others
LINCSCP_11225	Brefeldin A		10uM	ASC	24h	1	-0.262145	0.016663	83
LINCSCP_58948	NSC650841		10uM	VCAP	24h	0	-0.262117	0.016675	83
LINCSCP_60649	MLS003129499		5uM	VCAP	24h	1	-0.262101	0.0166819	83
LINCSCP_3409	BRD-K69449860		5uM	A375	24h	1	-0.262086	0.0166883	83
LINCSCP_49436	KUC111774N		0.1uM	PC3	6h	0	-0.262042	0.0167072	83
LINCSCP_115704	noscapine		1.11uM	HS578T	24h		-0.262012	0.0167203	83
LINCSCP_308050	BRD-K88361133		5uM	VCAP	6h	0	-0.26195	0.0167469	83
LINCSCP_310181	BRD32048		10uM	VCAP	6h	0	-0.261942	0.0167504	83
LINCSCP_93987	LGX818		0.37uM	HA1E	24h		-0.261922	0.016759	83
LINCSCP_260096	3-(4-Pyridyl)indole	ROCK1	10uM	NEU	6h	0	-0.261895	0.0167706	83	Focal adhesion / SRC / cytoskeleton
LINCSCP_13828	ChEBI91594	NR1I2|TUBB	10uM	HA1E	6h	0	-0.26189	0.0167729	83	Focal adhesion / SRC / cytoskeleton
LINCSCP_164689	Azacitidine	DNMT1|DNMT3A	3.33uM	SKL.C	24h		-0.261879	0.0167775	83	Cell cycle / DNA repair / chromatin modification
LINCSCP_14996	CA-074 METHYL ESTER	CTSB	10uM	HA1E	24h	1	-0.26185	0.0167903	83	Others
LINCSCP_14709	Zuclomiphene	ESR1	10uM	HA1E	24h	0	-0.261802	0.0168111	83	Others
LINCSCP_99674	Ruxolitinib	JAK1|JAK2|TYK2	1.11uM	HCC515	24h		-0.26177	0.016825	83	Inflammation / cytokine signaling
LINCSCP_51247	Tosedostat	ANPEP|C9orf3|DNPEP|ENPEP|ERAP1|ERAP2|LAP3|LNPEP|LVRN|METAP1|METAP1D|METAP2|NPEPL1|NPEPPS|RNPEP|RNPEPL1|XPNPEP1|XPNPEP2|XPNPEP3	80uM	RMUGS	6h	1	-0.26167	0.016868	83	Others
LINCSCP_62744	BRD-K95899688		5uM	VCAP	6h	0	-0.261637	0.0168826	83
LINCSCP_130842	Dasatinib	ABL1|BCR|BLK|EPHA2|FGR|FRK|FYN|HCK|KIT|LCK|LYN|PDGFRB|SRC|SRMS|YES1	3.33uM	MCF10A	3h		-0.261612	0.0168935	83	Focal adhesion / SRC / cytoskeleton
LINCSCP_29032	SCHEMBL16980366		3uM	HUH7	6h	0	-0.261562	0.0169153	83
LINCSCP_53613	Resveratrol	PTGS1|PTGS2|SIRT1	10uM	SNGM	6h	1	-0.261427	0.016974	83	Others
LINCSCP_64736	BRD-K03840522		10uM	VCAP	6h	0	-0.261396	0.0169875	83
LINCSCP_20781	BRD-A08658758		0.12uM	HCC515	24h	1	-0.261352	0.0170068	83
LINCSCP_16772	BRN 1549781		10uM	HA1E	6h	1	-0.261312	0.0170245	83
LINCSCP_134268	GW620972X		0.37uM	MCF7	24h		-0.261284	0.0170366	83
LINCSCP_66108	BRD-K41042536		10uM	VCAP	24h	1	-0.261283	0.0170373	83
LINCSCP_1693	MLS002607731		10uM	A375	6h	1	-0.261231	0.0170597	83
LINCSCP_37795	Rhamnetin	ALOX5	0.5uM	MCF7	6h	0	-0.261128	0.0171051	83	Others
LINCSCP_301935	BRD-K65735929		5uM	VCAP	6h	1	-0.261106	0.0171149	83
LINCSCP_133713	1268524-70-4		0.12uM	MCF7	24h		-0.261097	0.0171187	83
LINCSCP_112386	PFI-1		0.37uM	HEPG2	24h		-0.260898	0.0172065	83
LINCSCP_14100	Clomipramine	SLC6A2|SLC6A4	10uM	HA1E	24h	0	-0.260845	0.0172299	83	Others
LINCSCP_238337	5-Methoxytryptamine	HTR2A|HTR6	10uM	MCF7	24h	0	-0.260732	0.0172802	83	Others
LINCSCP_85228	SCHEMBL570779		0.12uM	BT20	24h		-0.26072	0.0172854	83
LINCSCP_163731	Sirolimus	FKBP1A|MTOR	10uM	SKBR3	24h		-0.260655	0.0173143	83	RTK / MAPK / PI3K-AKT
LINCSCP_12621	COT-10B		40uM	CORL23	6h	1	-0.260651	0.0173162	83
LINCSCP_147966	Cyclohexanecarboxamide, 4-(1-aminoethyl)-n-4-pyridinyl-, trans-	ROCK1|ROCK2	3.33uM	NPC.CAS9	24h		-0.260649	0.0173171	83	Focal adhesion / SRC / cytoskeleton
LINCSCP_143281	cortisone-acetate	TUBA1A|TUBA1B|TUBA1C|TUBA3E|TUBA4A|TUBB|TUBB1|TUBB2A|TUBB2B|TUBB3|TUBB4A|TUBB4B|TUBB6|TUBB8	1.11uM	MCF7	24h		-0.260604	0.0173371	83	Others
LINCSCP_115030	YM 201636		0.37uM	HS578T	24h		-0.260571	0.0173517	83
LINCSCP_251161	Fluoropyruvate		3uM	MCF7	6h	0	-0.260543	0.0173642	83
LINCSCP_33966	MEGXP0_001658		10uM	MCF7	6h	0	-0.260525	0.0173723	83
LINCSCP_130697	apigenin		10uM	MCF10A	24h		-0.260466	0.0173985	83
LINCSCP_51136	Isoliquiritigenin	GABBR1	10uM	RMUGS	6h	1	-0.260387	0.0174338	83	Others
LINCSCP_115768	Y-39983	ROCK1|ROCK2	10uM	HS578T	24h		-0.260387	0.0174338	83	Focal adhesion / SRC / cytoskeleton
LINCSCP_208931	Nilutamide	AR	10uM	HA1E	6h	1	-0.260357	0.0174471	83	RTK / MAPK / PI3K-AKT
LINCSCP_133830	I-BET151		3.33uM	MCF7	24h		-0.260328	0.0174601	83
LINCSCP_168010	Imiloxan	ADRA2A|ADRA2B	1.11uM	YAPC	24h		-0.260311	0.0174679	83	Others
LINCSCP_115956	BMS-387032	CDK2|CDK7|CDK9	1.11uM	HS578T	3h		-0.260307	0.0174695	83	Cell cycle / DNA repair / chromatin modification
LINCSCP_138489	nimodipine		0.37uM	MCF7	24h		-0.260289	0.0174776	83
LINCSCP_66599	13-Hydroxy-8,14,19-trimethoxy-4,10,12,16-tetramethyl-3,20,22-trioxo-2-azabicyclo[16.3.1]docosa-1(21),4,6,10,18-pentaen-9-yl carbamate	HSP90AA1	10uM	A549	24h	0	-0.260243	0.0174982	83	Others
LINCSCP_252376	HEMICHOLINIUM-3		0.5uM	MCF7	6h	0	-0.260236	0.0175016	83
LINCSCP_54273	Phenothiazine		10uM	SW620	6h	1	-0.260181	0.0175262	83
LINCSCP_145862	TAE-684	ALK	3.33uM	MDAMB231	3h		-0.26015	0.0175401	83	RTK / MAPK / PI3K-AKT
LINCSCP_156058	Valdecoxib	PTGS2	0.37uM	PC3	24h		-0.260021	0.0175983	83	Others
LINCSCP_29081	Caffeic Acid Phenethyl Ester		5uM	HUH7	6h	0	-0.260018	0.0175995	83
LINCSCP_206002	AZD7545		20uM	CORL23	6h	1	-0.260016	0.0176003	83
LINCSCP_15609	Vemurafenib	BRAF	10uM	HA1E	6h	0	-0.26001	0.0176033	83	RTK / MAPK / PI3K-AKT
LINCSCP_88598	AT 7867		0.37uM	HA1E	24h		-0.259976	0.0176182	83
LINCSCP_189046	KUC103884		10uM	A549	24h	1	-0.259972	0.0176201	83
LINCSCP_1826	NCGC00010694		10uM	A375	6h	1	-0.259962	0.0176247	83
LINCSCP_17020	Spironolactone	NR3C2	10uM	HA1E	6h	1	-0.259954	0.0176282	83	Others
LINCSCP_240295	Alitretinoin	RARA|RARB|RARG|RXRA|RXRB|RXRG	10uM	MCF7	24h	0	-0.259934	0.0176373	83	Others
LINCSCP_2011	OM137		10uM	A375	6h	1	-0.259904	0.0176509	83
LINCSCP_145566	Lapatinib	EGFR|ERBB2	0.12uM	MDAMB231	24h		-0.259897	0.0176543	83	RTK / MAPK / PI3K-AKT
LINCSCP_8024	Perphenazine	DRD2	10uM	A549	6h	1	-0.259865	0.0176686	83	Others
LINCSCP_55432	Pimozide	DRD1|DRD2|DRD3|DRD4|DRD5|HTR2A	10uM	U937	6h	1	-0.259816	0.0176909	83	Others
LINCSCP_147074	HY-11007	ABL1|BCR	3.33uM	NEU	24h		-0.259797	0.0176994	83	RTK / MAPK / PI3K-AKT
LINCSCP_115004	apigenin		3.33uM	HS578T	24h		-0.259785	0.017705	83
LINCSCP_163016	Fedratinib	FLT3|JAK2	1.11uM	SKBR3	24h		-0.259772	0.0177105	83	Inflammation / cytokine signaling
LINCSCP_115747	13-Hydroxy-8,14,19-trimethoxy-4,10,12,16-tetramethyl-3,20,22-trioxo-2-azabicyclo[16.3.1]docosa-1(21),4,6,10,18-pentaen-9-yl carbamate	HSP90AA1	0.37uM	HS578T	24h		-0.259746	0.0177224	83	Others
LINCSCP_26341	Alprazolam	GABRA1|GABRA2|GABRA3|GABRA4|GABRA5|GABRA6|GABRB1|GABRB2|GABRB3|GABRD|GABRE|GABRG1|GABRG2|GABRG3|GABRP|GABRQ	10uM	HT29	6h	1	-0.259716	0.0177362	83	Others
LINCSCP_41648	SA-427636		10uM	NKDBA	24h	0	-0.259633	0.0177736	83
LINCSCP_310035	AC1M52QF		30uM	VCAP	24h	0	-0.259585	0.0177955	83
LINCSCP_104827	Ledipasvir		1.11uM	HELA	24h		-0.25958	0.0177976	83
LINCSCP_7928	PCI-34051	HDAC1|HDAC10|HDAC6|HDAC8	10uM	A549	24h	1	-0.259535	0.0178183	83	Cell cycle / DNA repair / chromatin modification
LINCSCP_11459	1446-61-3	CNR1	10uM	ASC	24h	1	-0.259507	0.0178311	83	Others
LINCSCP_54536	GF-109203	PRKCA	10uM	SW948	6h	1	-0.259495	0.0178365	83	RTK / MAPK / PI3K-AKT
LINCSCP_46306	352208-42-5		10uM	PC3	6h	1	-0.259363	0.017897	83
LINCSCP_113472	Canertinib	EGFR|ERBB2|ERBB4	0.37uM	HME1	3h		-0.259329	0.0179124	83	RTK / MAPK / PI3K-AKT
LINCSCP_35709	3,5-Bis(4-methylbenzylidene)piperidin-4-one	SENP2|USP1|USP2|USP7	0.01uM	MCF7	24h	0	-0.259215	0.0179649	83	Others
LINCSCP_8452	BRD-K17745445		5uM	A549	24h	1	-0.259044	0.0180431	83
LINCSCP_115994	AZD-5438	CDK1|CDK10|CDK11B|CDK12|CDK13|CDK14|CDK15|CDK16|CDK17|CDK18|CDK19|CDK2|CDK20|CDK3|CDK4|CDK5|CDK6|CDK7|CDK8|CDK9	0.12uM	HS578T	3h		-0.258999	0.0180639	83	Cell cycle / DNA repair / chromatin modification
LINCSCP_336	Arylmorpholine analog 37	PRKDC	10uM	A375	24h	1	-0.258974	0.0180754	83	RTK / MAPK / PI3K-AKT
LINCSCP_167942	Verapamil	CACNA1C|CACNA1D|CACNA1F|CACNA1G|CACNA1S	10uM	YAPC	24h		-0.258883	0.0181173	83	Others
LINCSCP_206812	Triacsin C	ACSL1	10uM	EFO27	6h	1	-0.258821	0.0181461	83	Others
LINCSCP_31409	MLS002264457		10uM	MCF7	24h	0	-0.258774	0.0181681	83
LINCSCP_61829	BRD-K79944151		5uM	VCAP	24h	1	-0.258721	0.0181927	83
LINCSCP_48260	BRD-K40274786		5uM	PC3	24h	0	-0.258673	0.0182149	83
LINCSCP_127365	AC1NWALF	ATP1A1	0.04uM	HT29	24h		-0.258635	0.0182324	83	Others
LINCSCP_163790	13-Hydroxy-8,14,19-trimethoxy-4,10,12,16-tetramethyl-3,20,22-trioxo-2-azabicyclo[16.3.1]docosa-1(21),4,6,10,18-pentaen-9-yl carbamate	HSP90AA1	0.04uM	SKBR3	24h		-0.258588	0.0182543	83	Others
LINCSCP_501	Y-27632	ROCK1|ROCK2	10uM	A375	6h	0	-0.258573	0.0182611	83	Focal adhesion / SRC / cytoskeleton
LINCSCP_94014	Y-39983	ROCK1|ROCK2	10uM	HA1E	24h		-0.258555	0.0182699	83	Focal adhesion / SRC / cytoskeleton
LINCSCP_292419	MLS003126519		10uM	VCAP	24h	0	-0.25852	0.0182858	83
LINCSCP_193505	Naphazoline	ADRA1A|ADRA1B|ADRA1D|ADRA2A|ADRA2B|ADRA2C	10uM	A549	6h	1	-0.258424	0.0183307	83	Others
LINCSCP_133144	SCHEMBL1564574	CHEK1|CHEK2	0.04uM	MCF7	3h		-0.25834	0.0183698	83	Cell cycle / DNA repair / chromatin modification
LINCSCP_59249	CHEMBL3109370		10uM	VCAP	24h	0	-0.2583	0.0183887	83
LINCSCP_130284	BRD-K01425431		10uM	LNCAP	3h		-0.258262	0.0184065	83
LINCSCP_27249	CHEMDIV3_005068		10uM	HT29	6h	1	-0.258225	0.0184238	83
LINCSCP_85291	Seliciclib	CDK1|CDK2|CDK5|CDK7|CDK9	3.33uM	BT20	24h		-0.258186	0.018442	83	Cell cycle / DNA repair / chromatin modification
LINCSCP_26062	KUC104256		10uM	HT29	6h	1	-0.258168	0.0184507	83
[truncated: 1,764 more rows]

## Sheet: Supp. Data 8_ANNOTATED
Signature ID	Perturbagen	GeneTargets	Concentration	CellLine	Time	is_exemplar	Concordance	pValue	nGenes	Pathway annotation
[truncated: 1,691 more rows]

[truncated: 1 more sheets: Supp. Data 8_TOP50]
