# Supplementary material for: Focal adhesion kinase-YAP signaling axis drives drug-tolerant persister cells and residual disease in lung cancer
Source: Nat Commun. 2024 May 3;15:3741. doi: 10.1038/s41467-024-47423-0 (PMC11068778; doi:10.1038/s41467-024-47423-0)
Supplement: Supplementary file 5 — Source Data [file 41467_2024_47423_MOESM5_ESM.zip]

Archive with 2 entries (2 files):
- 6. Source Data.xlsx
- __MACOSX/._6. Source Data.xlsx
