# Supplementary material for: Focal adhesion kinase-YAP signaling axis drives drug-tolerant persister cells and residual disease in lung cancer
Source: Nat Commun. 2024 May 3;15:3741. doi: 10.1038/s41467-024-47423-0 (PMC11068778; doi:10.1038/s41467-024-47423-0)
Supplement: Supplementary file 5 — Source Data [file 41467_2024_47423_MOESM5_ESM.zip › 6. Source Data.xlsx]

## Sheet: Fig1b
%Confluency
Day	DMSO						Osimertinib 500 nM						Osimertinib 2 µM
1	38.32	39.57	40.58	45.87	41.6	41.26	43.57	43.8	39.06	43.02	43.6	42.75	42.45	43.02	42.89	37.74	41.09	43.63
2	45.12	46.38	47.39	43.97	39.7	39.37	43.06	43.3	38.55	42.65	43.23	42.38	38.89	39.47	39.33	37.91	44.65	47.19
3	64.06	63.15	67.45	59.76	62.37	63.52	38.42	38.65	33.91	39.26	39.84	38.99	38.69	37.23	37.1	30.59	33.27	35.81
4	102.28	99.29	101.33	101.67	95.3	100.14	34.22	28.97	33.95	34.22	28.86	27.51	29.07	33.64	31.57	26.25	26.15	29.3
5							29.95	27.24	29.34	25.98	25.61	25.81	23.92	29.13	29	25.27	20.94	24.83
6							28.19	23.88	23.61	24.29	29.88	23.92	24.56	25.07	26.22	22.19	22.29	24.56
7							29.95	27.24	30.35	25.98	25.61	25.81	20.29	25.07	26.22	18.67	22.29	24.56
8							19.28	17.85	18.97	19.55	17.18	17.45	16.8	16.94	15.11	15.31	14.97	16.7
9							18.06	18.53	19.58	19.58	20.16	20.26	13.35	11.99	12.6	13.04	9.49	12.57
10							18.16	18.67	20.63	18.16	20.97	19.89	11.99	8.71	9.89	8.1	8.27	8.5
15							13.65	13.69	14.57	13.08	12.94	13.08	12.13	12.84	14.03	12.13	12.4	12.64
%Confluency
Parental	500 nM	2 µM
102.28	19.28	16.8
99.29	17.85	16.94
101.33	18.97	15.11
101.67	19.55	15.31
95.3	17.18	14.97
100.14	17.45	16.7

## Sheet: Fig1c
%Confluency
Day	DMSO						Alectinib 500 nM						Alectinib 1 µM
1	69.38	71.01	73.07	81.08	67	54.23	67.33	46.11	49.14	67.33	49.14	60.18	88.33	61.05	53.04	82.48	72.74	71.87
2	61.37	70.14	56.18	63.32	53.69	67	37.02	45.79	39.73	41.13	40.59	36.69	34.21	44.38	40.7	51.85	35.61	62.35
3	70.58	67	72.96	82.7	73.71	74.15	35.61	43.73	37.89	39.4	38.75	35.83	32.91	42.76	38.1	50.12	33.34	59.97
4	77.39	84.86	78.04	87.25	86.49	79.34	29.01	29.33	25.22	25	25.11	20.13	22.73	23.27	20.24	31.72	35.72	29.77
5	80.21	109.11	105.65	104.67	95.04	105.32	22.84	30.2	26.84	23.38	31.28	22.51	25.55	27.06	27.93	24.68	30.96	29.88
6							23.49	20.03	20.78	31.72	20.24	35.94	28.14	12.77	39.73	24.03	13.86	36.15
7							27.93	31.93	25.22	33.01	29.77	25.11	29.66	29.77	24.57	34.85	31.5	31.93
8							22.73	22.19	24.25	22.51	32.26	25.87	25.65	30.85	27.28	28.58	31.82	34.53
9							21.76	25.55	22.3	19.48	27.39	23.81	17.21	29.55	22.08	26.09	30.09	22.62
10							23.27	27.39	21.22	15.26	25.33	34.31	23.81	29.55	25.87	19.59	46.87	32.91
15							22.95	20.46	29.01	29.66	17.64	16.13	28.9	17.64	21.97	24.36	24.14	26.2
%Confluency
Parental	500 nM	1 µM
80.21	22.73	25.65
109.11	22.19	30.85
105.65	24.25	27.28
104.67	22.51	28.58
95.04	32.26	31.82
105.32	25.87	34.53

## Sheet: Fig1d
Apoptosis
Day	DMSO						Osimertinib 500nM						Osimertinib 2µM
1	0.09	0.34	0.42	0.22	0.08	0.16	0.39	0	0	0.55	0.08	0.08	0.4	0.16	0.24	0.36	0.49	0.31
2	0.23	0.15	0.14	0.39	0.43	0.69	0.87	0.94	1.05	1.19	1.02	1.04	1.83	2.4	1.81	1.79	1.75	1.58
3	0.53	0.7	0.75	0.91	0.81	0.75	2.73	2.02	1.9	3.19	2.21	1.65	3.15	2.46	2.56	3.21	2.24	1.51
4	0.6	0.75	0.7	0.7	0.82	0.81	3.56	3.27	3.09	3.27	3.17	3.57	14.69	10.07	10.73	13.16	13.86	10.29
5							5.2	11.69	10.16	9.65	10.45	10.76	7.22	5.35	10.75	6.43	7.12	6.82
6							4.45	5.11	4.73	5.02	3.85	5.38	7.17	6.76	5.56	6.56	6.38	6.34
7							3.39	3.98	4.91	5.22	3.84	5.51	5.34	4.86	7.49	7.44	5.47	7.17
8							3.51	4.74	3.21	3.64	2.96	2.72	4.03	3.2	2.24	4.65	4.52	3.85
9							3.75	2.38	4.84	3.11	2.18	3.01	3.05	4.52	5.91	3.38	8.21	4.31
10							1.68	4.36	1.64	2.43	5.82	2.39	2.26	3.89	4.45	3.35	4.92	5.18
15							1.99	3.22	3.26	3.89	6.28	3.63	3.07	2.11	4.59	4.19	2.19	3.49
Apoptosis
1d	4d	9d
0.4	14.69	4.03
0.16	10.07	3.2
0.24	10.73	2.24
0.36	13.16	4.65

## Sheet: Fig1e
Apoptosis
Day	DMSO						Alectinib 500 nM						Alectinib 1 µM
1	0.16	0.61	0.74	0.4	0.16	0.4	0.8	0	0	1.13	0.22	0.18	0.61	0.35	0.61	0.52	0.89	0.6
2	0.53	0.31	0.39	0.85	1.01	1.29	3.22	2.84	3.27	3.95	3.47	3.83	6.65	6.83	5.59	4.18	6.99	3.82
3	1.53	2.1	2.23	2.09	2.2	2.04	9.42	5.69	5.43	10.16	7.26	5.74	11.84	6.84	7.95	6.26	7.14	8.3
4	2.52	2.81	2.91	2.61	2.88	3.27	13.43	10.33	13.3	14.29	11.64	15.59	26.67	20.93	25.67	17.41	12.73	14.18
5	0.81	0.79	0.72	0.62	0.23	2.36	7.58	8.6	8.47	6.02	6.57	7.69	8.9	6.8	8.14	7.02	8.39	7.25
6							4.61	9.73	9.38	4.44	5.88	3.92	6.15	12.71	4.09	5.86	10.16	2.69
7							5.04	7.46	7.3	4.92	5.45	6.03	6.57	6.55	5.29	5.28	4.81	10.51
8							9.05	5.85	4.46	3.85	3.69	5.86	8.44	4.91	3.97	8.33	5.1	5.96
9							5.47	5.51	4.85	6.67	4.74	5	7.55	4.03	5.88	9.54	3.96	2.87
10							4.19	3.56	5.1	9.22	3.42	4.42	3.64	6.59	5.44	6.08	4.16	7.57
15							4.25	3.17	3.73	4.74	3.68	9.4	3.37	6.13	6.4	6.22	5.38	5.79
Apoptosis
1d	4d	9d
0.8	13.43	9.05
0	10.33	5.85
0	13.3	4.46
1.13	14.29	3.85
0.22	11.64	3.69
	15.59	5.86

## Sheet: Fig1f
%Confluency
Day	DMSO				Osimertinib 2 µM
1	50.27	60.93	59.74	61.79	62.07	59.88	53.46	55.6
2	74.78	77.35	82.92	78.07	70.4	70.59	68.59	66.6
3	108.44	104.44	97.77	89.35	96.82	88.78	86.92	71.02
%Confluency
DMSO	2 μM
108.44	96.82
104.44	88.78
97.77	86.92
89.35	71.02

## Sheet: Fig1g
%Confluency
Day	DMSO				Alectinib 500 nM
1	58.83	49.72	57.97	52.35	69.58	36.94	63.82	34.08
2	81.95	95.55	83.35	83.94	90.33	89.02	92.83	69.53
3	87.93	98.67	108.69	104.7	66.31	81.81	82.58	76.78
%Confluency
DMSO	500 nM
87.93	66.31
98.67	81.81
108.69	82.58
104.7	76.78

## Sheet: Fig2ef
DMSO, d2					Osim. 2uM, d2					Osim. 2uM, d9					Osim. 2uM, d9 + Washout
File number	Total cell number	Cells with positive signal in Nucleus			File number	Total cell number	Cells with positive signal in Nucleus			File number	Total cell number	Cells with positive signal in Nucleus			File number	Total cell number	Cells with positive signal in Nucleus
1	4	0			1	2	0			1	4	4			1	10	3
2	4	0			2	11	1			3	2	2			2	11	2
3	7	0			3	7	1			4	4	3			3	6	2
4	3	0			4	7	1			5	4	3			4	2	0
5	4	0			5	6	2			6	2	1			5	6	1
6	9	0			6	2	0			7	3	2			6	5	2
7	10	0			7	4	0			8	2	0			7	5	0
8	13	0			8	3	0			9	1	0			8	7	1
9	10	0			9	1	0			10	5	3			10	5	0
10	16	0			10	4	0			11	5	3			11	2	0
11	13	0			11	4	1			12	5	2			12	12	1
12	10	0			12	2	0			13	4	1			13	5	0
13	15	0			13	2	1			14	7	3			14	5	0
14	11	0			14	2	2			15	3	3			15	5	0
16	10	0			15	2	0			17	1	0			16	11	0
17	5	0			16	3	0			18	1	0			17	3	0
18	3	0			17	2	0			19	4	2			18	3	0
19	6	0			18	2	1			20	4	3			19	4	0
20	1	0			19	3	0			21	2	1			20	3	0
21	3	0			20	2	0			22	3	3			21	2	0
22	4	0			21	2	1			23	2	2			22	2	0
23	6	0			22	2	0			24	4	4			23	2	0
25	4	0			23	2	0			25	3	3			24	2	0
26	2	0			24	2	1			26	1	1			25	2	0
27	6	0			25	2	1			27	5	3			26	3	0
28	2	0			26	2	0			28	2	2			27	5	0
29	3	0			27	3	0			29	4	3			28	2	0
30	5	0			28	7	5			30	5	5			29	4	0
31	3	0			29	2	0			32	2	2			30	5	0
32	4	0			30	1	1			33	1	1			31	3	1
33	2	0			31	3	1			34	2	2			32	5	0
34	3	0			32	2	0			35	5	4			33	6	0
35	5	0			33	4	1			36	7	6			34	5	0
36	6	0			34	7	3			37	3	3			35	3	0
37	2	0			35	7	0			38	4	3			36	4	1
38	1	0			36	5	0			39	2	2			37	5	1
	215	0	215		37	3	1			40	1	1			38	1	0
		0	1		38	5	2			41	2	2			39	5	0
					39	6	1			42	4	3			40	7	0
					40	1	0			43	5	4			41	6	0
					41	2	1			44	6	6			42	5	0
					42	4	2			45	9	8			43	1	0
					43	2	1			46	4	3			44	3	1
					44	2	0			47	4	4			45	3	0
					45	2	0			48	1	1			46	5	1
					46	4	1			49	4	3			47	4	0
					47	3	0			50	9	9			48	5	0
					48	3	1			51	4	2			49	4	0
					49	7	1			52	6	5			50	7	0
					50	5	1			53	2	2			51	10	1
					51	4	2			54	6	3			52	6	0
					52	4	0			55	5	2			53	10	2
					53	3	0			56	7	3			54	6	0
					54	4	0			57	2	1			55	6	0
					55	7	3			58	5	3			56	8	0
					56	5	1			59	7	5			57	7	2
					57	2	0			60	7	4			58	6	1
					58	2	0			61	2	1			59	6	4
					59	1	0			62	2	2			60	8	1
					60	2	0			63	5	4			61	9	2
					61	4	0			64	2	1			62	2	0
					62	4	0			65	2	2			63	10	1
					63	4	0			66	6	5			64	3	1
					64	4	0			67	1	0			65	5	2
					65	2	0			68	5	3			66	4	0
					66	5	1			69	3	3			67	6	1
					67	6	0			70	4	1			68	8	0
					68	18	2			71	7	3			69	4	1
					69	8	0			72	4	1			70	6	0
					70	7	0			73	3	2			71	7	0
					71	1	0			74	1	1			72	3	0
					72	2	0			75	3	3			73	5	0
					73	7	1			76	11	2			74	4	0
					74	2	0			77	4	2			75	10	0
					75	4	0			78	4	2			76	7	0
					76	5	0			79	3	1			77	2	0
					77	3	0			80	5	2			78	2	0
					78	2	0			81	6	1			79	6	0
					79	2	0			82	3	0			80	6	0
					80	3	1			83	4	3			81	10	1
					81	2	0			84	9	2			82	9	1
					82	3	0			85	3	1			83	10	0
					83	2	0			86	2	1			84	8	1
					84	4	2			87	2	1			85	5	0
					85	4	0			88	3	2			86	8	0
					86	5	0			89	6	4			87	10	0
					87	3	1			90	5	2			88	6	0
					88	2	1			91	3	3			89	6	0
					89	2	1			92	3	3			90	7	0
					90	1	0			93	3	2			91	3	0
					91	1	0			94	1	0			92	3	0
					92	2	2			95	8	4			93	5	0
						331	54	277		96	3	2			94	7	0
							0.163	0.837		97	9	8			95	9	0
										98	4	2			97	6	0
										99	1	0			98	6	0
										100	3	3			99	7	0
										101	4	3			100	9	0
										102	2	2			101	2	1
										103	4	2			102	11	1
										104	3	2			103	15	1
										105	1	0			104	9	0
										106	1	0			105	8	0
										107	4	0			106	12	0
										108	1	1			107	6	0
										109	1	0			108	2	0
										110	1	0			109	10	0
										111	4	0			110	8	0
										112	4	2			111	7	0
										113	4	1			112	5	0
											410	257	153		113	3	0
												0.627	0.373		114	9	0
															115	6	1
															116	4	0
															117	8	1
															118	2	0
															119	6	1
															120	2	0
															121	5	1
															122	3	0
															123	5	0
															124	5	1
															125	2	0
															126	3	0
																700	47	653
																	0.067	0.933

## Sheet: Fig2g
Well	Well Position	Sample Name	Target Name	CT	Ct Mean	ΔCt	ΔCt Mean	ΔΔCt	2ˆ(-ΔΔCT)	TTEST(w DMSO)	TTEST(w per)
100	E4	DMSO	YAP1	27.99	28.095	7.319		-0.105	1.07549
101	E5	DMSO	YAP1	28.135	28.095	7.464		0.04	0.972655
102	E6	DMSO	YAP1	28.16	28.095	7.489	7.424	0.065	0.955945
103	E7	PC9-ACUTE	YAP1	28.236	28.4	6.008		-1.416	2.66935	0.000675723
104	E8	PC9-ACUTE	YAP1	28.499	28.4	6.271		-1.153	2.22451
105	E9	PC9-ACUTE	YAP1	28.467	28.4	6.239		-1.185	2.27441
106	E10	PC9per	YAP1	27.036	27.2	5.31		-2.114	4.32941	0.000242651
107	E11	PC9per	YAP1	27.306	27.2	5.58		-1.844	3.59046
108	E12	PC9per	YAP1	27.258	27.2	5.532		-1.892	3.71193
112	E16	PC9per-out	YAP1	26.796	26.839	6.599		-0.825	1.77175	9.4149e-05	0.000723545
113	E17	PC9per-out	YAP1	26.867	26.839	6.67		-0.754	1.68666
114	E18	PC9per-out	YAP1	26.853	26.839	6.656		-0.768	1.70311
124	F4	DMSO	FGFR1	31.812	31.958	11.141		-0.146	1.10624
125	F5	DMSO	FGFR1	32.021	31.958	11.35		0.063	0.957051
126	F6	DMSO	FGFR1	32.04	31.958	11.369	11.287	0.082	0.944528
127	F7	PC9-ACUTE	FGFR1	33.122	33.073	10.894		-0.393	1.31326	0.130073
128	F8	PC9-ACUTE	FGFR1	32.707	33.073	10.479		-0.808	1.75097
129	F9	PC9-ACUTE	FGFR1	33.391	33.073	11.163		-0.124	1.08987
130	F10	PC9per	FGFR1	30.862	30.923	9.136		-2.151	4.44086	4.5e-05
131	F11	PC9per	FGFR1	30.872	30.923	9.146		-2.141	4.41018
132	F12	PC9per	FGFR1	31.036	30.923	9.31		-1.977	3.93629
136	F16	PC9per-out	FGFR1	30.081	30.118	9.884		-1.403	2.64422	2.88378e-05	0.000604768
137	F17	PC9per-out	FGFR1	30.096	30.118	9.899		-1.388	2.61686
138	F18	PC9per-out	FGFR1	30.177	30.118	9.98		-1.307	2.47399
148	G4	DMSO	CYR61	28.834	29.14	8.163		-0.306	1.23599
149	G5	DMSO	CYR61	28.834	29.14	8.163		-0.306	1.23599
150	G6	DMSO	CYR61	29.751	29.14	9.08	8.469	0.611	0.654592
151	G7	PC9-ACUTE	CYR61	33.002	33.08	10.774		2.305	0.202383	0.011915
152	G8	PC9-ACUTE	CYR61	33.265	33.08	11.037		2.568	0.168656
153	G9	PC9-ACUTE	CYR61	32.972	33.08	10.744		2.275	0.206635
154	G10	PC9per	CYR61	28.964	28.981	7.238		-1.231	2.34703	0.00280003
155	G11	PC9per	CYR61	28.975	28.981	7.249		-1.22	2.3292
156	G12	PC9per	CYR61	29.005	28.981	7.279		-1.19	2.28127
160	G16	PC9per-out	CYR61	29.141	29.114	8.944		0.475	0.719386	0.19376	2.76259e-06
161	G17	PC9per-out	CYR61	28.981	29.114	8.784		0.315	0.803761
162	G18	PC9per-out	CYR61	29.221	29.114	9.024		0.555	0.680581
172	H4	DMSO	CTGF	30.871	30.797	10.2		0.074	0.95022
173	H5	DMSO	CTGF	30.72	30.797	10.049		-0.077	1.05507
174	H6	DMSO	CTGF	30.801	30.797	10.13	10.126	0.004	0.997461
175	H7	PC9-ACUTE	CTGF	29.697	29.749	7.469		-2.658	6.3108	3.61208e-05
176	H8	PC9-ACUTE	CTGF	29.871	29.749	7.643		-2.484	5.59378
177	H9	PC9-ACUTE	CTGF	29.681	29.749	7.453		-2.674	6.38118
178	H10	PC9per	CTGF	27.026	27.045	5.3		-4.827	28.3741	2.88831e-06
179	H11	PC9per	CTGF	26.992	27.045	5.266		-4.861	29.0507
180	H12	PC9per	CTGF	27.116	27.045	5.39		-4.737	26.6581
184	H16	PC9per-out	CTGF	27.265	27.217	7.068		-3.059	8.3311	5.51524e-06	1.32284e-05
185	H17	PC9per-out	CTGF	27.245	27.217	7.048		-3.079	8.44739
186	H18	PC9per-out	CTGF	27.14	27.217	6.943		-3.184	9.08513
196	I4	DMSO	GAPDH	20.581	20.671
197	I5	DMSO	GAPDH	20.777	20.671
198	I6	DMSO	GAPDH	20.654	20.671
199	I7	PC9-ACUTE	GAPDH	22.144	22.228
200	I8	PC9-ACUTE	GAPDH	22.275	22.228
201	I9	PC9-ACUTE	GAPDH	22.265	22.228
202	I10	PC9per	GAPDH	21.736	21.726
203	I11	PC9per	GAPDH	21.735	21.726
204	I12	PC9per	GAPDH	21.706	21.726
208	I16	PC9per-out	GAPDH	20.071	20.197
209	I17	PC9per-out	GAPDH	20.259	20.197
210	I18	PC9per-out	GAPDH	20.261	20.197

## Sheet: Fig2h
Well	Well Position	Sample Name	Target Name	CT	Ct Mean	ΔCt	ΔCt Mean	ΔΔCt	2ˆ(-ΔΔCT)	TTEST(w DMSO)	TTEST(w per)
76	D4	H3122-DMSO	YAP1	27.44	27.519	7.497		-0.08	1.05677
77	D5	H3122-DMSO	YAP1	27.541	27.519	7.598		0.021	0.985321
78	D6	H3122-DMSO	YAP1	27.578	27.519	7.635	7.577	0.058	0.960374
82	D10	H3122-ACUTE	YAP1	27.862	27.968	5.748		-1.83	3.55449	8.04982e-05
83	D11	H3122-ACUTE	YAP1	27.974	27.968	5.86		-1.718	3.28898
84	D12	H3122-ACUTE	YAP1	28.069	27.968	5.955		-1.623	3.07939
85	D13	H3122-perd18	YAP1	26.396	26.522	5.657		-1.92	3.78416	0.000157372
86	D14	H3122-perd18	YAP1	26.52	26.522	5.781		-1.796	3.47249
87	D15	H3122-perd18	YAP1	26.65	26.522	5.911		-1.666	3.17327
91	D19	H3122-perd18-out	YAP1	26.727	26.82	6.345		-1.232	2.34873	0.000105168	0.00263106
92	D20	H3122-perd18-out	YAP1	26.854	26.82	6.472		-1.105	2.15081
93	D21	H3122-perd18-out	YAP1	26.879	26.82	6.497		-1.08	2.11386
100	E4	H3122-DMSO	FGFR1	31.536	31.431	11.593		0.105	0.92959
101	E5	H3122-DMSO	FGFR1	31.463	31.431	11.52		0.032	0.977837
102	E6	H3122-DMSO	FGFR1	31.293	31.431	11.35	11.488	-0.138	1.10012
106	E10	H3122-ACUTE	FGFR1	33.929	33.844	11.815		0.326	0.797547	0.0616096
107	E11	H3122-ACUTE	FGFR1	33.741	33.844	11.627		0.138	0.908552
108	E12	H3122-ACUTE	FGFR1	33.862	33.844	11.748		0.259	0.83546
109	E13	H3122-perd18	FGFR1	27.598	27.627	6.859		-4.629	24.7434	1.62558e-05
110	E14	H3122-perd18	FGFR1	27.546	27.627	6.807		-4.681	25.6515
111	E15	H3122-perd18	FGFR1	27.737	27.627	6.998		-4.49	22.4707
115	E19	H3122-perd18-out	FGFR1	30.508	30.614	10.126		-1.362	2.5702	0.00182349	2.22621e-05
116	E20	H3122-perd18-out	FGFR1	30.49	30.614	10.108		-1.38	2.60247
117	E21	H3122-perd18-out	FGFR1	30.844	30.614	10.462		-1.026	2.0362
124	F4	H3122-DMSO	CYR61	30.928	30.923	10.985		0.005	0.99654
125	F5	H3122-DMSO	CYR61	30.962	30.923	11.019		0.039	0.973329
126	F6	H3122-DMSO	CYR61	30.879	30.923	10.936	10.98	-0.044	1.03097
130	F10	H3122-ACUTE	CYR61	29.344	29.312	7.23		-3.751	13.4634	4.3221e-05
131	F11	H3122-ACUTE	CYR61	29.411	29.312	7.297		-3.684	12.8525
132	F12	H3122-ACUTE	CYR61	29.18	29.312	7.066		-3.915	15.0843
133	F13	H3122-perd18	CYR61	26.201	26.163	5.462		-5.518	45.8327	5.94067e-07
134	F14	H3122-perd18	CYR61	26.116	26.163	5.377		-5.603	48.6142
135	F15	H3122-perd18	CYR61	26.172	26.163	5.433		-5.547	46.7633
139	F19	H3122-perd18-out	CYR61	28.276	28.374	7.894		-3.086	8.49265	0.000245602	2.48757e-06
140	F20	H3122-perd18-out	CYR61	28.26	28.374	7.878		-3.102	8.58736
141	F21	H3122-perd18-out	CYR61	28.586	28.374	8.204		-2.776	6.85052
148	G4	H3122-DMSO	CTGF	28.391	28.255	8.448		0.136	0.910038
149	G5	H3122-DMSO	CTGF	28.015	28.255	8.072		-0.24	1.18099
150	G6	H3122-DMSO	CTGF	28.359	28.255	8.416	8.312	0.104	0.93045
154	G10	H3122-ACUTE	CTGF	24.939	25.033	2.825		-5.488	44.8793	8.19385e-06
155	G11	H3122-ACUTE	CTGF	25.066	25.033	2.952		-5.361	41.0974
156	G12	H3122-ACUTE	CTGF	25.093	25.033	2.979		-5.334	40.3354
157	G13	H3122-perd18	CTGF	24.749	24.764	4.01		-4.302	19.7298	6.25237e-06
158	G14	H3122-perd18	CTGF	24.697	24.764	3.958		-4.354	20.4539
159	G15	H3122-perd18	CTGF	24.846	24.764	4.107		-4.205	18.4469
163	G19	H3122-perd18-out	CTGF	24.827	24.953	4.445		-3.867	14.5931	6.5229e-05	0.00265671
164	G20	H3122-perd18-out	CTGF	25.093	24.953	4.711		-3.601	12.1359
165	G21	H3122-perd18-out	CTGF	24.938	24.953	4.556		-3.756	13.5124
172	H4	H3122-DMSO	GAPDH	19.891	19.943
173	H5	H3122-DMSO	GAPDH	19.828	19.943
174	H6	H3122-DMSO	GAPDH	20.108	19.943
178	H10	H3122-ACUTE	GAPDH	21.99	22.114
179	H11	H3122-ACUTE	GAPDH	22.293	22.114
180	H12	H3122-ACUTE	GAPDH	22.061	22.114
181	H13	H3122-perd18	GAPDH	20.704	20.739
182	H14	H3122-perd18	GAPDH	20.694	20.739
183	H15	H3122-perd18	GAPDH	20.819	20.739
187	H19	H3122-perd18-out	GAPDH	20.422	20.382
188	H20	H3122-perd18-out	GAPDH	20.259	20.382
189	H21	H3122-perd18-out	GAPDH	20.464	20.382

## Sheet: Fig2i
Well	Well Position	Sample Name	Target Name	CT	Ct Mean	ΔCt	ΔCt Mean	ΔΔCt	2ˆ(-ΔΔCT)	TTEST(w DMSO)	TTEST(w per)
85	D13	PC9-DMSO	FGFR1	31.602	31.48	10.501		0.122	0.918913
86	D14	PC9-DMSO	FGFR1	31.667	31.48	10.566		0.187	0.87843
87	D15	PC9-DMSO	FGFR1	31.171	31.48	10.07	10.379	-0.309	1.23885
88	D16	PC9-ACUTE	FGFR1	33.066	33.082	10.912		0.533	0.690951	0.0752693
89	D17	PC9-ACUTE	FGFR1	33.352	33.082	11.198		0.819	0.5667
90	D18	PC9-ACUTE	FGFR1	32.829	33.082	10.675		0.296	0.814315
91	D19	PC9-per	FGFR1	30.668	30.838	9.102		-1.277	2.42285	0.00313366
92	D20	PC9-per	FGFR1	30.988	30.838	9.422		-0.957	1.94087
93	D21	PC9-per	FGFR1	30.858	30.838	9.292		-1.087	2.12388
94	D22	PC9-AR	FGFR1	28.277	28.249	9.171		-1.208	2.31071	0.000625296	0.289067
95	D23	PC9-AR	FGFR1	28.313	28.249	9.207		-1.172	2.25376
96	D24	PC9-AR	FGFR1	28.156	28.249	9.05		-1.329	2.51287
109	E13	PC9-DMSO	CYR61	28.994	29.003	7.893		-0.009	1.00626
110	E14	PC9-DMSO	CYR61	29.032	29.003	7.931		0.029	0.980099
111	E15	PC9-DMSO	CYR61	28.983	29.003	7.882	7.902	-0.02	1.01396
112	E16	PC9-ACUTE	CYR61	32.962	32.901	10.808		2.906	0.133384	1.0825e-06
113	E17	PC9-ACUTE	CYR61	33.115	32.901	10.961		3.059	0.119963
114	E18	PC9-ACUTE	CYR61	32.625	32.901	10.471		2.569	0.168481
115	E19	PC9-per	CYR61	28.814	28.734	7.248		-0.654	1.5732	0.000237104
116	E20	PC9-per	CYR61	28.732	28.734	7.166		-0.736	1.66521
117	E21	PC9-per	CYR61	28.657	28.734	7.091		-0.811	1.75407
118	E22	PC9-AR	CYR61	29.041	28.925	9.935		2.033	0.244403	9.59333e-07	1.24947e-05
119	E23	PC9-AR	CYR61	28.854	28.925	9.748		1.846	0.278227
120	E24	PC9-AR	CYR61	28.88	28.925	9.774		1.872	0.273258
133	F13	PC9-DMSO	CTGF	30.656	30.6	9.555		0.056	0.96215
134	F14	PC9-DMSO	CTGF	30.622	30.6	9.521		0.022	0.985094
135	F15	PC9-DMSO	CTGF	30.523	30.6	9.422	9.499	-0.077	1.05507
136	F16	PC9-ACUTE	CTGF	29.559	29.562	7.405		-2.094	4.26928	0.000385095
137	F17	PC9-ACUTE	CTGF	29.737	29.562	7.583		-1.916	3.77373
138	F18	PC9-ACUTE	CTGF	29.39	29.562	7.236		-2.263	4.79986
139	F19	PC9-per	CTGF	26.693	26.722	5.127		-4.372	20.7069	1.80969e-07
140	F20	PC9-per	CTGF	26.718	26.722	5.152		-4.347	20.3511
141	F21	PC9-per	CTGF	26.755	26.722	5.189		-4.31	19.8359
142	F22	PC9-AR	CTGF	27.882	27.744	8.776		-0.724	1.65138	0.000849618	2.62765e-07
143	F23	PC9-AR	CTGF	27.651	27.744	8.545		-0.955	1.93814
144	F24	PC9-AR	CTGF	27.699	27.744	8.593		-0.907	1.87471
157	G13	PC9-DMSO	GAPDH	21.05	21.101
158	G14	PC9-DMSO	GAPDH	21.137	21.101
159	G15	PC9-DMSO	GAPDH	21.115	21.101
160	G16	PC9-ACUTE	GAPDH	22.174	22.154
161	G17	PC9-ACUTE	GAPDH	22.169	22.154
162	G18	PC9-ACUTE	GAPDH	22.117	22.154
163	G19	PC9-per	GAPDH	21.587	21.566
164	G20	PC9-per	GAPDH	21.698	21.566
165	G21	PC9-per	GAPDH	21.411	21.566
166	G22	PC9-AR	GAPDH	19.2	19.106
167	G23	PC9-AR	GAPDH	19.03	19.106
168	G24	PC9-AR	GAPDH	19.089	19.106

[truncated: 41 more sheets: Fig2j, Fig2k, Fig2l, Fig2m, Fig2n, Fig3c, Fig3d, Fig3e, Fig3f, Fig3g, Fig3h, Fig3i, Fig3j, Fig4g, Fig4h, Fig4i, Fig4j, Fig5b, Fig5d, Fig5e …]
